# Supplementary material for: A Structure-Based Deep Learning Framework for Correcting Marine Natural Products’ Misannotations Attributed to Host–Microbe Symbiosis
Source: Mar Drugs. 2026 Jan 1;24(1):20. doi: 10.3390/md24010020 (PMC12843494; doi:10.3390/md24010020)
Supplement: Supplementary file 1 [file marinedrugs-24-00020-s001.zip]

Archive with 6 entries (6 files):
- Figure S1.html
- Figure S2.html
- Figure S3.html
- Figure S4.html
- Table S1.csv
- Table S2.csv
