# Supplementary material for: A Structure-Based Deep Learning Framework for Correcting Marine Natural Products’ Misannotations Attributed to Host–Microbe Symbiosis
Source: Mar Drugs. 2026 Jan 1;24(1):20. doi: 10.3390/md24010020 (PMC12843494; doi:10.3390/md24010020)
Supplement: Supplementary file 1 [file marinedrugs-24-00020-s001.zip › Table S1.csv]

SMILES	labels
[C@@]12([H])N(CCC1)C(=O)[C@H](CC(C)C)NC(=O)[C@@]3([H])N(CCC3)C(=O)[C@]([H])(Cc4ccccc4)NC2=O	1
C12N(CCC1)C(=O)C(C(C)CC)NC(=O)C3N(CCC3)C(=O)C(Cc4ccccc4)NC2=O	1
c1cc(C(=O)NC(=C)C(=O)N[C@@H](C)C(=O)N)nc(c2nc(C(=C)NC(=O)C(=C)NC(=O)c(nc3C(=C)NC(=O)[C@H](C(C)(C)O)NC(=O)C(=C)NC(=O)c(co4)nc4\C(=C\C)\NC(=O)[C@H]([C@@H](O)C)NC(=O)c(cs5)nc56)c(C)o3)oc2)c16	1
N(C(=O)\C=C\c1ccccc1C)[C@H]2[C@@H](C)OC(=O)[C@@H](Cc3ccc(O)cc3)NC(=O)[C@@H](CC(C)C)NC(=O)CNC(=O)[C@@H](C(C)C)NC(=O)[C@H](CCC4)N4C(=O)[C@H]([C@H](c5ccccc5)O)NC(=O)[C@@H](CC(=O)N)NC(=O)[C@H](Cc6c(cccc7)c7[nH]c6)NC(=O)[C@H](CO)NC2=O	1
C1(=O)[C@H](CC(=O)N)NC(=O)[C@H](C)NC(=O)[C@H](NC(=O)[C@@H]2CCCN2C([C@@H]3CS[C@H]([C@@H]4C(N[C@@H](CS[C@@H]([C@@H](NC(=O)[C@@H](NC(=O)[C@H]5N(C(=O)CN)CCC5)[C@@H](C)CC)C(=O)N[C@@H](Cc6ccccc6)C(=O)NCC(=O)N\C(=C/C)\C(=O)N4)C)C(=O)N[C@H](C(=O)NCC(=O)N\C(=C/C)\C(=O)N7[C@H](C(=O)N3)C[C@@H](O)C7)Cc8c[nH]c(cccc9)c89)=O)C)=O)CSC[C@@H](C(O)=O)NC(=O)[C@H](CO)NC(=O)[C@H](C(C)C)NC(=O)\C(=C\C)\N1	1
N(C(=O)CC(O)C(C)N)[C@@H]([C@H](O)C(=O)O)C(=O)N[C@H](CCCNC(=N)N)C(=O)N[C@H]([C@@H](O)C(=O)O)C(N[C@@H](CO)C(=O)N[C@@H](CCCN(O)C(=O)C)C(=O)N[C@]1([H])CCCN(O)C1=O)=O	1
c1(O)c(O)c(C(=O)NCCCN(CCCCNC(=O)c2cccc(OC)c2O)C(=O)[C@H]3N=C(c4cccc(O)c4O)OC3)ccc1	1
c1ccc(O)c(C2=N[C@H](C(=O)NCC(=O)NCCC(=O)N(O)CCC[C@H]3N([C@@H](C)N([C@@H]4C(=O)N(O)CCC4)C3=O)C)CO2)c1	1
c1ccc(O)c(C2=N[C@H](C(=O)NCC(=O)NCCC(=O)N(O)CCC[C@H]3N(C(C)(C)N([C@@H]4C(=O)N(O)CCC4)C3=O)C)CO2)c1	1
c1ccc(O)c(C2=N[C@H](C(=O)NCC(=O)NCCC(=O)N(O)CCC[C@@H](NC)C(=O)N[C@@H]3C(=O)N(O)CCC3)CO2)c1	1
OC(=O)CC(O)(C(=O)O)CC(=O)N[C@H](C(=O)O)CCCCN(O)C(=O)CCCCCCC	1
OC(=O)CC(O)(C(=O)O)CC(=O)N[C@H](C(=O)O)CCCCN(O)C(=O)CCCCCC(C)C	1
OC(=O)CC(O)(C(=O)O)CC(=O)N[C@H](C(=O)O)CCCCN(O)C(=O)CCCCCCCC	1
OC(=O)CC(O)(C(=O)O)CC(=O)N[C@H](C(=O)O)CCCCN(O)C(=O)CCCCCCCCC	1
C12(OO)N(CCC1)C(=O)[C@H](CC(C)C)NC2=O	1
C1(C)=CN(C2C[C@H](O)[C@@H](CO)O2)C(=O)N(SNC(=O)O)C1=O	1
C1(C)=CN(C2C[C@H](O)[C@@H](CO)O2)C(=O)N(SN)C1=O	1
C\C=C(/C)\[C@H](O)[C@H](C)\C=C(/C)\C=C\C\C(\C)=C\CC(=O)NC(C)CC(=O)O	1
C\C=C(/C)\[C@H](O)[C@H](C)\C=C(/C)\C=C\C\C(\C)=C\CC(=O)O	1
c1cc(C[C@@](C)(NC(=O)CCCCCCCCCCCCCCC)C(=O)O)ccc1OC	1
C(C)CCCC\C=C/C\C=C\C(=O)N[C@H]1CCOC1=O	1
C(C)CCCC\C=C/C=C/CC(=O)N[C@H]1CCOC1=O	1
c1c(O)c(C(=O)N2C(C)C2CO)ccc1	1
c1c(OC(C(O)C)CNC2=O)c2ccc1	1
c1c(C(=O)OC[C@@H]2NC(=O)[C@](CO)(N(C)C(=O)C3)N3C2=O)c(NC(=O)C(CO)(O)O4)c4cc1	1
c1c(C(=O)OC[C@@H]2NC(=O)[C@](CCl)(N(C)C(=O)C3)N3C2=O)c(NC(=O)C(CO)(O)O4)c4cc1	1
c1cc(C(=O)OCCCCCCCCCC)cc(NC(=O)C)c1O	1
c1cc(C(=O)OCCCCCCCCCCC)cc(NC(=O)C)c1O	1
NC(=O)C1=C(N)[C@@H](O)[C@H](O)[C@@H](Cl)C1=O	1
NC(=O)C1=C(N)[C@@H](O)C[C@H](O)C1=O	1
NC(=O)c1cccc(O)c1NC(=O)CC	1
COc1ccc(NC(=O)C)cc1	1
c1cc(c(\C=C(\C(=O)N\C(=C/C(C)C)\C2=O)/N2)c[nH]3)c3cc1	1
CC(\C=C(\NC(=O)\C(=C\c1c(cccc2)c2[nH]c1)\N3)/C3=O)C	1
[nH]1c2c(cccc2)c(\C=C(/C(=O)N\C(=C/C(C)C)\C3=O)\N3)c1	1
[nH]1c2c(cccc2)c(\C=C(/C(=O)N\C(=C\C(C)C)\C3=O)\N3)c1	1
c1(OC)cc(N(C)C(=O)C2(CC(=O)C)O)c2cc1	1
c1(OC)cc(N(C)C(=O)C2(CC(=O)C)O)c2cc1Cl	1
C(=C\C(C)C)(/N(C)C(=O)C(=O)N1)\C1=O	1
C1(=O)\C(=C/c2ccccc2)\NC(=O)C(=O)N1C	1
OC(=O)[C@H](C)[C@]1([H])[C@@H](C)CC[C@H](C[C@@]2([H])[C@H](C)C[C@H](C)[C@@](OC)(C[C@@H]3[C@@H](C)C[C@@H](C)[C@](OC)(C[C@@H](O)[C@@H](C)C(=O)[C@@](O)(C)[C@]4([H])CC[C@@](C)([C@@]5([H])CC[C@](O)(C)[C@H](C)O5)O4)O3)O2)O1	1
OC(=O)[C@H](C)[C@]1([H])[C@@H](C)CC[C@H](C[C@@]2([H])[C@H](C)C[C@H](C)[C@@](O)(C[C@@H]3[C@@H](C)C[C@@H](C)[C@](O)(C[C@@H](O)[C@@H](C)C(=O)[C@@](O)(C)[C@]4([H])CC[C@@](C)([C@@]5([H])CC[C@](O)(C)[C@H](C)O5)O4)O3)O2)O1	1
C(=C\C(C)C(O)\C(\C)=C\C(O[C@@H]1[C@@H](O)[C@@H](O)[C@H](O)[C@@H](CO)O1)C(O)C(C)C(O)CC(O)CC(O)C(C)C(O)C(C)C(O)CC(O)CC(O)\C=C\CC(C(C(O)CCCN)C)OC(=O)\C(\C)=C\C=C\C(C)C(O)C(C)C(O)CC\C=C\C2C)/C2O	1
[C@H]1(C)[C@H](OC)[C@@](C)(OC)[C@]([H])(C[C@@]2([H])O[C@@]3([C@H](C)[C@@H](OC)[C@]([C@@]4([H])CC[C@@]([H])([C@@]5([H])CC[C@@]([C@]6([H])[C@@H](C)[C@H](O[C@]7([H])O[C@H](C)[C@@H](OC)CC7)[C@@H](C)[C@@](C)(OC)O6)([H])O5)O4)(C)O3)[C@H](C)[C@H](OC)C2)O[C@]1(O)[C@H](C(C)=O)O	1
C(=C\C=C(\C#N)/[C@H](O)[C@@H](C)C[C@H](C)C[C@H](C)C[C@H](C)[C@@H](O)CC(=O)O)/C[C@H](O)[C@@]1([H])[C@H](C(=O)O)CCC1	1
C(=C\C=C(\C#N)/[C@H](O)[C@@H](C)C[C@H](C)C[C@H](C)C[C@H](C)[C@@H](O)CC(=O)O)/C[C@H](O)[C@@]1([H])[C@H](C(=O)O)CCC1	2
C(=C\C=C(\C#N)/[C@H](O)[C@@H](C)C[C@H](C)C[C@H](C)C[C@H](C)[C@@H](O)CC(=O)O)/C[C@H](O)[C@@]1([H])[C@H](C(=O)OC)CCC1	1
C(=C\C=C(\C#N)/[C@H](O)[C@@H](C)C[C@H](C)C[C@H](C)C[C@H](C)[C@@H](O)CC(=O)O)/C[C@H](O)[C@@]1([H])[C@H](C(=O)OC)CCC1	2
COc1cc(O2)c(C(C(=C2C)C)=O)cc1	1
COc1cc(O2)c(C(C(=C2C)C)=O)cc1	2
[C@H]1(C[C@H]2O[C@@](O)(C(=O)[C@@H](O)[C@H](C)CC[C@H](O)CCC[C@@H](O)C[C@@H](O)[C@@H](C)\C=C\C(=O)O[C@H]([C@@H](C)[C@@H](O)[C@H](C)[C@@H](O)[C@@H](C)[C@H](CC)O[C@H]3C[C@@](C)(O)[C@H](O[C@@H]4O[C@H](C)[C@@H](OC([C@H](C)[C@H](O)c5cc(C(=O)C=C(C)C6=O)c6cc5)=O)CC4)[C@H](C)O3)[C@@H](C)[C@H](O7)[C@@H]7[C@@H](O)CCC[C@@H](O)C[C@@H](O)C1)[C@H](O)[C@@H](OS(=O)(=O)O)C2)O	1
[C@H]1(C[C@H]2O[C@@](O)(C(=O)[C@@H](O)[C@H](C)CC[C@H](O)CCC[C@@H](O)C[C@@H](O)[C@@H](C)\C=C\C(=O)O[C@H]([C@@H](C)[C@@H](O)[C@H](C)[C@@H](O)[C@@H](C)[C@H](CC)O[C@H]3C[C@@](C)(O)[C@H](O[C@@H]4O[C@H](C)[C@@H](OC([C@H](C)[C@H](O)c5cc(C(=O)C=C(C)C6=O)c6cc5)=O)CC4)[C@H](C)O3)[C@@H](C)[C@H](O7)[C@@H]7[C@@H](O)CCC[C@@H](O)C[C@@H](O)C1)[C@H](O)[C@@H](O)C2)O	1
[C@H]1(C[C@H]2O[C@@](O)(C(=O)[C@@H](O)[C@H](C)CC[C@H](O)CCC[C@@H](O)C[C@@H](O)[C@@H](C)\C=C\C(=O)O[C@H]([C@@H](C)[C@@H](O)[C@H](C)[C@@H](O)[C@@H](C)[C@H](CC)O[C@H]3C[C@@](C)(O)[C@H](O[C@@H]4O[C@H](C)[C@@H](OC([C@H](C)[C@H](O)c5cc(C(=O)C=C(C)C6=O)c6cc5)=O)CC4)[C@H](C)O3)[C@@H](C)[C@H](O7)[C@@H]7[C@@H](O)CCC[C@@H](O)C[C@@H](O)C1)C[C@@H](O)C2)O	1
[C@H]1(C[C@H]2O[C@@](O)(C(=O)C[C@H](C)CC[C@H](O)CCC[C@@H](O)C[C@@H](O)[C@@H](C)\C=C\C(=O)O[C@H]([C@@H](C)[C@@H](O)[C@H](C)[C@@H](O)[C@@H](C)[C@H](CC)O[C@H]3C[C@@](C)(O)[C@H](O[C@@H]4O[C@H](C)[C@@H](OC([C@H](C)[C@H](O)c5cc(C(=O)C=C(C)C6=O)c6cc5)=O)CC4)[C@H](C)O3)[C@@H](C)[C@H](O7)[C@@H]7[C@@H](O)CCC[C@@H](O)C[C@@H](O)C1)[C@H](O)[C@@H](OS(=O)(=O)O)C2)O	1
[C@H]1(C[C@H]2O[C@@](O)(C(=O)[C@@H](O)[C@H](C)CC[C@H](O)CCC[C@@H](O)C[C@@H](O)C\C=C\C(=O)O[C@H]([C@@H](C)[C@@H](O)[C@H](C)[C@@H](O)[C@@H](C)[C@H](CC)O[C@H]3C[C@@](C)(O)[C@H](O[C@@H]4O[C@@H](C)[C@@H](OC([C@H](C)[C@@H](c5cc(C(=O)C=C(C)C6=O)c6cc5)O[C@@H]7O[C@@H](C)[C@@H](O)CC7)=O)[C@@H](O)C4)[C@H](C)O3)[C@@H](C)\C=C\[C@@H](O)CCC[C@@H](O)C[C@@H](O)C1)C[C@@H](O)C2)O	1
[C@H]1(C[C@H]2O[C@@](O)(C(=O)[C@@H](O)[C@H](C)CC[C@H](O)CCC[C@@H](O)C[C@@H](O)C\C=C\C(=O)O[C@H]([C@@H](C)[C@@H](O)[C@H](C)[C@@H](O)[C@@H](C)[C@H](CC)O[C@H]3C[C@@](C)(O)[C@H](O[C@@H]4O[C@@H](C)[C@@H](OC([C@H](C)[C@@H](c5cc(C(=O)C=C(C)C6=O)c6cc5)O[C@@H]7O[C@@H](C)[C@@H](O)CC7)=O)CC4)[C@H](C)O3)[C@@H](C)\C=C\[C@@H](O)CCC[C@@H](O)C[C@@H](O)C1)C[C@@H](O)C2)O	1
C1\C=C\C=C(/C)\C(=O)O[C@H](C(C)C)C\C=C(/C)\C=C(/C)\[C@H](O[C@H]2C[C@@](N)(C)[C@@H](O)[C@H](C)O2)[C@@H](CC)\C=C(/C)\[C@H]1O	1
[C@H]1(O)[C@]([H])([C@@]([H])([C@H](C)[C@@H](CC)C2)[C@]2([H])C3)[C@]3([H])[C@H]4[C@@H](\C=C\C(=O)C(C(=O)N5)=C(O)[C@]5([H])[C@@H](O)CCNC(=O)\C=C/C4)C1	1
[C@H]1(O)[C@]([H])([C@@]([H])([C@H](C)[C@@H](CC)C2)[C@]2([H])C3)[C@]3([H])[C@H]4[C@@H](\C=C\C(=O)C(C(=O)N5)=C(O)[C@]5([H])CCCNC(=O)\C=C/C4)C1	1
C1(=O)[C@]([H])([C@@]([H])([C@H](C)[C@@H](CC)C2)[C@]2([H])C3)[C@]3([H])[C@H]4[C@@H](\C=C\C(=O)C(C(=O)N5)=C(O)[C@]5([H])[C@@H](O)CCNC(=O)\C=C/C4)C1	1
C1(=O)[C@]([H])([C@@]([H])([C@H](C)[C@@H](CC)C2)[C@]2([H])C3)[C@]3([H])[C@H]4[C@@H](\C=C\C(=O)C(C(=O)N5)=C(O)[C@]5([H])CCCNC(=O)\C=C/C4)C1	1
C1(=O)[C@]([H])([C@@](O)([C@H](C)[C@@H](CC)C2)[C@]2([H])C3)[C@]3([H])[C@H]4[C@@H](\C=C\C(=O)C(C(=O)N5)=C(O)[C@]5([H])[C@@H](O)CCNC(=O)\C=C/C4)C1	1
C1(=O)[C@]([H])([C@@](O)([C@H](C)[C@@H](CC)C2)[C@]2([H])C3)[C@]3([H])[C@H]4[C@@H](\C=C\C(=O)C(C(=O)N5)=C(O)[C@]5([H])CCCNC(=O)\C=C/C4)C1	1
c1cc(C(=O)c(cc(C[C@@](C)(O)C[C@@H]2O)c2c3O)c3C4=O)c4c(O)c1	1
c1cc(C(=O)c(cc(cc(C)cc2)c2c3O)c3C4=O)c4c(O[C@H]5[C@@H](OC)[C@](O)(C)[C@H](O)[C@@H](C)O5)c1	1
c1cc(C(=O)c(cc(C[C@@](C)(O)C[C@@H]2O)c2c3O)c3C4=O)c4c(O[C@H]5[C@@H](OC)[C@](O)(C)[C@H](O)[C@@H](C)O5)c1	1
c1cc(C(=O)c(cc(C[C@@](C)(O)CC2)c2c3O)c3C4=O)c4c(O[C@H]5[C@@H](OC)[C@](O)(C)[C@H](O)[C@@H](C)O5)c1	1
c1cc(C(=O)c(cc(cc(C)cc2)c2c3O)c3C4=O)c4c(O[C@@]5([H])O[C@@]6(C)[C@H](O)[C@H](N(C)C)[C@H]5O)c16	1
c1c(O)c(C(=O)c(c(O)c([C@H](O)C)c(C)c2)c2C3=O)c3cc1	1
c1cc(C(=O)c(cc(C(=O)C[C@@](O)(C)C2)c2c3O)c3C4=O)c4c(O)c1	1
c1cc(C(=O)c(cc(C[C@@](O)(CC(C)=O)C[C@@H]2O)c2c3O)c3C4=O)c4c(O)c1	1
c1(O)cc(C(=O)c(c(O)c(c(c(O)c(C(O)=O)c(CN)c2)c2CC3)c3c4OC)c4C5=O)c5c(O)c1C	1
[C@@H]1([C@H](O)c(cc(Sc2cc([C@H](OC)c(c(OC)ccc3)c3[C@@H]4O)c4c(C(=O)C[C@@H](C)[C@@H]5O)c25)c([C@H](OC)c(c(OC)ccc6)c6[C@@H]7O)c78)c8C(=O)C1)C	1
[C@@H]1([C@H](O)c(cc(Sc2cc([C@H](OC)c(c(OC)ccc3)c3[C@@H]4O)c4c(C(=O)C[C@@H](C)[C@@H]5O)c25)c([C@@H](O)c(c(OC)ccc6)c6C7=O)c78)c8C(=O)C1)C	1
c1cc(C(=O)c(c[nH]c2C)c2C3=O)c3c(O)c1[C@H]4C[C@@H](N(C)C)[C@H](O)[C@@H](C)O4	1
c1cc(C(=O)c(c(C(C)=O)[nH]c2C)c2C3=O)c3c(O)c1[C@H]4C[C@@H](NC)[C@H](O)[C@@H](C)O4	1
c1cc(C(=O)c(c(C(C)=O)[nH]c2C)c2C3=O)c3c(O)c1[C@H]4C[C@@H](N(C)C)[C@H](O)[C@@H](C)O4	1
c1cc(C(=O)c(cc(O)cc2C)c2C3=O)c3c(O)c1[C@H]4C[C@@H](N(C)C)[C@H](O)[C@@H](C)O4	1
c1cc(C(=O)c(c(O)c(C[C@](O)(C)CC(=O)O)cc2)c2C3=O)c3c(O)c1[C@H]4C[C@@]([H])(O[C@@H](CC(O)[C@H](C)O5)[C@@H]5O6)[C@@]6([H])[C@@H](C)O4	1
c1cc(C(=O)c(c(O)c(C[C@](O)(C)CC(=O)O)cc2)c2C3=O)c3c(O)c1[C@H]4C[C@@]([H])(O[C@@H](CC(=O)O)[C@@H](OC(=O)C)O5)[C@@]5([H])[C@@H](C)O4	1
c1cc(C(=O)C([C@@H](OC(=O)C2)[C@@H]2O[C@@H]3C)=C3C4=O)c4cc1[C@H]5C[C@@H](NC)[C@H](O)[C@@H](C)O5	1
[C@@H]1(O)[C@@H](C)O[C@@H](c2c(O)c(C(=O)[C@@]3(O)[C@@]4(C[C@@H](CC(=O)O4)O[C@@H]3C)C5=O)c5cc2)CC1N(C)C	1
c12c(c(O[C@H]3[C@H](O)[C@H](O)[C@@H](O)[C@H](C)O3)ccc1)C(=O)c4c(c(O)c(C[C@@](C)(O)CC(=O)O)cc4)C2=O	1
c12c(c(O[C@H]3[C@H](O)[C@H](O)[C@@H](O)[C@H](C)O3)ccc1)C(=O)c4c(c(O)c(C[C@@](C)(O)CC(=O)NCc5ccccc5)cc4)C2=O	1
c1c(O)c(C(=O)c(c(N[C@@H](C#C\C=C/C#C[C@H]2O)[C@@](O3)([C@@H](O)CO)[C@]234)c4cc5O)c5C6=O)c6cc1	1
c1cc(C(=O)c(c(N[C@@H](C#C\C=C/C#C[C@H]2O)[C@@](O3)([C@@H](O)CO)[C@]234)c4cc5O)c5C6=O)c6cc1	1
c1cc(C(O)=C2C(=CC3=C2[C@H](OC(=O)C)[C@@H](OC(=O)CCC(=O)O)[C@](C)(O)C3=O)C4=O)c4c(O)c1[C@H]5CC[C@H](O)[C@@H](C)O5	1
c1cc(C(O)=C2C(=CC3=C2[C@H](O)[C@@H](O)[C@](C)(O)C3=O)C4=O)c4c(O)c1[C@H]5CC[C@H](O)[C@@H](C)O5	1
c12c(C(=O)C=C(OC)C1=O)c(O)c3c(O[C@]4(Oc(c(O)c(C(=O)OC(C(O)=O)=C5)c5c6)c6CC4)C3)c2O	1
c12c(C(=O)C=C(OC)C1=O)c(O)c3c(O[C@]4(Oc(c(O)c(C(=O)OC(C(O)=O)=C5)c5c6)c6CC4)[C@H]3O)c2O	1
O1CCN2C1(C)Cc3c(c(c(c4c(c(c(c(C(C(=C5C6O)C(CC6OC7CCC(C(C)O7)O)O)=O)c4O)O5)OCO8)C89)c(c3)C9)O)C2=O	1
c1cc(C(=O)[C@@]2(CC(=O)C)C(=C(N)c3c2c(O)cc(C)c3)C4=O)c4c(O)c1	1
c1cc(C(=O)[C@]2(CC(=O)C)C(=C(N)c3c2c(O)cc(C)c3)C4=O)c4c(O)c1	1
c1cc(C(=O)[C@@]2(CC(=O)CC)C(=C(N)c3c2c(O)cc(C)c3)C4=O)c4c(O)c1	1
c1cc(C(=O)[C@]2(CC(=O)CC)C(=C(N)c3c2c(O)cc(C)c3)C4=O)c4c(O)c1	1
c1cc(C(=O)[C@@]2([C@@H](C(=O)C)C)C(=C(N)c3c2c(O)cc(C)c3)C4=O)c4c(O)c1	1
c1cc(C(=O)[C@]2([C@H](C(=O)C)C)C(=C(N)c3c2c(O)cc(C)c3)C4=O)c4c(O)c1	1
c1cc(C(=O)[C@@]2([C@H](C(=O)C)C)C(=C(N)c3c2c(O)cc(C)c3)C4=O)c4c(O)c1	1
c1cc(C(=O)[C@]2([C@@H](C(=O)C)C)C(=C(N)c3c2c(O)cc(C)c3)C4=O)c4c(O)c1	1
C1=C[C@@]([H])(\C=C(/CC(C)C)\C(=O)[C@@H](C)[C@H](O)\C=C\[C@@H](C)C2=O)[C@@]([H])(C(=O)c(c2c(O)c(C)c3O)c3C4=O)[C@]45[C@@]1([H])CC(=O)N5	1
C1=C[C@@]([H])(\C=C(/CC(C)C)\C(=O)[C@@H](C)[C@@H](C\C=C(/C)\C2=O)O)[C@@]([H])(C(=O)c(c2c(O)c(C)c3O)c3C4=O)[C@]45[C@@]1([H])CC(=O)N5	1
c12c3c([C@](O)([C@@H](\C=C(\C)/C(=O)O[C@@H](CC(C)C)C\C=C\[C@H](CC)CCC1=O)C(=O)N4)C4=CC3=O)cc(C)c2O	1
c12c3c([C@](O)([C@@H](\C=C(\C)/C(=O)O[C@@H](CC(C)C)[C@@H](O)\C=C\[C@H](CC)CCC1=O)C(=O)N4)C4=CC3=O)cc(C)c2O	1
c12c3c([C@](O)([C@H](\C=C(\C)/C(=O)O[C@@H](CC(C)C)C\C=C\[C@H](CC)CCC1=O)C(=O)N4)C4=CC3=O)cc(C)c2O	1
c12c3c([C@](O)([C@H](\C=C(/C)\C(=O)O[C@@H](CC(C)C)C\C=C\[C@H](CC)CCC1=O)C(=O)N4)C4=CC3=O)cc(C)c2O	1
[C@@H]1(O)[C@H]([C@@H](O)[C@H](C)[C@@H]([C@H](C)[C@H]([C@@H](C)\C=C\C=C/C(NC2=CC(=O)c(c(C(\C(\C)=C\[C@H]1CO)=O)c(O)c(C)c3O)c3C2=O)=O)O)O)C	1
[C@@H]1(O)[C@H]([C@@H](O)[C@H](C)[C@@H]([C@H](C)[C@H]([C@@H](C)\C=C\C=C/C(NC2=CC(=O)c(c(C(\C(\C)=C\[C@H]1C)=O)c(O)c(C)c3O)c3C2=O)=O)O)O)C	1
[C@H]1(C2O[C@H](O)[C@]([H])([C@H](O)[C@@H]2C)\C=C(\C)/C(=O)c(c(O)c(C)c3O)c4c3C(=O)C(=CC4=O)NC(\C=C/C=C/[C@H](C)[C@@H]([C@@H](C)[C@@H]1O)O)=O)C	1
[C@H]1([C@H](\C=C\O[C@](C)(C(=O)c(c2c(C)c3O)c(C(=O)C=C4NC(\C=C/C=C/[C@H](C)[C@@H]([C@@H](C)[C@H]([C@@H](C)[C@@H]1OC(=O)C)O)O)=O)c3C4=O)O2)OC)C	1
[C@H]1(O)[C@@H](C)[C@@H](CC[C@H](C)\C=C(\C[C@@H](C)C[C@H](C)[C@@](O)(C=C(C2=CC3=O)C4=C3O)O2)/C)O[C@@H]4[C@@H]1C	1
[C@H]1(O)[C@@H](C)[C@@H](CC[C@H](C)\C=C(\C[C@@H](C)C[C@H](C)[C@@](O)(C(SC)=C(C2=CC3=O)C4=C3O)O2)/C)O[C@@H]4[C@@H]1C	1
[C@H]1(O)[C@@H](C)[C@@H](CC[C@H](C)\C=C(\C[C@@H](C)C[C@H](C)[C@@](O)(C(SC[C@H](C(O)=O)NC(=O)C)=C(C2=CC3=O)C4=C3O)O2)/C)O[C@@H]4[C@@H]1C	1
c1(O)c(O)c(C(=O)C=C(N)C2=O)c2cc1C	1
c1(O)c(C2=C(C)C=C(C)C(=O)O2)c(C(=O)C=C(N)C3=O)c3cc1C	1
c1(O)c(C2=C(C)C=C(C)C(=O)O2)c(C(=O)C(N)=CC3=O)c3cc1C	1
c12c(C(=O)C(C)(CC(C)=O)O1)c(C(=O)C=C(N)C3=O)c3cc2C	1
c1(O)c(C([C@H]([C@H]2[C@H](C)[C@]([H])([C@@H](C)[C@]3([H])O2)OC(=O)[C@H]3C)C)=O)c(C(=O)C=C(N)C4=O)c4cc1C	1
c1(c2ccc(OC)cc2)c(O)c(OC)c(c3ccc(OC)cc3)c(nc(CO)s4)c14	1
c1(c2ccc(OC)cc2)c(O)c(OC)c(c3ccc(OC)cc3)c(NC(=O)CS4)c14	1
c1(c2ccc(OC)cc2)c(O)c(OC)c(c3ccc(OC)cc3)c(O)c1	1
C1C(CC(=O)\C=C(\[C@H](C)C[C@]2(C)CO)/O2)CC(=O)NC1=O	1
C1C(CC(=O)\C=C(\[C@H](C)C[C@@]2(C)CO)/O2)CC(=O)NC1=O	1
C1C(CC(=O)\C=C(\C(C)=C[C@@]2(C)CO)/O2)CC(=O)NC1=O	1
C1(=O)CC(CC2=CC(=O)[C@@](C)(C[C@H](C)CO)O2)CC(=O)N1	1
C1(=O)CC(O)(CC2=CC(=O)[C@@](C)(C[C@H](C)CO)O2)CC(=O)N1	1
C1(=O)CC(CC2=CC(=O)[C@@](C)(C[C@](O)(C)CO)O2)CC(=O)N1	1
C1(=O)CC(CC2=CC(=O)[C@@H](C)[C@]([H])([C@H](C)CO)O2)CC(=O)N1	1
C1(=O)CC(C[C@@H](O)[C@@]2([H])C(=O)[C@@H](C)[C@H](O)[C@H](C)C2)CC(=O)N1	1
C1(=O)CC(C[C@@H](O)[C@]2([H])C(=O)[C@](O)(C)C[C@@H](C)C2)CC(=O)N1	1
C1(=O)CC(C\C=C(/C(=O)[C@@H](C)[C@H](O)[C@@H]2C)\C2)CC(=O)N1	1
[C@]12(C)O[C@]([H])(C(=O)[C@]([H])(O3)[C@@]13CO)[C@H](C)[C@@]([H])([C@@H](\C=C(\C)/C=C/C(=C(/C(=O)CN4)\C4=O)/O)C)O2	1
C1(C)=C(O)C=C([C@H](C)[C@H](O)c2ccccc2)OC1=O	1
c1(O)ccc2c(c(O[C@@]3([H])O[C@]4([H])c(cc5)c3c(OC)c5)cc(C)c2)c14	1
c1(O)ccc2c(c(O[C@]3([H])O[C@@]4([H])c(cc5)c3c(OC)c5)cc(C)c2)c14	1
c1cc([C@H](O2)c(c(O)cc3)c(c3cc(C)c4)c24)c(CO)c(OC)c1	1
c1cc([C@H](O2)c(c(O)cc3)c(c3cc(C)c4)c24)c(C=O)c(OC)c1	1
[C@]12(C)[C@]([H])([C@@](O)(O[C@@]3(O4)C)[C@]4(C)O1)[C@@]3(O)C[C@@]2(C)O	1
Clc1cc(ccc1C(=O)Oc2ccc(cc2Cl)Cl)Cl	1
c1c(C)c(C(=O)OC2)c2c(O)c1O	1
C1=C[C@@](O)(CC(=O)O2)[C@]2([H])C=C1	1
C1=C[C@](O)(CC(=O)O2)[C@@]2([H])C=C1	1
C1=CC=C(SC)C2=C(C(=O)OS2)C1=O	1
CCCCC\C=C\C(\C)=C/C(O)=O	1
CCCCCCCCCCCCCCCCCCCCCCCCCCCCCCCCCCCCCCCCCCCCCCCCCCCCCCCCCCCCCCCCCCCCCCCCCCCCCCCCCCCCCCCCCCCCCC=C	1
OC(CC(=O)O)CCCCCCCCCCCCC(C)C	1
C(C(O)=O)[C@H](O[C@H]1[C@H](O)[C@H](O)[C@@H](O)[C@H](C)O1)CCCCCCCCCCCCC[C@H](O)C	1
C(C(O)=O)[C@H](O[C@H]1[C@H](O)[C@H](O)[C@@H](O)[C@H](C)O1)CCCCCCCCCCCCCC(=O)C	1
C(C(O)=O)[C@H](O[C@H]1[C@H](O[C@@H]2O[C@@H](C)[C@H](O)[C@@H](O)[C@H]2O)[C@H](O)[C@@H](O)[C@H](C)O1)CCCCCCCCCCCCC[C@H](O)C	1
c12c(C(=O)C(c3ccc(O[C@H]4C[C@H](O)[C@H](O)[C@H](C)O4)cc3)=CO1)ccc(O)c2	1
c12c(C(=O)C(c3ccc(O)cc3)=CO1)ccc(O[C@H]4C[C@H](O)[C@H](O)[C@H](C)O4)c2	1
c12c(OC(c3ccc(O[C@H]4C[C@H](O)[C@H](O)[C@H](C)O4)cc3)=CC1=O)cc(O[C@H]5C[C@H](O)[C@H](O)[C@H](C)O5)cc2	1
c1(OC)cc(O[C@H](c2ccc(OC)cc2O)CC3=O)c3c(O)c1C[C@@H](C(=C)C)C\C=C(\C)/C	1
c1(O)cc(O[C@H](c2ccc(O)cc2O)CC3=O)c3c(O)c1C[C@@H](C(=C)C)C\C=C(\C)/C	1
Oc1c(C(\C=C\c2ccc(cc2O)O)=O)c(cc(c1CC(C(=C)C)C\C=C(/C)\C)O)OC	1
c1c(O)c(C(=O)[C@@](C)(C\C(\C\C=C(/C)\CC\C=C(/C)\C)=C(/C)\C)C2=O)c2cc1O	1
c1c(O)c(C(=O)[C@](Cl)(C)[C@@](O)(C\C(\C[C@H]2C(C)(C)CCC=C2C)=C(/C)\C)C3=O)c3cc1O	1
c1c(O)c(C(=O)[C@](Cl)(C)[C@@](O)(C\C(\C[C@@H]2C(C)(C)CCC=C2C)=C(/C)\C)C3=O)c3cc1O	1
c(c1c(C)cc2O)(C(=C[C@@](C)(CC\C=C(/C)\CC\C=C(/C)\C)O1)C(C(=O)C=C(C)C3=O)=C3C4\C=C(/C)\CC\C=C(/C)\CC\C=C(/C)\C)c24	1
C1C[C@@](C)([C@]([H])(Cc(c(ccc(C(=O)O)n2)c2c(O)c3O)c3O4)[C@]4(C)CC5)[C@@]5([H])C(C)(C)C1	1
C(/[C@@H](C(C)C)CC1)(=C\C[C@](C)(O)[C@]([H])([C@H](O)C[C@H]2COC(=O)C)[C@]2([H])C3)\[C@]13C	1
C(/[C@@H](C(C)C)CC1)(=C\C[C@](C)(O)[C@]([H])(CC[C@H]2C)[C@]2([H])C3)\[C@]13C	1
C(/[C@@H](C(C)C)CC1)(=C\C[C@](C)(O)[C@]([H])(CC[C@H]2CO)[C@]2([H])C3)\[C@]13C	1
C1\C=C(/C)\CCCC(C)(C)\C=C\[C@@](C)(O)CC\C=C(/C)\C1	1
c12c(C(=O)NC1=O)c(c(cccc3)c3n4[C@H]5C[C@@H](N)[C@@H](O)[C@H](C)O5)c4c([nH]c(cccc6)c67)c27	1
c12c(C(=O)NC1=O)c(c(cccc3)c3n4[C@H]5C[C@@H](NC=O)[C@@H](O)[C@H](C)O5)c4c([nH]c(cccc6)c67)c27	1
c12c(C(=O)NC1)c(c(cccc3)c3n4[C@H]5C[C@@H](N)[C@@H](OC(C6CO6)O)[C@H](C)O5)c4c([nH]c(cccc7)c78)c28	1
c12c(C(=O)NC1)c(c(cccc3)c3n4[C@H]5[C@H](OC)[C@H](O)[C@H](O)[C@H](C)O5)c4c([nH]c(cccc6)c67)c27	1
c12c(C(=O)NC1=O)c3c(n([C@H](O[C@@]45C)[C@H](O)[C@H](O)[C@H]4OC)c6c3cccc6)c(n5c(cccc7)c78)c28	1
c12c(C(=O)NC1=O)c3c(n([C@H](O[C@@]45C)C[C@]4(C(=O)O)O)c6c3cccc6)c(n5c(cccc7)c78)c28	1
C1c(c2c(n([C@](C)([C@H](OC)[C@@H]3NC)O[C@@H]4C3)c5c2cccc5)c(n4c6c7cccc6)c78)c8C(=O)N1	1
c1(nc(OC)c(OC)c(O)c1C)C\C=C(/C)\C\C(\C)=C\C(\C)=C\[C@@H](C)[C@@H](O)\C(\C)=C\C(=O)C	1
c1(nc(OC)c(OC)c(O)c1C)C\C=C(/C)\C\C(\C)=C\C(=C)[C@@H]2[C@H](\C(=C\C)\C)[C@](C)(O)[C@H](O)[C@H]2C	1
c1(nc(OC)c(OC)c(O)c1C)C\C=C(/C)\C\C=C\C(=C)[C@@H]2[C@H](\C(=C\C)\C)[C@](C)(O)[C@H](O)[C@H]2C	1
c1(nc(OC)c(OC)c(O)c1C)C\C=C(/C)\CC(=C)\C=C(/C)\[C@@H]2[C@H](\C(=C\C)\C)[C@](C)(O)[C@H](O)[C@H]2C	1
c1(OC)c(O)c(C)c(C\C=C(/C)\C\C=C\C(\C)=C\[C@@H](C)[C@@H](O)\C=C\C)nc1OC	1
c1(OC)c(O)c(C)c(C\C=C(/C)\C\C(\C)=C\C(\C)=C\[C@@H](C)[C@@H](O)\C(\C)=C\[C@@](O)(C)[C@H](O)C)nc1OC	1
c1(OC)c(O)c(C)c(C\C=C(/C)\C\C(\C)=C\C(\C)=C\[C@@H](C)[C@@H](O)\C(\C)=C\[C@](O)(C)[C@@H](O)C)nc1OC	1
C\C=C(\C(=O)[C@@H](\C=C(\C=C\C\C(=C\Cc(nc1OC)c(c(O)c1OC)C)\C)/C)C)/C	1
c1(OC)c(O)c(C)c(C\C=C(/C)\C\C=C\C=C\[C@@H](C)[C@@H](O[C@H]2[C@H](O)[C@@H](O)[C@H](O)[C@@H](CO)O2)\C(\C)=C\C)nc1OC	1
c1(OC)c(O)c(C)c(C\C=C(/C)\C\C=C\C=C\[C@@H](C)[C@@H](O[C@H]2[C@H](O)[C@@H](O)[C@H](O)[C@@H](CO)O2)\C(\C)=C\CO)nc1OC	1
c1(OC)c(O)c(C)c(C\C=C(/C)\C\C=C\C(\C)=C\[C@@H](C)[C@@H](O[C@H]2[C@H](O)[C@@H](O)[C@H](O)[C@@H](CO[C@@H]3[C@H](O)[C@@H](O)[C@@H](O)[C@@H](CO)O3)O2)\C(\C)=C\CO)nc1OC	1
c1(OC)c(O)c(C)c(C\C=C(/C)\C\C=C\C(\C)=C\[C@@H](C)[C@@H](O[C@H]2[C@H](O)[C@@H](O)[C@H](O)[C@@H](CO[C@@H]3[C@H](O)[C@@H](O)[C@H](O)[C@@H](CO)O3)O2)\C(\C)=C\CO)nc1OC	1
c1(OC)c(O[C@H]2[C@H](O)[C@@H](O)[C@H](O)[C@@H](CO)O2)c(C)c(C\C=C(/C)\C\C=C\C(\C)=C\[C@@H](C)[C@@H](O[C@H]3[C@H](O)[C@@H](O)[C@H](O)[C@@H](CO)O3)\C(\C)=C\C)nc1OC	1
c1(OC)c(O[C@H]2[C@H](O)[C@@H](O)[C@H](O)[C@@H](CO)O2)c(C)c(C\C=C(/C)\C\C=C\C(\C)=C\[C@@H](C)[C@@H](O[C@H]3[C@H](O)[C@@H](O)[C@H](O)[C@@H](CO)O3)\C(\C)=C\CO)nc1OC	1
c1(OC)c(O[C@H]2[C@H](O)[C@@H](O)[C@H](O)[C@@H](CO)O2)c(C)c(C\C=C(/C)\C\C=C\C(\C)=C\[C@@H](C)[C@@H](O[C@H]3[C@H](O)[C@@H](O)[C@H](O)[C@@H](CO[C@@H]4[C@H](O)[C@@H](O)[C@@H](O)[C@@H](CO)O4)O3)\C(\C)=C\C)nc1OC	1
c1(OC)c(O)c(C)c(C\C=C(/C)\C[C@H](O)[C@H](OC)\C(\C)=C\[C@@H](C)[C@@H](O[C@H]2[C@H](O)[C@@H](O)[C@H](O)[C@@H](CO)O2)\C(\C)=C\C)nc1OC	1
c1(OC)c(O)c(C)c(C\C=C(/C)\C[C@H](O)[C@H](OC)\C(\C)=C\[C@@H](C)[C@@H](O[C@H]2[C@H](O)[C@@H](O)[C@H](O)[C@@H](CO)O2)\C(\C)=C\CO)nc1OC	1
c1(OC)c(O)c(C)c(CC(OC)\C(\C)=C\C=C\C(\C)=C\[C@@H](C)[C@@H](O[C@H]2[C@H](O)[C@@H](O)[C@H](O)[C@@H](CO)O2)\C(\C)=C\C)nc1OC	1
c1(OC)c(O)c(C)c(C\C=C(/C)\C\C=C\C(\C)=C\[C@@H](C)[C@@H](O[C@H]2[C@H](O)[C@@H](O)[C@H](O)[C@@H](CO)O2)[C@]3(O[C@@H]3C)C)nc1OC	1
c1(OC)c(O)c(C)c(C\C=C(/C)\C\C=C\C(\C)=C\[C@@H](C)[C@@H](O[C@H]2[C@H](O)[C@@H](O)[C@H](O)[C@@H](CO)O2)[C@@]3(O[C@H]3C)C)nc1OC	1
c1(OC)c(O)c(C)c(C\C=C(/C)\C\C=C\C(\C)=C\[C@@H](C)[C@@H](O[C@H]2[C@H](O)[C@@H](O)[C@H](O)[C@@H](CO)O2)\C(\C)=C\C(OC)OC)nc1OC	1
c1cc(c2n(c3ccccc3)c(cc(C)c4)c(c4C=CC5=O)c25)c(CO)c(OC)c1	1
CC(c1cc(nc(c2sc(c3oc(ccc(C(C)(C)C)c4)c4n3)cc2)o5)c5cc1)(C)C	1
Cc1ncccc1O	1
c1ccc(C(=O)[C@@H](OC)[C@@]2([H])N(C)C(C(=O)N[C@@H](CCC(=O)O)C(=O)\C=C(/C)\C)=CN(C)C2=O)c(N)c1	1
c1ccc(C(=O)[C@H](OC)[C@@]2([H])N(C)C(C(=O)N[C@@H](CCC(=O)O)C(=O)\C=C(/C)\C)=CN(C)C2=O)c(N)c1	1
[C@@]12(C(O)(c3c(cccc3)NC1=O)[C@@H](OC)[C@H](C(=O)NC)N2C)C(=O)N[C@@H](CCC(=O)O)C(=O)\C=C(/C)\C	1
[C@@]12(C(O)(c3c(cccc3)NC1=O)[C@H](OC)[C@H](C(=O)NC)N2C)C(=O)N[C@@H](CCC(=O)O)C(=O)\C=C(/C)\C	1
[C@@]12(C(O)(c3c(cccc3)NC1=O)[C@@H](OC)[C@H](C(=O)NC)N2C)C(=O)N[C@@H](CCC(=O)OC)C(=O)\C=C(/C)\C	1
[C@@]12(C(O)(c3c(cccc3)NC1=O)[C@H](OC)[C@H](C(=O)NC)N2C)C(=O)N[C@@H](CCC(=O)OC)C(=O)\C=C(/C)\C	1
c1cc(N=C2C(=CC(=O)C(N)=C2S(C)=O)O3)c3cc1	1
c1cc(N=C2C(=CC(=O)C(N)=C2SC)O3)c3cc1	1
c1cc(N=C2C(=CC(=O)C(N)=C2Br)O3)c3cc1	1
C1(NC)=CC(=O)c2c(c[nH]c2C)C1=O	1
O1[C@@H](O)C[C@@](C)(N)[C@@H](O[C@H]2CC[C@H](OC(=O)c3[nH]cc(Cl)c3)[C@@H](C)O2)[C@@H]1C	1
O1[C@@H](O)C[C@@](C)(N)[C@@H](O[C@H]2CC[C@H](OC(=O)c3[nH]cc(Br)c3)[C@@H](C)O2)[C@@H]1C	1
O1[C@@H](O)C[C@@](C)(N)[C@@H](O[C@H]2CC[C@H](OC(=O)c3[nH]ccc3)[C@@H](C)O2)[C@@H]1C	1
O1[C@H](O[C@H]2[C@H](C)O[C@H](O)C[C@]2(NC(=O)CCC(=O)O)C)C[C@@](C)(N)[C@@H](O[C@H]3CC[C@H](OC(=O)c4[nH]cc(Cl)c4)[C@@H](C)O3)[C@@H]1C	1
O1[C@H](O[C@@H]2[C@@H](C)O[C@@H](O)CC2)C[C@@](C)(N)[C@@H](O[C@H]3CC[C@H](OC(=O)c4[nH]cc(Cl)c4)[C@@H](C)O3)[C@@H]1C	1
c1ccc(\C=C\C2=C(Cc3c[nH]c(cccc4)c34)NC(=O)C(C(C)C)=N2)cc1	1
C(/c1ccccc1)=C/C2=C(Cc3c[nH]c(cccc4)c34)NC(=O)C(C(C)C)=N2	1
c1(C(=O)OCC(CC)CCCC)c[nH]cn1	1
C1(=O)N=C(NC(=O)CC(C)(O)C)C=CN1[C@H]2CC[C@H](O)[C@@H](C)O2	1
C1(=O)N=C(NC(=O)\C=C(/C)\C)C=CN1[C@H]2C[C@@H](O)[C@H](O)[C@@H](C)O2	1
C1(=O)N=C(NC(=O)C)C=CN1[C@H]2CC[C@H](O)[C@@H](C)O2	1
C1(=O)N=C(NC(=O)CC)C=CN1[C@H]2CC[C@H](O)[C@@H](C)O2	1
C1(=O)N=C(NC(=O)C(C)C)C=CN1[C@H]2CC[C@H](O)[C@@H](C)O2	1
C1(=O)N=C(NC(=O)CCC(C)C)C=CN1[C@H]2CC[C@H](O)[C@@H](C)O2	1
C1(=O)N=C(NC(=O)C\C=C(/C)\C)C=CN1[C@H]2CC[C@H](O)[C@@H](C)O2	1
C1(=O)N=C(NC(=O)\C=C\C(C)C)C=CN1[C@H]2CC[C@H](O)[C@@H](C)O2	1
C1(=O)N=C(NC(=O)Cc2ccccc2)C=CN1[C@H]3CC[C@H](O)[C@@H](C)O3	1
C1(=O)N=C(NC(=O)c2ccc(NC(C)C(=O)C)cc2)C=CN1[C@H]3CC[C@H](O)[C@@H](C)O3	1
C1(=O)N=C(NC(=O)CCC(C)C)C=CN1[C@H]2CC[C@H](O[C@@H]3[C@H](O)[C@@H](O)[C@H](N(C)C)[C@@H](C)O3)[C@@H](C)O2	1
c1(C(=O)O)ccc(N2O[C@H]3C([C@@H]([C@H](OC4=O)[C@H]5O)N4CC3)=C5[C@@H]2C)cc1	1
c1cc(C2=[NH+]\C(=C/NCC\C=C/CCCCCCCC3)\C(OC)=C2)[nH]c13	1
c1(Cc2c[nH]c(cccc3)c23)nc(C[C@]4(O)c(cccc5)c5NC4=O)cnc1	1
c12c([nH]cc1CC#N)cc(C[C@@H](O)C(O)(C)C)cc2	1
c12c([nH]cc1CC#N)cc(C[C@H](O)C(O)(C)C)cc2	1
c12c([nH]cc1CCO)cc(C[C@H](O)C(O)(C)C)cc2	1
c1(C)n(CCC(C)C)c(c2[n+](CCc3ccccc3)c(C)c(C)n2CCC(C)C)[n+](CCc4ccccc4)c1C	1
c1(C(=O)c2cc(Cl)c(Cl)[nH]2)c(O)c(Cc3c(O)c(C(=O)c4[nH]c(Cl)c(Cl)c4)c(O)cc3)ccc1O	1
c1(C(=O)c2cc(Cl)c(Cl)[nH]2)c(O)c(C(c3nc(c4ccccc4O)sc3)c5c(O)c(C(=O)c6[nH]c(Cl)c(Cl)c6)c(O)cc5)ccc1O	1
c1(C(=O)c2cc(Cl)c(Cl)[nH]2)c(O)c(C(c3nc(c4ccccc4O)sc3)c5c(O)c(C(=O)c6[nH]c(Cl)c(Cl)c6)c(O)c(Cc7ccc(O)c(C(=O)c8cc(Cl)c(Cl)[nH]8)c7O)c5)ccc1O	1
C1(=O)c(c(O)cc(O)c2)c2[C@](C\C(=C(/C)\C)\C3)(C(=O)[C@]14Cl)[C@H]3[C@@]4(C)CC\C=C(\C)/C	1
c12nc(co1)c(nc3c(nc4c(nc5c(nc6C(=O)N[C@]([H])([C@H](CC)C)C(=O)N[C@@]([H])([C@@H](C)CC)C(=O)NC2)oc6c7ccccc7)sc5)sc4)oc3	1
N1[C@@H]([C@@H](C)CC)C(N[C@H](Cc2ccccc2)C(N[C@@H](C(=O)N[C@@H]([C@H](CC)C)C(=O)N[C@H](C)C(=O)N[C@@H]([C@H](CC)C)C(=O)N[C@H]([C@H](CC)C)C(=O)N[C@@H](CCCCN)C1=O)CC(C)C)=O)=O	1
C\C(\[N+](=O)[O-])=C(/C)\C=C\C=C\C=C(/C)\[C@@H](O)C(C)(C)C(=O)NC\C=C\C=C\[C@H](O)[C@H](C)C[C@H](OC)[C@@]1(O)[C@]2(COC2=O)N(C)C(=O)[C@@H]1C	1
C1(=O)N(C)C(=O)[C@@H](NC(=O)CCNC(=O)CCCCCCCCCCCCCCC)CN1	1
C1(=O)N(C)C(=O)[C@@H](NC(=O)CCNC(=O)CCCCCCC\C=C/CCCCCC)CN1	1
[C@]12(N=C(c3[nH]ccc3)C[C@@H]1OC)O[C@@H](C)C[C@H](CCCCCCCc(cc4)[nH]c45)[C@H]25	1
N1[C@@H](CC(C)C)C(N[C@]2([H])C(N([C@@H](Cc3ccccc3)C(N(C)[C@@H](Cc4c[nH]c(cccc5)c45)C(N[C@@H](C(C)C)C(=O)O[C@H](C)[C@H](NC(=O)[C@@H](NC(CCCCC)=O)CCC(=O)N)C1=O)=O)=O)[C@H](O)CC2)=O)=O	1
c1ccc(N[C@@]([H])(N(C([C@H]2N(C([C@@H](NC(=O)[C@H]3N(C(=O)[C@@H](NC(=O)[C@H](CCC4)N4C(=O)[C@H](CC(C)C)NC(=O)[C@H](CCC5)N5C(=O)[C@H](Cc6ccccc6)NC(=O)[C@H](CC(C)C)NC7=O)CC(C)C)CCC3)C(C)C)=O)CCC2)=O)[C@H]7C8)[C@@]89C\C=C(/C)\C)c9c1	1
N1(C([C@@H](NC(=O)[C@@H]([C@@H](C)CC)OC(=O)\C(\C)=C\C[C@H](O)[C@H](C)[C@@H](CCC)OC(=O)[C@H](C)N(C)C(=O)[C@H]([C@H](CC)C)NC(=O)CN(C)C(=O)[C@H]1Cc2ccccc2)C)=O)C	1
N1(C([C@@H](NC(=O)[C@@H]([C@@H](C)CC)OC(=O)\C(\C)=C\C[C@H](O)[C@H](C)[C@@H](CCC)OC(=O)[C@H](C)N(C)C(=O)[C@H]([C@H](CC)C)NC(=O)CN(C)C(=O)[C@H]1Cc2ccccc2)C)=O)C	1
N1(C([C@@H](NC(=O)[C@@H]([C@@H](C)CC)OC(=O)\C(\C)=C\C[C@H](O)[C@H](C)[C@@H](CCC)OC(=O)[C@H](C)N(C)C(=O)[C@H]([C@H](CC)C)NC(=O)CN(C)C(=O)[C@H]1Cc2ccccc2)C)=O)C	1
[C@@H](C(N[C@@H]([C@H](CC)C)C(=O)N[C@@H](C(N[C@H](C(=O)NCC(=O)O)CC(C)C)=O)[C@@H](C)CC)=O)(NC(=O)[C@H](NC([C@H](CCO)NC(=O)[C@H]1N(C(\C(=C/C)\NC([C@@H](NC(=O)C[C@H](N)CCCCC)CCO)=O)=O)C[C@H](O)C1)=O)Cc2ccccc2)CC(C)C	1
[C@@H](C(N[C@@H]([C@H](CC)C)C(=O)N[C@@H](C(N[C@H](C(O)=O)CC(C)C)=O)[C@@H](C)CC)=O)(NC(=O)[C@H](NC([C@H](CCO)NC(=O)[C@H]1N(C(\C(=C/C)\NC([C@@H](NC(=O)C[C@H](N)CCCCC)CCO)=O)=O)C[C@H](O)C1)=O)Cc2ccccc2)CC(C)C	1
[C@@H](C(N[C@@H]([C@H](CC)C)C(=O)N[C@@H](C(O)=O)[C@@H](C)CC)=O)(NC(=O)[C@H](NC([C@H](CCO)NC(=O)[C@H]1N(C(\C(=C/C)\NC([C@@H](NC(=O)C[C@H](N)CCCCC)CCO)=O)=O)C[C@H](O)C1)=O)Cc2ccccc2)CC(C)C	1
[C@H]1(C(N[C@@H]([C@H](CC)C)C(=O)N[C@@H](C(N[C@H](C(=O)NCC(=O)N[C@H](CCCCC)CC(=O)N[C@@H](CCO)C(=O)N\C(=C\C)\C(=O)N(C[C@H](O)C2)[C@@H]2C(=O)N[C@@H](CCO)C(=O)N[C@@H](C(=O)N1)Cc3ccccc3)CC(C)C)=O)C(C)C)=O)CC(C)C	1
N(C)(C(=O)[C@H](CC(C)C)NC(=O)[C@H](Cc1ccccc1)N(C)C([C@@H]2CCCN2C(=O)[C@H](C)N(C)C(=O)CCC)=O)[C@H](C(C)C)C(=O)N[C@@H](C(C)C)C(=O)NCC(N(C)[C@H](Cc3ccccc3)C(=O)N4CCC[C@H]4C(OC)=O)=O	1
N1(CCC[C@H]1C(OC)=O)C(=O)[C@@H](Cc2ccccc2)N(C)C(=O)CNC(=O)[C@H]([C@@H](C)CC)NC(=O)[C@@H](C(C)C)N(C)C(=O)[C@H]3N(C(=O)[C@H](CC(C)C)NC(=O)[C@H](CC(C)C)N(C)C(=O)[C@H](C(C)C)NC(=O)CCC)CCC3	1
CCC[C@@H](O)C[C@H](C)C[C@@H](O)C[C@H](C)C[C@@H](O)C[C@H](C)C[C@H](O)CC(=O)N[C@@H](CC(C)C)C(N(C)[C@@]([H])(C(=O)N[C@@H](C(N[C@@H](C(N([C@H](C(N[C@H](C(=O)N(C)[C@@H](C(C)C)C(=O)N(C)[C@H](C(N[C@@H](Cc1ccc(OC)cc1)CO)=O)CCC(N)=O)CO)=O)C(C)C)C)=O)CC(C)C)=O)CO)[C@@H](C)CC)=O	1
CN(C([C@H](C)C[C@H](C)CCCC)=O)[C@@H](\C=C(/C)\C)C(=O)N[C@@H]([C@@H](C)OC(C)=O)C(N(C)[C@@H](C(C)C)C(=O)N1CCC[C@H]1C(N2[C@@H](C)C=CC2=O)=O)=O	1
CN(C([C@H](C)C[C@H](C)CCCC)=O)[C@@H](\C=C(/C)\C)C(=O)N[C@@H]([C@@H](C)OC(C)=O)C(N(C)[C@@H](C(C)C)C(=O)N1C[C@@H](O)C[C@H]1C(N2[C@@H](C)C=CC2=O)=O)=O	1
CN(C([C@H](C)C[C@H](C)CCCC)=O)[C@@H](\C=C(/C)\C)C(=O)N[C@@H]([C@@H](C)O)C(N(C)[C@@H](C(C)C)C(=O)N1C[C@@H](O)C[C@H]1C(N2[C@@H](C)C=CC2=O)=O)=O	1
CN(C([C@H](C)CCCCCC)=O)[C@@H](CC(C)C)C(=O)N[C@@H]([C@@H](C)OC(C)=O)C(N(C)[C@@H](C(C)C)C(=O)N1C[C@@H](O)C[C@H]1C(N2[C@@H](C)C=CC2=O)=O)=O	1
CN(C([C@H](C)CCCCCC)=O)[C@@H](CC(C)C)C(=O)N[C@@H]([C@@H](C)OC(C)=O)C(N(C)[C@@H](C(C)C)C(=O)N1CCC[C@H]1C(N2[C@@H](C)C=CC2=O)=O)=O	1
CN(C([C@H](C)C[C@H](C)CCCC)=O)[C@@H](CC(C)C)C(=O)N[C@@H]([C@@H](C)OC(C)=O)C(N[C@@H](C(C)C)C(=O)N1CCC[C@H]1C(N2[C@@H](C)C=CC2=O)=O)=O	1
CN(C([C@H](C)C[C@H](C)CCCC)=O)[C@@H](CC(C)C)C(=O)N[C@@H]([C@@H](C)OC(CC)=O)C(N(C)[C@@H](C(C)C)C(=O)N1C[C@@H](O)C[C@H]1C(N2[C@@H](C)C=CC2=O)=O)=O	1
CN(C([C@H](C)C[C@H](C)CCCC)=O)[C@@H](C[C@@H](CC)C)C(=O)N[C@@H]([C@@H](C)OC(C)=O)C(N(C)[C@@H](C(C)C)C(=O)N1C[C@@H](O)C[C@H]1C(N2[C@@H](C)C=CC2=O)=O)=O	1
CN(C([C@H](C)C[C@H](C)CCCC)=O)[C@@H](CC(C)C)C(=O)N[C@@H]([C@@H](C)OC(C)=O)C(N(C)[C@@H](C(C)C)C(=O)N1C[C@@H](O)C[C@H]1C(O)=O)=O	1
[C@@H]1(C)CC(C)(C)C(\C=C\[C@H](C)[C@H](O)[C@@H](C)CC[C@H](OC)c2c(Br)ccc(O)c2)=C(C(=O)O[C@@H]3CC(=O)O[C@@H]3C)C1=O	1
O1C(=O)C(O)C(O[C@@]2(O[C@H]([C@@H](C)CC[C@H](OC)c3c(Br)ccc(O)c3)[C@H]4C)C[C@@H]4OC(=O)C[C@@H]1[C@H](O)C)=C(C)CC2(C)C	1
O1C(=O)\C=C(/O[C@@]2(O[C@H]([C@@H](C)CC[C@H](OC)c3c(Br)ccc(O)c3)[C@H]4C)C[C@@H]4OC(=O)C[C@@H]1[C@H](O)C)\[C@@](C)(OO)CC2(C)C	1
O1C(=O)\C=C(/O[C@@]2(O[C@H]([C@@H](C)CC[C@H](OC)c3c(Br)ccc(O)c3)[C@H]4C)C[C@@H]4OC(=O)C[C@@H]1[C@H](O)C)\[C@@](C)(O)CC2(C)C	1
O1C(=O)\C=C(/O[C@@]2(O[C@H]([C@@H](C)CC[C@H](OC)c3cccc(O)c3)[C@H]4C)C[C@@H]4OC(=O)C[C@@H]1[C@H](O)C)\[C@@](C)(OO)CC2(C)C	1
O1C(=O)\C=C(/O[C@@]2(O[C@H]([C@@H](C)CC[C@H](OC)c3c(Br)ccc(O)c3)[C@H]4C)C[C@@H]4OC(=O)C[C@@H]1[C@H](O)C)\[C@]5(CO5)CC2(C)C	1
O(C)[C@@H]1[C@H](C)[C@H](OC2=C1\C(=C\C(=O)O[C@@H]3CC(=O)O[C@@H]3C)\[C@H](C)CC2(C)C)[C@@H](C)CC[C@H](OC)c4c(Br)ccc(O)c4	1
O(C)[C@@H]1[C@H](C)[C@H](O[C@]2(OC(CC(O[C@@H]3CC(=O)O[C@@H]3C)=O)=C(C)CC2(C)C)C1)[C@@H](C)CC[C@H](OC)c4c(Br)ccc(O)c4	1
C1=C[C@@]2([C@H](C(=O)O[C@@H]3CC(=O)O[C@@H]3C)C(=O)[C@H](C)CC2(C)C)O[C@H]([C@@H](C)CC[C@H](OC)c4c(Br)ccc(O)c4)[C@H]1C	1
[C@@H](O)(C)[C@@H]1OC(=O)[C@@H](C(=O)[C@@H](C)CC2(C)C)[C@]2(C[C@@H]3OC(=O)C1)O[C@H]([C@H](CC[C@@H](c4cccc(O)c4)OC)C)[C@H]3C	1
[C@@H](CC[C@H](OC)c1cccc(O)c1)(C)[C@@H](O[C@@]2(CC(=O)[C@H](C)C3)C3(C)C)[C@@H](C)C=C2	1
[C@@H](CC[C@H](OC)c1cccc(O)c1)(C)[C@@H](O[C@@]2([C@H](C(=O)OC)C(=O)[C@H](C)C3)C3(C)C)[C@@H](C)C=C2	1
C1C(C)(C)C(O[C@@H]([C@@H](C)CC[C@H](OC)c2cccc(O)c2)[C@H](C)[C@@H]3O)=C3C(=CC(=O)O4)[C@@]14C	1
C1C(C)(C)C(O[C@H]([C@H](C)CC[C@H](OC)c2cccc(O)c2)[C@@H](C)[C@H]3O)=C3C(=CC(=O)O4)[C@]14C	1
c1(OC)c(O)c(CCCCCCCCCCCCCCC)c(Cl)c(OC)c1	1
C(#C)CCCC[C@@H](C)C(=O)NCCCC[C@H]1C(OC)=CC(=O)N1C([C@@H](CCCCC#C)C)=O	1
C(#C)CCC\C(=C/Cl)\CC[C@@H](C)\C=C\CCC(=O)N(C)[C@H](C(=O)OC)Cc1ccc(OC)cc1	1
C(#CBr)CCC\C(=C/Cl)\CC[C@@H](C)\C=C\CCC(=O)N(C)[C@H](C(=O)OC)Cc1ccc(OC)cc1	1
C(#C)CCC\C(=C/Cl)\CC[C@@H](C)\C=C\CCC(=O)NC[C@]1(O)[C@@H](C)[C@H](OC)C[C@H](C[C@]2([H])CC(OC)=CC(=O)O2)O1	1
C(#CBr)CCC\C(=C/Cl)\CC[C@@H](C)\C=C\CCC(=O)NC[C@]1(O)[C@@H](C)[C@H](OC)C[C@H](C[C@]2([H])CC(OC)=CC(=O)O2)O1	1
C(#C)CCC\C(=C/Cl)\CC[C@@H](C)\C=C\CCC(=O)N[C@H](C)C(N(C)[C@H](C(=O)N)C(C)C)=O	1
C(#CBr)CCC\C(=C/Cl)\CC[C@@H](C)\C=C\CCC(=O)N[C@H](C)C(N(C)[C@H](C(=O)N)C(C)C)=O	1
[C@H]1(CCSC)C(=O)N[C@H](CC(C)C)C(=O)O[C@H](CCC)[C@@H](C)[C@H](O)C[C@](O)([C@](C)(O)[C@H](OC)C2)O[C@@]2([H])[C@@H](C)[C@@H](OC)CC(=O)O1	1
[C@H]1(CCS(=O)C)C(=O)N[C@H](CC(C)C)C(=O)O[C@H](CCC)[C@@H](C)[C@H](O)C[C@](O)([C@](C)(O)[C@H](OC)C2)O[C@@]2([H])[C@@H](C)[C@@H](OC)CC(=O)O1	1
c1(ccccc1)C\C(=C/Cl)\CCC(C)\C=C(/C)\C(=O)N[C@@H](C)c2sccn2	1
c1(ccccc1)C\C(=C/Cl)\CCC(C)CC(C)\C=C(/C)\C(=O)NC(C)c2sccn2	1
[C@H]1(c2ccc(OC)cc2)OC[C@@]3(OC)O[C@H]([C@H](O)[C@@H]3O)O[C@H]4[C@@H]1N(C)C[C@@H]4O	1
[C@H]1(c2ccc(OC)cc2)OC[C@@]3(Cl)O[C@H]([C@H](O)[C@@H]3O)O[C@H]4[C@@H]1NC[C@@H]4O	1
[C@H]1(c2ccc(OC)cc2)OC[C@@]3(Cl)O[C@H]([C@H](O)[C@@H]3O)O[C@H]4[C@@H]1N(C)C[C@@H]4O	1
c1c(OC)ccc([C@@H](O)[C@H]2N(C)C[C@H](O)[C@H]2O)c1	1
C12=C(C)c(cc3nc(c(C)c3CC)cc(c(C=C)c4C)[nH]c4cc([C@@H](C)[C@@H]5CCC(=O)O\C=C(/C)\CCCC(CCCC(C)C)C)nc56)[nH]c1c6[C@@](O)(C(OC)=O)C2=O	1
C12=C(C)c(cc3nc(c(C)c3CC)cc(c(C=C)c4C)[nH]c4cc([C@@H](C)[C@@H]5CCC(=O)O\C=C(/C)\CCCC(CCCC(C)C)C)nc56)[nH]c1c6[C@@](O)(C(OC)=O)C2=O	1
c1(O)c(C2=N[C@@H]([C@H](O)CC(O)=O)[C@H](C)O2)cc(Cl)cc1	1
c1(O)c(C2=N[C@@H]([C@H](O)[C@H](O)C(NC(CO)CO)=O)[C@H](C)O2)cc(Cl)cc1	1
c1(O)c(C2=N[C@@H]([C@H](O)CC(O)=O)[C@H](C)O2)cccc1	1
c1(O)c(C2=N[C@@H]([C@H](O)[C@H](O)C(NC(CO)CO)=O)[C@H](C)O2)cccc1	1
C(O[C@@H](C[C@@H](O)[C@H](C)[C@@H](O)C[C@@H](O)C(C)(C)[C@@H](O)C\C(\C)=C\[C@@H](O)[C@@]1(C)C[C@@H](C\C(\C)=C\C(=C)C[C@H](O)C\C=C\C(\C)=C\C(=O)O2)C[C@H]12)CC(=C)\C(\OC)=C/Br)(=O)CCCCCCCCCCCCCCC	1
[C@H]1(CC(C)C)C(N[C@@H](Cc2ccccc2)C(=O)N[C@H](C(=O)N[C@@H](CCCN(O)C(C)=O)C(=O)N[C@@H](CCCN(O)C(=O)C)C(=O)N[C@@H](CO)C(=O)N1)CCCN(O)C(C)=O)=O	2
[C@H]1(CC(C)C)C(N[C@@H](Cc2ccccc2)C(=O)N[C@H](C(=O)N[C@@H](CCCN(O)C(C)=O)C(=O)N[C@@H](CCCN(O)C(=O)C)C(=O)N[C@@H](C)C(=O)N1)CCCN(O)C(C)=O)=O	2
[C@H]1(CC(C)C)C(N[C@@H](Cc2ccccc2)C(=O)N[C@H](C(=O)N[C@@H](CCCN(O)C(C)=O)C(=O)N[C@@H](CCCN(O)C(=O)C)C(=O)N[C@@H](Cc3ccccc3)C(=O)N1)CCCN(O)C(C)=O)=O	2
[C@H]1(CC(C)C)C(N[C@@H](Cc2ccccc2)C(=O)N[C@H](C(=O)N[C@@H](CCCN(O)C(C)=O)C(=O)N[C@@H](CCCN(O)C(=O)C)C(=O)N[C@@H](Cc3c[nH]c(cccc4)c34)C(=O)N1)CCCN(O)C(C)=O)=O	2
[C@H]1(CC(C)C)C(N[C@@H](Cc2ccccc2)C(=O)N[C@@H]3C(=O)N[C@@H](CCCN(O[Al](ON(C(C)=O)CCC3)ON(C(C)=O)CCC4)C(=O)C)C(=O)N[C@@H]4C(=O)N[C@@H](Cc5c[nH]c(cccc6)c56)C(=O)N1)=O	2
[C@@H]1(O)[C@]2(OC(C)(C)[C@@H](O)C2)CC(=O)C(C)=C1	2
c1c2c(c(CO)cc1O)cc(o2)C	2
[C@@H]1(O)C[C@](C)([C@@]([H])(CC[C@](C)(C=C)C2)[C@@]2(O)C(=O)[C@@H]3O)[C@]3([H])[C@@](C)(CO[C@H]4[C@@H](O)[C@H](O)[C@H](O)[C@@H](CO)O4)[C@H]1O	2
C1C[C@](C)(C(CC[C@](C)(C=C)C2)=C2C(=O)C3)[C@]3([H])[C@@](C)(CO[C@H]4[C@@H](O)[C@H](O)[C@H](O)[C@@H](C(=O)O)O4)[C@H]1O	2
[C@@H]1(O)C[C@](C)(C(CC[C@](C)(C=C)C2)=C2C(=O)C3)[C@]3([H])[C@@](C)(CO[C@H]4[C@@H](O)[C@H](O)[C@H](O)[C@@H](C(=O)O)O4)[C@H]1O	2
C1C[C@](C)([C@@]([H])(CC[C@](C)(C=C)C2)C2=CC3)[C@]3([H])[C@@](C)(CO[C@H]4[C@@H](O)[C@H](O)[C@H](O)[C@@H](C(=O)OC)O4)[C@H]1O	2
[C@@H]1(O)C[C@](C)([C@@]([H])(CC[C@](C)(C=C)C2)C2=CC3)[C@]3([H])[C@@](C)(CO[C@H]4[C@@H](O)[C@H](O)[C@H](O)[C@@H](C(=O)OC)O4)[C@H]1O	2
[C@@H]1(O)C[C@](C)([C@]2([H])C(=C[C@@](C)(C=C)CC2)C(=O)C3)[C@]3([H])[C@@](C)(CO[C@H]4[C@@H](O)[C@H](O)[C@H](O)[C@@H](C(=O)OC)O4)[C@H]1O	2
[C@@H]1(O)C[C@](C)(C(CC[C@](C)(C=C)C2)=C2C(=O)C3)[C@]3([H])[C@@](C)(CO[C@H]4[C@@H](O)[C@H](O)[C@H](O)[C@@H](C(=O)OC)O4)[C@H]1O	2
C1C[C@](C)([C@@]([H])(CC[C@](C)(C=C)C2)C2=CC3)[C@]3([H])[C@@](C)(CO[C@H]4[C@@H](O)[C@H](O)[C@H](O)[C@@H](C(=O)OC)O4)C1=O	2
[C@@H]1(O)C[C@](C)([C@@]([H])(CC[C@](C)(C=C)C2)C2=CC3)[C@]3([H])[C@@](C)(CO[C@H]4[C@@H](O)[C@H](O)[C@H](O)[C@@H](C(=O)OCCCC)O4)[C@H]1O	2
C1C[C@](C)([C@@]([H])(CC[C@](C)(C=C)C2)C2=CC3)[C@]3([H])[C@@](C)(CO[C@H]4[C@@H](O)[C@@H](O)[C@H](O)[C@@H](C(=O)OC)O4)[C@H]1O	2
c1cc(c(C[C@]2(SC)C(=O)N(OC)[C@H](CO)C(=O)N2)c[nH]3)c3cc1	2
c1cc(c(C[C@@]2(SC)C(=O)N(OC)[C@@H](CO)C(=O)N2)c[nH]3)c3cc1	2
c1cc(c(C[C@]2(SC)C(=O)N(OC)[C@@H](CO)C(=O)N2)c[nH]3)c3cc1	2
c1cc(c(C[C@@]2(SC)C(=O)N(OC)[C@H](CO)C(=O)N2)c[nH]3)c3cc1	2
c1cc(c(C[C@]2(OC)C(=O)N(OC)[C@@H](C)C(=O)N2)c[nH]3)c3cc1	2
c1cc(c(C[C@@]2(OC)C(=O)N(OC)[C@H](C)C(=O)N2)c[nH]3)c3cc1	2
c1ccc(O)c(C(=O)C[C@]([H])([C@@H]([C@@]([H])(O)[C@H]23)C(=O)c(c(O)ccc4)c24)[C@]35[H])c15	2
C1C[C@@]([H])([C@](C)(C(=O)[C@]2(C(=O)N[C@]([H])([C@@H](C)O)C2=O)[C@H]3\C=C\[C@H](O)C)[C@@]3([H])C=C4)[C@@]4([H])C[C@@H]1C	2
C1C[C@@]([H])([C@@](C(=O)[C@]2([C@](O)([C@H](C)C=C3)C(=O)NC2=O)[C@@]34[H])(C)[C@@]4([H])C=C5)[C@@]5([H])C[C@@H]1C	2
C1C[C@@]([H])([C@@]2(C)C(=C[C@@H](\C=C\C)[C@@]3(C(=O)[C@]([H])([C@@H](C)O)NC3=O)C2=O)C=C4)[C@@]4([H])C[C@@H]1C	2
C1C[C@@]([H])([C@@]2(C)C(=C[C@@H](\C=C\C)[C@@]3(C(=O)N[C@]([H])([C@@H](C)O)C3=O)C2=O)C=C4)[C@@]4([H])C[C@@H]1C	2
[C@]12(C)O[C@H](\C(\C)=C\C[C@H]3[C@](C)(C\C=C(/C)\CC[C@@H]1O)C(=O)C(O)=C3[C@@H](CO)C)CC2	2
C1\C(\CO)=C\CC\C(\C)=C\C[C@](C)(C(=O)C(O)=C2[C@@H](CO)C)[C@]2([H])C\C=C(/C)\[C@@H](O)C1	2
c1cc(C[C@@H](O)C(N(CC(Nc2ccccc2C(Nc3ccccc3C(=O)OC)=O)=O)C)=O)ccc1	2
c1(C(=O)C)cc(C(=O)O)c(O)c(C)c1O	2
C(C)[C@H](C)C[C@H](C)C[C@H]1C[C@@H](C)[C@H](\C(\C)=C\C(=C/C=C/CC(O)=O)\C(=O)O)OC1	2
C(C)[C@H](C)C[C@H](C)C[C@H]1C[C@@H](C)[C@H](\C(\C)=C/C(=C/C=C/CC(O)=O)/C(=O)O)OC1	2
C(C)[C@H](COC(C)=O)C[C@H](C)C[C@H](C)C[C@@H](C)\C=C(/C)\C=C(/C(=O)O)\C=C\C=C\C(=O)O	2
C(C)[C@H](C)C[C@H](C)C[C@H](CO)C[C@@H](C)\C=C(/C)\C=C(/C)\C=C\C=C\C(=O)N1CCCC(O)C1=O	2
C(C)[C@H](C)C[C@H](C)C[C@H](CO)C[C@@H](C)\C=C(/C)\C=C(/C=C/C=C/C(=O)N1CCCC(O)C1=O)\C	2
[C@@H](O)(C)[C@H](C)C[C@H](C)C[C@H](C)C[C@@H](C)\C=C(/C)\C(=O)NCCC(=O)O	2
C1C[C@](C)([C@@](O)(C(=O)OC2)C2=C[C@H]3OC(\C=C\C=C\[C@H](O)[C@H](O)C)=O)[C@]3([H])C(C)(C)C1	2
C[C@H](O)[C@H](O)\C=C\C=C\C(O[C@H]1[C@@H](C(C)(C)CCC2)[C@@]2(C)[C@@](O)(C(=O)OC3)C3=C1)=O	2
[C@@H]1([C@H](O)C)C=C(C[C@@H](O)C)C(=O)O1	2
C1(C)(C)C(=O)[C@@](O)([C@@H](O)[C@@](C)(OC(C(C)=C(C)OC2=O)=C2[C@H]3O)[C@@]3([H])[C@H]4C)[C@@]4(O)CC1=O	2
C1C[C@](C)([C@@](O)(COC2=O)C2=C[C@H]3O)[C@]3([H])[C@@](C)(CO)C1	2
C1C[C@](C)(C(COC2=O)=C2[C@@H](O)[C@H]3O)[C@]3([H])[C@@](C)(CO)C1	2
C(/C=O)(=C\C[C@@]([H])(\C(=C(\C=C\C=C(/C)\C)/C)\CC1)[C@@]1(C)C2)\[C@@]3([H])[C@@]2([H])[C@](C)(O)CC3=O	2
C(/C=O)(=C\C[C@@]([H])(\C(=C(\C=C\C=C(/C)\C)/C)\CC1)[C@@]1(C)C2)\[C@]3([H])[C@@]2([H])[C@](C)(O)CC3=O	2
C(/C=O)(=C\C[C@@]([H])(\C(=C(\C=C\C=C(/C)\C)/C)\CC1)[C@@]1(C)C2)\[C@@]3([H])[C@@]2([H])C(C)=CC3=O	2
C(/C=O)(=C\C[C@@]([H])(\C(=C(\C=C\C=C(/C)\C)/C)\CC1)[C@@]1(C)C2)\[C@]3([H])[C@@]2([H])C(C)=CC3=O	2
C(/C=O)(=C\C[C@@]([H])(\C(=C(\C)/C=C/C=C(\C)/C)\CC1)[C@@]1(C)C2)\[C@]3([H])[C@@]2([H])C(C)=CC3=O	2
C1C[C@@]2(C)[C@]3([C@H](O3)[C@@H](O)C4=C2C(=O)[C@H](O)[C@@]([C@]5([H])[C@H]6O[C@@H]([C@@H]([C@@H](C(C)C)C)O)[C@H]5C)(C)C(=O)[C@@]46[H])C[C@H]1O	2
C1C[C@@]2(C)C(=CC(=O)C3=C2C(=O)[C@H](O)[C@](C)([C@@]([H])([C@H](C)[C@H]([C@@H]([C@@H](C(C)C)C)O)O4)[C@@H]4C5)[C@@]35O)C[C@H]1O	2
C1C[C@](C)(C(C(=O)[C@H](O)[C@](C)([C@@]([H])([C@H](C)[C@H]([C@H](O)[C@H](C)C(C)C)O2)[C@@H]2C3)[C@]34O)=C4C(=O)[C@@H]5OC(=O)[C@H](Cc6ccccc6)NC(=O)c7c(O)c(C(=O)O[C@H](C)C8)c8c(Cl)c7)[C@@]5(O)C[C@H]1O	2
C1(C(O)CCCCC)=C(C)C(=O)[C@@]2(C(=O)N[C@](C(=O)c3ccccc3)(OC)C2O)O1	2
C1(c2ccc(CC)o2)=C(CO)C(=O)[C@@]3(C(=O)N[C@](C(=O)c4ccccc4)(OC)C3O)O1	2
c1(C)c(O)c(O)c(O)c(C(=O)[C@@]2(OCc(c(C)c(O)c(O)c3O)c23)O[C@H]4OC)c14	2
c1(C)c(O)c(O)c(O)c(C(=O)[C@@]2(O[C@@H](OC)c(c(C)c(O)c(O)c3O)c23)OC4)c14	2
c1(C)c(O)c(O)c(O)c(C(=O)[C@@]2(O[C@H](OC)c(c(C)c(O)c(O)c3O)c23)OC4)c14	2
C1(C(=O)OC)(O)C(c2ccc(O)cc2)=C(O)C(=O)C1c3ccc(O)cc3	2
C1=C([C@@H](C)C[C@@H](C)CC)OC(=O)C(C)=C1O	2
C1(C)=C([C@@H](C)C[C@@H](C)CC)OC(=O)C(C)=C1O	2
C1=C([C@@H](C)C[C@@](O)(C)CC)OC(=O)C(C)=C1OC	2
N1(C(=O)[C@](NC2=O)([C@H](O)c(c(cc(OC)c(OC(C)(C)C=C3)c34)c4[nH]5)c5C6(C)C)[C@@]6([H])C7)[C@]27CCC1	2
N1(C(=O)[C@](NC2=O)(C(=O)c(c(ccc(OC(C)(C)C=C3)c34)c4n5O)c5C6(C)C)[C@@]6([H])C7)[C@]27CCC1	2
N1(C(=O)[C@@]([C@@H](OC)[C@]2(c(ccc(OC(C)(C)C=C3)c34)c4NC2=O)C5(C)C)(NC6=O)[C@@]5([H])C7)[C@]67CCC1	2
N1(C(=O)[C@](NC2=O)([C@@H](OC)[C@@]3(O)C(=[N+]([O-])c4c3ccc(OC(C)(C)C=C5)c45)C6(C)C)[C@@]6([H])C7)[C@]27CCC1	2
c1cc(C(=O)N(c(cc(O)c(O[C@H]([C@@H](O)C)C2=C[C@H](O)[C@@H](C)OC2=O)c3)c3C(=O)N[C@H]4C)C4=N5)c5cc1	2
c1cc(C(=O)N(c(cc(O)c(O[C@@H]([C@@H](O)C)C2=C[C@H](O)[C@@H](C)OC2=O)c3)c3C(=O)N[C@H]4C)C4=N5)c5cc1	2
c1cc(C(=O)N(c(cc(O[C@H]([C@@H](O)C)C2=C[C@H](O)[C@@H](C)OC2=O)c(O)c3)c3C(=O)N[C@H]4C)C4=N5)c5cc1	2
c1cc(C(=O)N(c(cc(O[C@@H]([C@@H](O)C)C2=C[C@H](O)[C@@H](C)OC2=O)c(O)c3)c3C(=O)N[C@H]4C)C4=N5)c5cc1	2
c1c(OC)c(C[C@@H](C)C(=O)[C@H](C)C(=O)\C(=C\C(\C)=C\[C@H](C)[C@@H](O)C)\C)c(CC(=O)C)cc1O	2
c1c(OC)c(C[C@@H](C)C(=O)[C@@H](C)C(=O)\C(=C\C(\C)=C\[C@H](C)[C@@H](O)C)\C)c(CC(=O)C)cc1O	2
c1c(CC(=O)C)c(CC(C)C(=O)C(C)C(=O)\C(=C\C(\C)=C\C(C)C(O)C)\C)c(O)cc1O	2
c1c(CC(=O)C)c(CC(C(O)(C(C)C(=O)\C(=C\C(\C)=C\C(C)C(O)C)\C)O2)C)c2cc1O	2
C1(C)=CC(=O)OC1(O)C(C)=O	2
C1(C)=CC(=O)OC1(O)C(CO)OC	2
c1(O)cc(O)c(CC(C)C2(O)C(OC)=CC(=O)O2)c(C)c1	2
c1(O)cc(O[C@]2(C(OC)=CC(=O)O2)[C@@H](C)C3)c3c(C)c1	2
c1(O)cc(O[C@@]2(C(OC)=CC(=O)O2)[C@H](C)C3)c3c(C)c1	2
[C@H]1(O)[C@H](C)C(=O)C=C1OC	2
COC1=CC([C@@H]([C@H]1O)C)=O	2
c12c(cc(C=O)cc1O)Oc3c(c(C(OC)=O)c(O)cc3)C2=O	2
c12c(cc(COC(=O)C)cc1O)Oc3c(c(C(OC)=O)ccc3)C2=O	2
O=C([O-])c1c(O)cc(OC(=O)C(OC)=C2)c2c1.O=C(c3cc(C=C(OC)C(=O)O4)c4cc3O)[O-].O.O.O.O.O.O.O.O.O.O.[Ca+2].[Ca+2]	2
c1cc(C(=O)N(C(C)=O)C(Cc2ccc(O)cc2)=N3)c3cc1	2
c1(C)ccc(\C(\C)=C/CC[C@@H](C(=O)OC)C)c(O)c1O	2
C1=C(C(=O)OC)C[C@@H](O[C@@H](C)C(OC)=O)[C@H](OC2(CCCCC2)O3)[C@@H]13	2
C1C[C@@](C)([C@]([H])(CC(=C)[C@@](C)(C(=O)[C@@](C)(C(=O)OC)OC2=O)[C@@]23[H])[C@]3(C)[C@H](O)C4=O)[C@@]4([H])C(C)(C)C1=O	2
c1cccc(C2=C(O)C(=O)O[C@@]2(Cc3cc(C[C@]([H])(C(O)(C)C)O4)c4cc3)C(OC)=O)c1	2
c1c(O)ccc(C2=C(O)C(=O)O[C@@]2(Cc3cc(C[C@]([H])(C(O)(C)C)O4)c4cc3)C(OCC)=O)c1	2
c1c(O)ccc(C2=C(O)C(=O)O[C@@]2(Cc3cc(CC(O)C(C)(C)O4)c4cc3)C(OCC)=O)c1	2
c1c(NC(=O)OC)ccc(Cc2cc(Cc3ccc(NC(=O)OC)cc3)c(NC(=O)OC)cc2)c1	2
N12C([C@@](OC)(Cc3ccccc3)NC(=O)[C@H]1C)=NC4=C(C=CC=CO4)C2=O	2
N12C([C@](OC)(Cc3ccccc3)NC(=O)[C@H]1C)=NC4=C(C=CC=CO4)C2=O	2
N12C([C@](O)(Cc3ccccc3)NC(=O)[C@H]1C)=NC4=C(C=CC=CO4)C2=O	2
N12C(\C(=C\c3ccccc3)\NC(=O)[C@H]1C)=NC4=C(C=CC=CO4)C2=O	2
N12C([C@@](OC)(Cc3ccccc3)NC(=O)[C@H]1C)=Nc4c(cccc4O)C2=O	2
N12C([C@@](O)(Cc3ccccc3)NC(=O)[C@H]1C)=Nc4c(cccc4O)C2=O	2
N12C([C@](O)(Cc3ccccc3)NC(=O)[C@H]1C)=Nc4c(cccc4O)C2=O	2
N12C(\C(=C\c3ccccc3)\NC(=O)[C@H]1C)=Nc4c(cccc4O)C2=O	2
c1(C(=O)O)ccc([C@](O)(C)CCCC(C)C)cc1	2
c1c(OC)c(C(=O)c(c(CO)c(O)c(C)c2)c2O3)c3cc1	2
c1(OC)c(OC)c(C(=O)c(c(CO)c(O)c(C)c2)c2O3)c3cc1	2
Cc1cc(OC(O2)(CCC(O)=O)C)c2cc1	2
c1cc(OC(C)(CCCC(C)CO)O2)c2cc1C(=O)O	2
c1cc(C[C@H](N(C)C([C@H](C(CC)C)NC(C)=O)=O)C(=O)N\C=C/c2c[nH]c(cccc3)c23)ccc1O	2
c1cc(C[C@H](N(C)C([C@H](C(CC)C)NC(C)=O)=O)C(=O)N\C=C\c2c[nH]c(cccc3)c23)ccc1O	2
c1cc(O)c(C\C=C(/C)\C)cc1C(=O)CO	2
c1cc(O)c(C[C@@]2([H])OC2(C)C)cc1C(=O)O	2
c1cc(O)c(C[C@@]2([H])OC2(C)C)cc1C=O	2
C1C[C@](C)([C@@]([H])(CC(=C)[C@](C)(C(=O)C(O)(C)C2=O)[C@]23C(=O)OC)[C@@]3(C)CC4=O)[C@]4([H])C(C)(C)C1=O	2
C1C[C@@](C)([C@](O)(CC(=C)[C@@](C)(C(=O)[C@@](C)(C(=O)OC)OC2=O)[C@]23[H])[C@]3(C)C(=O)C4=O)[C@@]4(O)C(C)(C)C1=O	2
C1C[C@]2(C)C(=C(O)C(=O)[C@@]3(C)[C@@]2([H])CC(=C)[C@@](C)(C(=O)[C@@](C)(C(=O)OC)OC4=O)[C@@]34[H])C(C)(C)C1=O	2
C1C[C@@](C)([C@]([H])(CC(=C)[C@@](C)(C(=O)[C@@](O)(C)C(=O)OC)[C@]2([H])C(=O)OC)[C@]2(C)[C@H](O)C3=O)[C@@]3([H])C(C)(C)C1=O	2
c1(CO)c(CO)c(O[C@@H](C(C)(C)O)C2)c2cc1	2
c1cc([nH]c(C(C)(C=C)C)c2\C=C(\C(=O)N(C[C@@H](O3)[C@@H]34)[C@]4(O)C5=O)/N5)c2cc1	2
c1cc([nH]c(C(C)(C=C)C)c2\C=C(\C(=O)N(C[C@H](O3)[C@H]34)[C@@]4(O)C5=O)/N5)c2cc1	2
c1cc([nH]c(C(C)(C=C)C)c2\C=C(\C(=O)N(CC[C@H]3O)[C@]3(OC)C4=O)/N4)c2cc1	2
c1cc([nH]c(C(C)(C=C)C)c2\C=C(\C(=O)N(CC[C@@H]3O)[C@@]3(OC)C4=O)/N4)c2cc1	2
c1cc([nH]c(C(C)(C=C)C)c2\C=C(\C(=O)N(CC[C@@H]3O)[C@]3(OC)C4=O)/N4)c2cc1	2
c1cc([nH]c(C(C)(C=C)C)c2\C=C(\C(=O)N(CC[C@H]3O)[C@@]3(OC)C4=O)/N4)c2cc1	2
c1(C(=O)NCC(=O)OC(C)(C)[C@H]2NC(=O)[C@](O)(CC(C)C)NC2=O)ccc([N+](=O)[O-])cc1	2
c1(C(=O)NCC(=O)OC(C)(C)[C@H]2NC(=O)[C@](O)(CC(C)C)NC2=O)ccc([N+](=O)[O-])cc1	1
c1cccc(NCC(C2(O)C(OC)=CC(=O)O2)C)c1C(=O)O	2
c1cccc(NCC(C2(O)C(OC)=CC(=O)O2)C)c1C(=O)O	1
c1c(C(O)=O)ccc(NCC(C2(O)C(OC)=CC(=O)O2)C)c1	2
c1c(C(O)=O)ccc(NCC(C2(O)C(OC)=CC(=O)O2)C)c1	1
[C@H]1(C(C)C)C(=O)N([C@@H](Cc2ccccc2)C(=O)N[C@@H](Cc3ccc(O)cc3)C(=O)N4[C@H](CCC4)C(N[C@@H](C(C)C)C(=O)N1)=O)C	2
[C@H]1(C(C)C)C(=O)N([C@@H](Cc2ccccc2)C(=O)N[C@@H](Cc3ccc(O)cc3)C(=O)N4[C@H](CCC4)C(N[C@@H](C(C)C)C(=O)N1)=O)C	1
c12c(cc(O)cc1O)C(=O)c3c(c(O[C@@]([H])(OCC4)[C@@]45[H])c5c(O)c3)C2=O	2
c12c(cc(O)cc1O)C(=O)c3c(c(O[C@@]([H])(OCC4)[C@@]45[H])c5c(O)c3)C2=O	1
c12c(cc(OC)cc1OC)C(=O)c3c(c(O)c([C@]4([H])CCCO4)c(O)c3)C2=O	2
c12c(cc(OC)cc1OC)C(=O)c3c(c(O)c([C@]4([H])CCCO4)c(O)c3)C2=O	1
c12c(C(=O)c(cc(O)c([C@@H](OC)CCCCC)c3O)c3C1=O)cc(Oc4cc(C(=O)c(cc(O)c([C@@H](OC)CCCCC)c5O)c5C6=O)c6c(O)c4)cc2O	2
c12c(C(=O)c(cc(O)c([C@@H](O)CCCCC)c3O)c3C1=O)cc(Oc4cc(C(=O)c(cc(O)c([C@@H](O)CCCCC)c5O)c5C6=O)c6c(O)c4)cc2O	2
N1[C@@H](C)C(N(C)[C@@H](Cc2ccccc2)C(N[C@@H](Cc3ccc(O)cc3)C(N(CCC4)[C@]4([H])C(=O)N[C@@H](CC(C)C)C1=O)=O)=O)=O	2
N1[C@@H](C)C(N(C)[C@@H](Cc2ccccc2)C(N[C@@H](Cc3ccc(O)cc3)C(N(CCC4)[C@]4([H])C(=O)N[C@@H](CC(C)C)C1=O)=O)=O)=O	2
N1[C@@H](C)C(N(C)[C@@H](Cc2ccccc2)C(N[C@@H](Cc3ccc(O)cc3)C(N(CCC4)[C@]4([H])C(=O)N[C@@H](C(C)C)C1=O)=O)=O)=O	2
N1[C@@H](C)C(N(C)[C@@H](Cc2ccccc2)C(N[C@@H](Cc3ccc(O)cc3)C(N(CCC4)[C@]4([H])C(=O)N[C@@H](C(C)C)C1=O)=O)=O)=O	2
N1[C@@H](Cc2ccc(O)cc2)C(N(C)[C@@H](Cc3ccccc3)C(N[C@@H](C)C(O[C@@H]([C@H](NC(=O)C)C(=O)N[C@H](C(C)C)C(N(CCC4)[C@]4([H])C1=O)=O)C)=O)=O)=O	2
N1[C@@H](Cc2ccc(O)cc2)C(N(C)[C@@H](Cc3ccccc3)C(N[C@@H](C)C(O[C@@H]([C@H](NC(=O)C)C(=O)N[C@H](C(C)C)C(N(CCC4)[C@]4([H])C1=O)=O)C)=O)=O)=O	2
N([C@@H](Cc1ccc(O)cc1)C(N(C)[C@@H](Cc2ccccc2)C(N[C@H](C(O)=O)C)=O)=O)C([C@]3([H])CCCN3C([C@@H](C(C)C)NC(=O)[C@@H](NC(=O)C)[C@H](O)C)=O)=O	2
N([C@@H](Cc1ccc(O)cc1)C(N(C)[C@@H](Cc2ccccc2)C(N[C@H](C(O)=O)C)=O)=O)C([C@]3([H])CCCN3C([C@@H](C(C)C)NC(=O)[C@@H](NC(=O)C)[C@H](O)C)=O)=O	2
C1(CCCCCCO)=C(C)C(=O)OC1=O	2
C1(CCCCC(O)C)=C(C)C(=O)OC1=O	2
c12c(C(=O)N(CCC3)[C@H]3C(=NC(C(=O)C=CO4)=C4C5=O)N15)cccc2	2
[C@@]12([C@]34[C@](O)([C@]5(C)O1)C(C)=C(OC)[C@]([H])([C@@]5(O)O6)[C@]3(C(OC)=C(C)C4=O)[C@@]6([C@H](C)CC)O2)C	2
[C@@H](C)(CC)C(=O)O[C@]1(C)C(=O)C=C(OC)[C@@](C)(CC2=C(OC)C(C(=O)[C@H](C)CC)=C(N)[C@@](C)(O)C2=O)C1=O	2
c12c(C[C@@](C)(C(=O)[C@](C)(OC(=O)[C@H](C)CC)C(=O)C3)[C@@]3(OC)O1)c(OC)c(C(=O)[C@H](C)CC)c(OC)c2	2
c1ccc(c(C2=C(OC)C(=O)C(c3c(C(C)(C)C=C)[nH]c(cccc4)c34)=C(OC)C2=O)c[nH]5)c5c1C[C@@H](O)C(=C)C	2
c1ccc(c(C2=C(OC)C(=O)C(c3c(C(C)(C)C=C)[nH]c(cccc4)c34)=C(OC)C2=O)c[nH]5)c5c1CC(O)C(C)(Cl)C	2
c1ccc(c(C2=C(OC)C(=O)C(c3c(C(C)(C)C=C)[nH]c(cccc4)c34)=C(OC)C2=O)c[nH]5)c5c1CC(OC)C(C)(O)C	2
c1ccc(c(c2c(OC)c(OC)c(c3c(C(C)(C)C=C)[nH]c(cccc4)c34)c(OC)c2O)c[nH]5)c5c1CC(OC)C(C)(O)C	2
c1ccc(c(c2c(OC)c(OC)c(c3c(C(C)(C)C=C)[nH]c(cccc4)c34)c(OC)c2O)c[nH]5)c5c1C\C=C(/C)\C	2
c1ccc(c(c2c(OC)c(OC)c(c3c(C(C)(C)C=C)[nH]c(cccc4)c34)c(OC)c2O)c[nH]5)c5c1	2
c1c(O)c(C(=O)O[C@H](CCC[C@H](C)OC(CCC(=O)O)=O)C2)c2c(O)c1	2
c1c(O)c(C(=O)O[C@H](CCC[C@H](C)OC(C[C@](C)(O)CCO)=O)C2)c2c(O)c1	2
c1(OC)c(OC)c(C(=O)O[C@H](CCC[C@H](C)O)C2)c2cc1	2
c1c(O)c(C(=O)O[C@H](CCC[C@H](C)O)[C@H]2O)c2cc1	2
c1(O)c(O)c(C(=O)O[C@H](CCCC(C)=O)C2)c2cc1	2
c1cc([C@]2(OC(=O)[C@@H](N3C([C@H](C(C)C)O)=Nc(cccc4)c4C3=O)C2)[C@H](N(S(=O)(=O)C)C(C)(C)C5=O)[N@]56)c6cc1	2
c1cc([C@]2(OC(=O)[C@@H](N3C([C@H](C(C)C)O)=Nc(cccc4)c4C3=O)C2)[C@H](N(O)C(C)(C)C5=O)[N@]56)c6cc1	2
c1cc([C@]2(OC(=O)[C@@H](N3C([C@@H](C(C)C)O)=Nc(cccc4)c4C3=O)C2)[C@H](N(O)C(C)(C)C5=O)[N@]56)c6cc1	2
c1cc([C@]2(OC(=O)[C@@H](N3C([C@@H](C(C)C)OC(=O)C)=Nc(cccc4)c4C3=O)C2)[C@H](NC(C)(C)C5=O)[N@]56)c6cc1	2
c1cc([C@]2(OC(=O)[C@H](N3C([C@H](C(C)C)OC(=O)CC)=Nc(cccc4)c4C3=O)C2)[C@H](N(O)C(C)(C)C5=O)[N@]56)c6cc1	2
c1cc([C@]2(OC(=O)[C@@H](N3C(C(C(C)C)OC(=O)C)=Nc(cccc4)c4C3=O)C2)C(=O)N5)c5cc1	2
c1cc([C@@]2(OC(=O)[C@H](N3C(C(C(C)C)OC(=O)C)=Nc(cccc4)c4C3=O)C2)C(=O)N5)c5cc1	2
c1c(OC)c(c2cc(O)ccc2OC)cc(O)c1	2
c1c([nH]c(C(C)(C)C=C)c2\C=C(\C(=O)N(CC[C@@H]3O)[C@@]3(O)C4=O)/N4)c2ccc1	2
c1c([nH]c(C(C)(C)C=C)c2\C=C(\C(=O)N(CC[C@H]3O)[C@]3(O)C4=O)/N4)c2ccc1	2
c1c([nH]c(C(C)(C)C=C)c2\C=C(\C(=O)N(CCC3)[C@]3(OC)C4=O)/N4)c2ccc1	2
c1c([nH]c(C(C)(C)C=C)c2\C=C(\C(=O)N(CCC3)[C@@]3(OC)C4=O)/N4)c2ccc1	2
c1c([nH]c(C(C)(C)C=C)c2\C=C(\C(=O)N(CCC3)[C@]3(O)C4=O)/N4)c2ccc1	2
c1c([nH]c(C(C)(C)C=C)c2\C=C(\C(=O)N(CCC3)[C@@]3(O)C4=O)/N4)c2ccc1	2
c1cc([nH]c(C(C)(C)C=C)c2\C=C(/NC(=O)[C@@H](CCC3)N34)\C4=O)c2cc1	2
c1(C(=O)OC)ccc([C@@](O)(C)CCCC(O)(C)C)c(O)c1	2
c1(C(=O)O)ccc([C@@](OC)(C)CCCC(O)(C)C)c(O)c1	2
[C@@]12([H])[C@@]([H])([C@@](C)(O)C(=O)O1)[C@@H](C)[C@](O)(C)C2	2
[C@]12([H])[C@]([H])([C@@H](C)C(=O)O1)[C@H](C)[C@@](O)(C)C2	2
[C@]12([H])[C@]([H])([C@H](C)C(=O)O1)[C@H](C)[C@@](O)(C)C2	2
C1(=O)[C@H](CO)NC(=O)[C@@H](Cc2c(cccc3)c3[nH]c2)NC(=O)[C@@H](CO)NC(=O)[C@@H](C(C)C)NC(=O)[C@H](Cc4ccccc4)NC(=O)[C@@H](C(C)C)NC(=O)[C@@H](C)N1	2
C1(=O)[C@H](C)NC(=O)[C@@H](Cc2c(cccc3)c3[nH]c2)NC(=O)[C@@H](CO)NC(=O)[C@@H](C(C)C)NC(=O)[C@H](Cc4ccccc4)NC(=O)[C@@H](C(C)C)NC(=O)[C@@H](C)N1	2
C1(=O)[C@H](CO)NC(=O)[C@@H](Cc2c(cccc3)c3[nH]c2)NC(=O)[C@@H](C)NC(=O)[C@@H](C(C)C)NC(=O)[C@H](Cc4ccccc4)NC(=O)[C@@H](C(C)C)NC(=O)[C@@H](C)N1	2
C1[C@@](O)(C2=O)[C@@]3(Oc(cc(C)cc4O)c4O3)[C@]([H])(C(C)=C2)[C@@]1(C)O	2
c1ccc(C[C@H]2N3C(N=C(O)[C@@]4(O[C@H](OC)C=CC4)C3=O)=C([C@H](CC)C)NC2=O)cc1	2
c1ccc(C[C@H]2N3C(N=C(O)[C@@]4(O[C@@H](OC)C[C@H](OC)C4)C3=O)=C([C@H](CC)C)NC2=O)cc1	2
c1ccc(C[C@H]2N3C(N=C(OC)[C@@]4(O[C@H](OC)C[C@H](OC)C4)C3=O)=C([C@H](CC)C)NC2=O)cc1	2
c1ccc(C[C@H]2N3C(N=C(OC)[C@@]4(O[C@H](OC)C[C@@H](OC)C4)C3=O)=C([C@H](CC)C)NC2=O)cc1	2
c1ccc(C[C@H]2N3C(N=C(OC)[C@](O)(C[C@@H](OC)CC(OC)OC)C3=O)=C([C@H](CC)C)NC2=O)cc1	2
c1ccc(C[C@H]2N3C(=NC(OC=CC=C4)=C4C3=O)\C(=C(\CC)/C)\NC2=O)cc1	2
c1ccc(C[C@H]2N3C(=NC(OC=CC=C4)=C4C3=O)\C(=C(\C)/CC)\NC2=O)cc1	2
c1ccc(C[C@H]2N3C(=Nc(c(O)ccc4)c4C3=O)\C(=C(\CC)/C)\NC2=O)cc1	2
c1ccc(C[C@H]2N3C(=Nc(c(O)ccc4)c4C3=O)\C(=C(\C)/CC)\NC2=O)cc1	2
c1ccc(C[C@H]2N3C(=Nc(cccc4)c4C3=O)[C@](OC)([C@@H](C)CC)NC2=O)cc1	2
c1cc([C@@H](O)C2=CC(=O)C=CO2)ccc1	2
c1(O)c(C(OC)=O)c(CC\C=C\C=C\CC)cc(O)c1[C@H]2[C@H](O)[C@@H](O)[C@H](O)[C@@H](CO)O2	2
c1(O)c(C(OC)=O)c(CC\C=C\C=C\C)cc(O)c1[C@H]2[C@H](O)[C@@H](O)[C@H](O)[C@@H](CO)O2	2
c1(O)c(C(OC)=O)c(CC\C=C/C=C/CCC)cc(O)c1[C@H]2[C@H](O)[C@@H](O)[C@H](O)[C@@H](CO)O2	2
c1(O)c(C(OC)=O)c(CC\C=C\C=C/CCC)cc(O)c1[C@H]2[C@H](O)[C@@H](O)[C@H](O)[C@@H](CO)O2	2
c1(O)cc(CC\C=C\C=C\CCC)cc(O)c1[C@H]2[C@H](O)[C@@H](O)[C@H](O)[C@@H](CO)O2	2
c1(O)cc(CC\C=C/C=C/CCC)cc(O)c1[C@H]2[C@H](O)[C@@H](O)[C@H](O)[C@@H](CO)O2	2
c1(O)cc(CC\C=C\C=C/CCC)cc(O)c1[C@H]2[C@H](O)[C@@H](O)[C@H](O)[C@@H](CO)O2	2
c1(O)cc(CC\C=C/C=C/CCC)cc(O)c1	2
c1(O)cc(CC\C=C\C=C\CCC)cc(O)c1	2
c1(O)cc(CC(OC2=O)\C=C\C=C\CCC)c2c(O)c1	2
c12c(O[C@@H](C(O)(C)C)C1)c(CO)c(\C=C\COC)cc2	2
c1(O)cc(Oc2cc(OC[C@H](O)[C@H](O)CO)c(C(=O)O)c(C)c2)cc(C)c1	2
CCCC1=C\C(=C\[C@H](O)[C@H](O)C)\OC1=O	2
CCCC1=C\C(=C\[C@H](O)[C@H](O)C)\OC1=O	2
CCCC1=C\C(=C/[C@@H]([C@@H](C)O)O)\OC1=O	2
C1C[C@@H](C(=O)N[C@@H](C(C)C)C(=O)N[C@@H](Cc2ccc(O)cc2)C(=O)N(C)[C@@H](Cc3ccccc3)C(=O)N[C@@H](CC(C)C)C4=O)N4C1	2
C1C[C@@H](C(=O)N[C@@H](C(C)C)C(=O)N[C@@H](Cc2ccc(O)cc2)C(=O)N(C)[C@@H](Cc3ccccc3)C(=O)N[C@@H](CC(C)C)C4=O)N4C1	2
[C@H]1(CO)O[C@@H](Oc2cc(C)c(c(cc(OC)cc3O)c3C(=O)O4)c4c2)[C@H](O)[C@@H](O)[C@@H]1OC	2
[C@H]1(CO)O[C@@H](Oc2cc(C)c(c(cc(OC)cc3O)c3C(=O)O4)c4c2)[C@H](O)[C@@H](O)[C@@H]1OC	2
c1(O)c(C2OC(=O)c(c(O)c(OC)c(C)c3)c23)c(OC(C)(C)C=C4)c4cc1	2
c1(O)c(C2N(c3ccccc3)C(=O)c(c(O)c(OC)c(C)c4)c24)c(OC(C)(C)C=C5)c5cc1	2
C1[C@@H](O)[C@](C)([C@@]2(C[C@@]([C@](O)(CC2)COC(=O)C)([H])C3)[C@@]3([H])CC4)[C@]4([H])[C@](C)(COC(C)(C)O5)[C@@H]15	2
C1C[C@](C)([C@@]2(C[C@@]([C@](O)(CC2)COC(=O)C)([H])C3)[C@@]3([H])CC4)[C@]4([H])[C@](C)(COC(C)(C)O5)[C@@H]15	2
C1C[C@](C)([C@@]2(C[C@@]([C@](O)(CC2)CO)([H])C3)[C@@]3([H])CC4=O)[C@]4([H])[C@](C)(COC(C)(C)O5)[C@@H]15	2
C1C[C@](C)([C@@]2(C[C@@]([C@](O)(CC2)CO)([H])C3)[C@@]3([H])C[C@@H]4O)[C@]4([H])[C@](C)(COC(C)(C)O5)[C@@H]15	2
C1C[C@](C)([C@@]2(C[C@@]([C@](O)(CC2)C(=O)O)([H])C3)[C@@]3([H])C[C@H]4O)[C@]4([H])[C@](C)(COC(C)(C)O5)[C@@H]15	2
C1C[C@](C)([C@@]2(C[C@@]([C@](O)(CC2)CO)([H])[C@H]3O)C3=CC4)[C@]4([H])[C@](C)(COC(C)(C)O5)[C@@H]15	2
C1C[C@](C)([C@@]2(C[C@]([H])([C@]3(OC(C)(C)OC3)CC2)C4)[C@@]4([H])CC5)[C@]5([H])[C@](C)(C(=O)O)[C@@H]1O	2
C1C[C@](C)([C@@]2(C[C@]([H])([C@@](O)(CO)CC2)C3)[C@@]3([H])CC4=O)[C@]4([H])[C@](C)(CO)[C@@H]1O	2
C1C[C@](C)([C@@]2(C[C@]([H])([C@@](O)(CO)CC2)C3)[C@@]3([H])CC4=O)[C@]4([H])[C@](C)(CO)C1=O	2
C1C[C@](C)([C@@]2(C[C@]([H])([C@@](O)(COC(=O)C)CC2)C3)[C@@]3([H])CC4=O)[C@]4([H])[C@](C)(CO)[C@@H]1O	2
C1C[C@](C)([C@@]2(C[C@]([H])([C@@](O)(CO)CC2)C3)[C@@]3([H])CC4=O)[C@]4([H])[C@](C)(C=O)[C@@H]1O	2
C1C[C@](C)([C@@]2(C[C@]([H])([C@@](O)(COC(=O)C)CC2)C3)[C@@]3([H])C[C@H]4O)[C@]4([H])[C@](C)(CO)[C@@H]1O	2
C1C[C@](CO)([C@@]2(C[C@]([H])([C@@](O)(COC(=O)C)CC2)C3)[C@@]3([H])CC4)[C@]4([H])[C@](C)(CO)[C@@H]1O	2
C1C[C@](C)([C@@]2(C[C@]([H])([C@@](O)(COC(=O)C)CC2)C3)[C@@]3([H])CC4)[C@]4([H])[C@](C)(C(O)=O)[C@@H]1O	2
C1C[C@](C)([C@@]2(C[C@]([H])([C@@](O)(C(=O)O)CC2)C3)[C@@]3([H])CC4)[C@]4([H])[C@](C)(C(O)=O)[C@@H]1O	2
C1C[C@](C)([C@@]2(C[C@]([H])([C@@](O)(COC(C)=O)CC2)C3)[C@@]3([H])[C@H](O)C4)[C@]4([H])[C@](C)(CO)[C@@H]1O	2
C1C[C@](C)([C@@]2(C[C@]([H])([C@@](O)(C(O)=O)CC2)C3)[C@@]3([H])[C@@H](O)C4)[C@]4([H])[C@](C)(CO)[C@@H]1O	2
C1C[C@](C)([C@@]2(C[C@]([H])([C@@](O)(CO)C[C@@H]2O)C3)[C@@]3([H])CC4)[C@]4([H])[C@](C)(CO)[C@@H]1O	2
C1C[C@](C)([C@@]2(C[C@]([H])([C@@](O)(COC(C)=O)C[C@@H]2O)C3)[C@@]3([H])CC4)[C@]4([H])[C@](C)(CO)[C@@H]1O	2
C1[C@@H](O)[C@](C)([C@@]2(C[C@]([H])([C@@](O)(COC(C)=O)CC2)C3)[C@@]3([H])CC4)[C@]4([H])[C@](C)(CO)[C@@H]1O	2
C1C[C@](C)([C@@]2([C@@H](O)[C@]([H])([C@@](O)(COC(=O)C)CC2)C3)[C@@]3([H])CC4)[C@]4([H])[C@](C)(CO)[C@@H]1O	2
C1C[C@](C)([C@@]2(C[C@]3([H])[C@](CO)(O)CC2)C(=C3)CC4)[C@]4([H])[C@](C)(CO)[C@@H]1O	2
C1C[C@](C)([C@@]2(C[C@]3([H])[C@](COC(C)=O)(O)CC2)C(=C3)CC4)[C@]4([H])[C@](C)(CO)[C@@H]1O	2
C1C[C@](C)([C@@]2(C[C@]3([H])[C@](CO)(O)CC2)C(=C3)CC4)[C@]4([H])[C@](C)(COC(=O)C)[C@@H]1O	2
C1C[C@](C)([C@@]2(C[C@]3([H])[C@](C(=O)O)(O)CC2)C(=C3)CC4)[C@]4([H])[C@](C)(CO)[C@@H]1O	2
C1C[C@](C)([C@@]2(C[C@]3(O)[C@](CO)(O)CC2)C(=C3)CC4)[C@]4([H])[C@](C)(CO)[C@@H]1O	2
C1C[C@](C)([C@@]2(C[C@]3([H])[C@](CO)(O)C[C@@H]2O)C(=C3)CC4)[C@]4([H])[C@](C)(CO)[C@@H]1O	2
C1C[C@](C)([C@@]2(C[C@]3([H])[C@](COC(=O)C)(O)C[C@@H]2O)C(=C3)CC4)[C@]4([H])[C@](C)(CO)[C@@H]1O	2
C1C[C@](C)([C@@]2(C[C@]3([H])[C@](CO)(O)CC2)C(=C3)[C@@H](O)C4)[C@]4([H])[C@](C)(CO)[C@@H]1O	2
C1C[C@](C)([C@@]2(C[C@]3([H])[C@](CO)(O)CC2)C(=C3)[C@H](O)C4)[C@]4([H])[C@](C)(CO)[C@@H]1O	2
C1C[C@](C)([C@@]2(C[C@]3([H])[C@](COC(=O)C)(O)CC2)C(=C3)[C@@H](O)C4)[C@]4([H])[C@](C)(CO)[C@@H]1O	2
C1C[C@](C)([C@@]2(C[C@]3([H])[C@](COC(=O)C)(O)CC2)C(=C3)[C@H](O)C4)[C@]4([H])[C@](C)(CO)[C@@H]1O	2
C1C[C@](C)([C@@]2(C[C@]3([H])[C@](CO)(O)CC2)C(=C3)CC4)[C@]4([H])[C@](C)(CO)C1=O	2
C1C[C@](C)([C@@]2(C[C@]3([H])[C@](COC(=O)C)(O)CC2)C(=C3)[C@H](O)C4)[C@]4([H])[C@](C)(CO)C1=O	2
C1C[C@](C)([C@@]2(C[C@]3([H])[C@](CO)(O)CC2)C(=C3)[C@H](O)C4)[C@]4([H])[C@](C)(CO)C1	2
C1C[C@](C)([C@@]2(C[C@]3([H])[C@](COC(=O)C)(O)CC2)C(=C3)CC4)[C@]4([H])[C@](C)(C=O)[C@@H]1O	2
C1C[C@](C)([C@@]2(C[C@]3([H])[C@](CO)(O)CC2)C(=C3)CC4)[C@]4([H])[C@](C)(C=O)[C@@H]1O	2
C1C[C@](C)([C@@]2(C[C@]3([H])[C@](CO)(O)CC2)C(=C3)CC4)[C@]4([H])[C@](C)(C=O)[C@H]1O	2
C1C[C@](C)([C@@]2(C[C@]3([H])[C@](CO)(O)CC2)C(=C3)CC4)[C@]4([H])[C@](C)(C(O)=O)[C@@H]1O	2
C1C[C@](C)([C@@]2(C[C@]3([H])[C@](COC(=O)C)(O)CC2)C(=C3)CC4)[C@]4([H])[C@](C)(C(O)=O)[C@@H]1O	2
C1C[C@](C)([C@@]2(C[C@]3([H])[C@](CO)(O)CC2)C(=C3)C=C4)[C@]4([H])[C@](C)(CO)[C@@H]1O	2
C1C[C@](C)([C@@]2(C[C@]3([H])[C@](COC(=O)C)(O)CC2)C(=C3)C=C4)[C@]4([H])[C@](C)(CO)[C@@H]1O	2
C1C[C@](C)([C@@]2(C[C@]([H])([C@](CO)(O)CC2)[C@H]3O)C3=CC4)[C@]4([H])[C@](C)(CO)[C@@H]1O	2
C1C[C@](C)([C@@]2(C[C@]([H])([C@](COC(=O)C)(O)CC2)[C@H]3O)C3=CC4)[C@]4([H])[C@](C)(CO)[C@@H]1O	2
C1C[C@](C)([C@@]2(C[C@]([H])([C@](C)(O)CC2)[C@H]3O)C3=CC4)[C@]4([H])[C@](C)(CO)[C@@H]1O	2
C1C[C@](C)([C@@]2(C[C@]([H])([C@](CO)(O)CC2)[C@H]3O)C3=CC4)[C@]4([H])[C@](C)(CO)C1	2
C1C[C@](C)([C@@]2(C[C@]([H])([C@](COC(=O)C)(O)CC2)[C@H]3O)C3=CC4)[C@]4([H])[C@](C)(CO)C1	2
C1C[C@](C)([C@@]2(C[C@]([H])([C@](CO)(O)CC2)[C@H]3O)C3=C[C@@H]4O)[C@]4([H])C(C)(C)C1	2
C1C[C@](C)([C@@]2(C[C@]([H])([C@](CO)(O)CC2)C3)C3=CC4)[C@]4([H])[C@](C)(CO)[C@@H]1O	2
C1C[C@](C)([C@@]2(C[C@]([H])([C@](COC(=O)C)(O)CC2)C3)C3=CC4)[C@]4([H])[C@](C)(CO)[C@@H]1O	2
C1C[C@](C)([C@@]2(C[C@]([H])([C@](CO)(O)CC2)C3)C3=CC4)[C@]4([H])[C@](C)(COC(C)=O)[C@@H]1O	2
C1C[C@](C)([C@@]2(C[C@]([H])([C@](C(O)=O)(O)CC2)C3)C3=CC4)[C@]4([H])[C@](C)(CO)[C@@H]1O	2
C1C[C@](C)([C@@]2(C[C@]([H])([C@](CO)(O)CC2)C3)C3=CC4=O)[C@]4([H])[C@](C)(CO)[C@@H]1O	2
C1C[C@](C)([C@@]2(C[C@]([H])([C@](CO3)(O)CC2)[C@H]34)C4=CC5)[C@]5([H])[C@](C)(CO)[C@@H]1O	2
C1C[C@](C)([C@@]2(C[C@]([H])([C@](CO3)(O)CC2)[C@H]34)C4=C[C@H]5O)[C@]5([H])[C@](C)(CO)[C@@H]1O	2
C1C[C@](C)([C@@]2(C[C@]([H])([C@](CO3)(O)CC2)[C@H]34)C4=C[C@@H]5O)[C@]5([H])[C@](C)(CO)[C@@H]1O	2
C1C[C@](C)([C@@]2(C[C@]([H])([C@](CO3)(O)CC2)[C@H]34)C4=CC5)[C@]5([H])[C@](C)(CO)C1	2
C1C[C@@]2(C)C(=C(OC3)C[C@]4([H])[C@]25C[C@]([H])([C@](CO)(O)CC5)C4)[C@@]3(C)[C@@H]1O	2
C1C[C@@]2(C)C(=C(OC3)C[C@]4([H])[C@]25C[C@]([H])([C@](COC(=O)C)(O)CC5)C4)[C@@]3(C)[C@@H]1O	2
C1C[C@@]2(C)C(=C(OC3)C[C@]4([H])[C@]25C[C@]([H])([C@](C(=O)O)(O)CC5)C4)[C@@]3(C)[C@@H]1O	2
C1C[C@@]2(C)C(=C(OC3)C[C@]4([H])[C@]25C[C@]([H])([C@](CO)(O)[C@H](O)C5)C4)[C@@]3(C)[C@@H]1O	2
C1C[C@@]2(C)C(=C(OC3)C[C@]4([H])[C@]25C[C@]([H])([C@](COC(=O)C)(O)C[C@@H]5O)C4)[C@@]3(C)[C@@H]1O	2
C1C[C@@]2(C)C(=C(OC3)C[C@]4([H])[C@]25C[C@]([H])([C@](CO)(O)CC5)C4)[C@@]3(C)C1=O	2
C1C[C@@]2(C)C(=C(OC3)C[C@]4([H])[C@]25C[C@]([H])([C@](CO)(O)C[C@@H]5O)C4)[C@@]3(C)C1	2
C1C[C@](C)([C@@]2(C[C@]([H])([C@](COC(=O)C)(O)CC2)C3)[C@@]3([H])CC4)[C@]4([H])[C@@](O)(C)[C@@H]1O	2
C1C[C@](C)([C@@]2(C[C@]([H])([C@](CO)(O)CC2)[C@H]3O)C3=CC4)[C@]4([H])[C@H](C)C1=O	2
C1C[C@](C)([C@@]2(C[C@]([H])([C@](CO)(O)CC2)C3)[C@@]3([H])CC4=O)C4=C(C)C1=O	2
C1C[C@](C)([C@@]2(C[C@]([H])([C@](COC(=O)C)(O)CC2)C3)[C@@]3([H])CC4=O)C4=C(C)C1=O	2
[C@@H]1(O)C[C@](C)([C@@]2(C[C@]([H])([C@](COC(=O)C)(O)CC2)C3)[C@@]3([H])CC4)[C@]4([H])C(COC(=O)C)=C1	2
[C@@H]1(O)C[C@](C)([C@@]2(C[C@]([H])([C@](CO)(O)CC2)C3)[C@@]3([H])CC4)[C@]4([H])C(COC(=O)C)=C1	2
C1(=O)C[C@](C)([C@@]2(C[C@]([H])([C@](CO)(O)CC2)C3)[C@@]3([H])CC4)[C@]4([H])C(CO)=C1	2
C1C[C@](C)(C(=CC[C@@](C)([C@H](O)CO)C2)[C@@]2([H])[C@@H](O)C3)[C@]3([H])C(C)(C)[C@H]1O	2
C1(\C=C\[C@H](CC)C)=CC(=C(Cl)C(=O)[C@]2(C)C3=C(C(=O)[C@@H](C)[C@@H](C)OC)C(=O)O2)C3=CN1[C@@H](CCC(=O)OC)C(=O)OC	2
C1(\C=C\[C@H](CC)C)=CC(=C(Cl)C(=O)[C@]2(C)C3=C(C(=O)\C(\C)=C\C)C(=O)O2)C3=CN1[C@@H](CCC(=O)O)C(=O)O	2
C1(\C=C\[C@H](CC)C)=CC(=C(Cl)C(=O)[C@]2(C)C3=C(C(=O)\C(\C)=C\C)C(=O)O2)C3=CN1[C@@H](CCC(=O)OC)C(=O)OC	2
c1cc(c([C@H]2c(n(C)c(cccc3)c34)c4C=C(C(=O)O)NC2=O)cn5C)c5cc1	2
c1cc(c(C[C@@H]2C[C@@H](O)C(=O)O2)cn3C)c3cc1	2
c1cc(c(C[C@@H]2C[C@@H](O)C(=O)O2)c(Cc3c(cccc4)c4n(C)c3)n5C)c5cc1	2
c1cc(c(\C(\C=O)=C/C)cn2C)c2cc1	2
c1cc(c(C[C@@H](C(O)=O)N2C3=C\C(=C(/C(=O)O)\C)\C2=O)c3n4C)c4cc1	2
c1cc(c(ccnc2c3c(C(O)=O)c(C)c(O)c(O)c3O)c2n4C)c4cc1	2
c12c(OCO1)cc([C@]3([H])[C@@]([H])(CN(C(C)=O)C=C4)N4C(=O)c(cccc5)c35)cc2OC	2
c12c(OCO1)cc([C@]3([H])[C@@]([H])(CN(C(C)=O)[C@@]([H])(C(=O)c4ccccc4)C5)N5C(=O)c(cccc6)c36)cc2OC	2
c12c(OCO1)cc([C@]3([H])[C@@]([H])(CN(C(C)=O)[C@@]([H])(Cc4ccccc4)C5)N5C(=O)c(cccc6)c36)cc2OC	2
c12c(OCO1)cc(C[C@@]3([H])CN(C(C)=O)[C@@]([H])(Cc4ccccc4)CN3C(=O)c5ccccc5)cc2OC	2
c12c(OCO1)cc(C[C@@]3([H])CN(C(C)=O)[C@@]([H])(Cc4ccccc4)CN3C(=O)c5ccccc5)cc2O	2
N1C(=O)\C(=C(\N)/C[C@@H](O)C[C@H](O)C)\C(=O)[C@@H]1C(C)C	2
[C@]12([H])[C@@]([H])(CC[C@H]1C)[C@]3(C(O)=O)[C@@](C(=O)O)(C(C(C)C)=C4)[C@](CO)(C2)[C@]4([H])C3	2
[C@]12([H])[C@@]([H])(CC[C@H]1C)[C@]3(C=O)[C@@](C(=O)O)(C(C(C)C)=C4)[C@](CO[C@@H]5O[C@H](C)[C@@H](OC)[C@@]6(O[C@@H](CCCCCC(=O)O)C(=O)O6)[C@@H]5O)(C2)[C@]4([H])C3	2
[C@]12([H])[C@@]([H])(CC[C@H]1C)[C@]3(C=O)[C@@](C(=O)O)(C(C(C)C)=C4)[C@](CO[C@@H]5O[C@H](C)[C@@H](OC)[C@@]6(O[C@@H](CCCC(O)=O)C(=O)O6)[C@@H]5O)(C2)[C@]4([H])C3	2
[C@]12([H])[C@@]([H])(CC[C@H]1C)[C@]3(C=O)[C@@](C(=O)O)(C(C(C)C)=C4)[C@](CO[C@@H]5O[C@H](C)[C@@H](OC)[C@@]6(O[C@@H](CCCC(OC)=O)C(=O)O6)[C@@H]5O)(C2)[C@]4([H])C3	2
[C@]12([H])[C@@]([H])(CC[C@H]1C)[C@]3(C=O)[C@@](C(=O)O)(C(C(C)C)=C4)[C@](CO[C@@H]5O[C@H](C)[C@@H](OC)[C@@]6(O[C@@H](CCCCCCCC(=O)OC)C(=O)O6)[C@@H]5O)(C2)[C@]4([H])C3	2
[C@]12([H])[C@@]([H])(CC[C@H]1C)[C@]3(C(O)=O)[C@@](C(=O)O)(C(C(C)C)=C4)[C@](CO[C@@H]5O[C@H](C)[C@@H](OC)[C@@]6(O[C@@H](CCCCCCCC(=O)O)C(=O)O6)[C@@H]5O)(C2)[C@]4([H])C3	2
[C@]12([H])[C@@]([H])(CC[C@H]1C)[C@]3(C(O)=O)[C@@](C(=O)O)(C(C(C)C)=C4)[C@](CO[C@@H]5O[C@H](C)[C@@H](OC)[C@@]6(O[C@@H](CCCCCCCC(=O)OC)C(=O)O6)[C@@H]5O)(C2)[C@]4([H])C3	2
c1(OC)c(C)c(C(=O)Oc(cc(O)cc2C)c2O3)c3c([C@H](OC)C[C@@H](O)C(=O)OC)c1O	2
c1(OC)c(C)c(C(=O)Oc(cc(O)cc2C)c2O3)c3c([C@@H](OC)C[C@@H](O)C(=O)OC)c1O	2
c1(OC)c(C)c(C(=O)Oc(cc(O)cc2C)c2O3)c3c([C@H](OCC)C[C@@H](O)C(=O)OC)c1O	2
c1(OC)c(C)c(C(=O)Oc(cc(O)cc2C)c2O3)c3c([C@@H](OCC)C[C@@H](O)C(=O)OC)c1O	2
c1(OC)c(C)c(C(=O)Oc(cc(O)cc2C)c2O3)c3cc1O	2
c1(OC)c(C)c(C(=O)Oc(cc(O)cc2C)c2O3)c3c(CO)c1OC	2
c1c(C)c(CC(=O)C)c(\C=C(\C=C(\C=C\C(=O)O)/C)/C)c([C@@H](C)C(=O)[C@@H](C)C2)c12	2
c1c(C(O)=O)c(nc(cccc2[C@@H](C)OC(=O)c3ccccc3N)c2n4)c4cc1	2
c1c(C(N)=O)c(nc(cccc2[C@@H](C)O)c2n3)c3cc1	2
c1c([C@H](O)C)c(nc(cccc2[C@@H](C)O)c2n3)c3cc1	2
c1c(O)c(C(=O)C[C@@]([C@@H]2[C@@H](CO)CC(=O)O2)(CO)O3)c3cc1	2
c1c(O)c(C(=O)C[C@@]([C@H]([C@@H]2CC(=O)OC2)O)(CO)O3)c3cc1	2
c1c(O)c(C(=O)C[C@@]([C@@H]2[C@@H](COC(=O)C)CC(=O)O2)(CO)O3)c3cc1	2
c1c(O)c(C(=O)[C@@](O)([C@@H](O)C[C@H](C)[C@@H]2O)[C@@]2(CO)O3)c3cc1	2
c1c(O)c(C(=O)[C@@](O)([C@@H](O)C[C@H](C)C2=O)[C@@]2(CO)O3)c3cc1	2
c1cc(O[C@@](CO2)([C@@H]3[C@@H](C)CC(=O)O3)C[C@H]24)c4c(O)c1	2
c1(OC)cc(OC=C(\C=C\C(=O)C)C2=O)c2c(C(=O)OC)c1	2
c1c(O)c(C(=O)c(c(O)cc(O)c2)c2C3=O)c3cc1COC(=O)C	2
C1=C[C@H](OC(=O)C)[C@]2([H])C(C[C@@](O)(C(=O)N(C)[C@@](CO)(SS[C@@](C(=O)N(C)[C@@](CO)(SC)C3=O)(CC(=C4)[C@@]5([H])[C@@H](OC(=O)C)C=C4)N35)C6=O)N26)=C1	2
C1=C[C@H](OC(=O)C)[C@]2([H])C(C[C@@](O)(C(=O)N(C)[C@@](CO)(SS[C@@](C(=O)N(C)[C@@](CO)(SC)C3=O)(CC(=C4)[C@@]5([H])[C@@H](O)C=C4)N35)C6=O)N26)=C1	2
C1=C[C@H](OC(=O)C)[C@]2([H])C(C[C@@](O)(C(=O)N(C)[C@@](CO)(SS[C@@](C(=O)N(C)[C@@](CO)(O)C3=O)(CC(=C4)[C@@]5([H])[C@@H](OC(=O)C)C=C4)N35)C6=O)N26)=C1	2
c12c(c([C@H](OC(=O)C)[C@H](O)C(C)(C)O)ccc1O)Oc3c(c([C@H](O)[C@@H](C(C)=C)CO4)c4c(C)c3)C2=O	2
c1cc(c(\C=C(\C(=O)N[C@@]2([C@H](C)C=C[C@H](CCc3c(C=O)c(O)c(C\C=C(/C)\C)cc3O)C2)C4=O)/N4)c(C(C)(C=C)C)[nH]5)c5cc1	2
c1cc(c(\C=C(\C(=O)N[C@]2([C@@H](C)C=C[C@@H](CCc3c(C=O)c(O)c(C\C=C(/C)\C)cc3O)C2)C4=O)/N4)c(C(C)(C=C)C)[nH]5)c5cc1	2
c1cc(c(\C=C(\C(=O)N[C@]2([C@H](C)C=C[C@H](CCc3c(C=O)c(O)c(C\C=C(/C)\C)cc3O)C2)C4=O)/N4)c(C(C)(C=C)C)[nH]5)c5cc1	2
c1cc(c(\C=C(\C(=O)N[C@@]2([C@@H](C)C=C[C@@H](CCc3c(C=O)c(O)c(C\C=C(/C)\C)cc3O)C2)C4=O)/N4)c(C(C)(C=C)C)[nH]5)c5cc1	2
c1cc(c(\C=C(\C(=O)N[C@](C[C@@H](C)C=C2)([C@@H]2CCc3c(C=O)c(O)c(C\C=C(/C)\C)cc3O)C4=O)/N4)c(C(C)(C=C)C)[nH]5)c5cc1	2
c1cc(c(\C=C(\C(=O)N[C@@](C[C@H](C)C=C2)([C@H]2CCc3c(C=O)c(O)c(C\C=C(/C)\C)cc3O)C4=O)/N4)c(C(C)(C=C)C)[nH]5)c5cc1	2
c12c(c(C(=O)c(c(O)cc(C)c3)c34)c(O)cc1OC)[C@]4(O)CC[C@@]25c(cc(C)cc6O)c6C(=O)c(c(O)cc(OC)c7)c57	2
c12c(c(C(=O)c(c(O)cc(C)c3)c34)c(O)cc1OC)[C@@]4(O)CC[C@]25c(cc(C)cc6O)c6C(=O)c(c(O)cc(OC)c7)c57	2
c1c(O)c(C(=O)c(c(O)cc(O)c2C(=O)C)c2C3=O)c3c(O)c1OC	2
c1c(O)c(C(=O)OC(Cc2cc(O)cc(O)c2C(=O)C)=C3)c3cc1OC	2
OCC(C)(C)C(=O)CC(O)\C=C\C=C\C(C)(C)[C@@H](O)C	2
O(C(=O)C)CC(C)(C)C(=O)CC(O)\C=C\C=C\C(C)(C)[C@@H](O)C	2
O(C(=O)C)CC(C)(C)C(=O)C(O)C\C=C\C=C\C(C)(C)[C@@H](O)C	2
OCC(C)(C)C(=O)CC\C=C\C=C\C(C)(C)[C@@H](O)C	2
O(C(=O)C)CC(C)(C)C(=O)CC\C=C\C=C\C(C)(C)[C@@H](O)C	2
C(C)(C)C(=O)CC\C=C\C=C\C(C)(C)[C@@H](O)C	2
C(C)(C)C(O)CC\C=C\C=C\C(C)(C)[C@@H](O)C	2
OC(=O)\C=C\C(C)(C)C(O)C	2
C(=O)(O)\C=C(/C)\C=C\[C@@H](O)[C@@H](C)C(=O)CC	2
C(=O)(O)CC(C)\C=C\[C@@H](O)[C@@H](C)C(=O)CC	2
C[C@H](O)[C@@](O)(C)\C=C\[C@@H](O)[C@@H](C)C(=O)CC	2
c1c(C)c(C[C@H](C)[C@]2(OC[C@H](C)[C@@H]2O)O3)c3cc1O	2
c1c(C)c(C[C@@H](C)[C@@]2(OC[C@H](C)[C@@H]2O)O3)c3cc1O	2
[C@H]1(C)OC(=O)C(C(C2=C(O)[C@@H](C)OC2=O)CC[C@@H](O)CC)=C1O	2
c1c(c(O)c(c(c1C)O)CC2=C(O)C(CC(=O)O)OC2=O)C(=O)C	2
c1cc([C@](O)(c2cccc(O)c2)[C@@H](O)C(=O)N3)c3cc1	2
c1(O)c(C(C)=O)c(O[C@@](OC)(CC(OC)=CC2=O)[C@@]23C)c3c(C)c1C	2
c1(O)c(C)c(O[C@@](OC)(CC(OC)=CC2=O)[C@@]23C)c3c(O)c1C(=O)C	2
[C@H]1(C)C(C=O)=C([C@](CO)(C)CC2(C)C)[C@@]2(O)[C@@H](O)C1	2
[C@H]1(C)C(C=O)=C([C@](CO)(C)CC2(C)C)[C@@]2(O)[C@H](O)C1	2
[C@H]1(C)C(C=O)=C([C@@](CO)(C)CC2(C)C)[C@]2([H])[C@@H](O)C1	2
[C@H]1(C)C(=O)C([C@@](CO)(C)CC2(C)C)=C2[C@H](O)C1	2
[C@H]1(C)C(=O)C([C@](CO)(C)CC2(C)C)=C2[C@@H](O)C1	2
C1C[C@](C)(C(CO[C@H]([C@H](O)CO)[C@H](O)[C@H](O)CO)=C(C)CC2)[C@]2([H])C(C)(C)C1	2
C1C[C@](C)(C(CO[C@H]([C@H](O)CO)[C@H](O)[C@H](O)CO)=C(C)C[C@@H]2O)[C@]2([H])C(C)(C)C1	2
C1C[C@](C)(C(CO[C@H]([C@H](O)CO)[C@H](O)[C@H](O)CO)=C(C)CC2)[C@]2([H])[C@@](C)(CO)C1	2
C1C[C@](C)(C(CO[C@H]([C@H](O)CO)[C@H](O)[C@H](O)CO)=C(C)[C@H](O)C2)[C@]2([H])[C@@](C)(CO)C1	2
C1C[C@](C)(C(CO)=C(C)C[C@@H]2O)[C@]2([H])[C@@](C)(CO)C1	2
C(\C=C(/C)\C)Cc1c(CO[C@H]([C@H](O)CO)[C@H](O)[C@H](O)CO)c(C)ccc1C	2
C1C[C@](C)(CO[C@@H]2[C@H](O)[C@@H](O)[C@H](O)[C@@H](CO)O2)c3c(c(C)c(C)c(C)c3)C1	2
[C@H]1(\C=C\C=C\C)[C@@H](C)C=C(CCC(=O)O)C(=O)O1	2
[C@H]1(\C=C\C=C\C)[C@](C)(O)C=C(CCC(=O)O)C(=O)O1	2
[C@H]1(\C=C\C=C\C(O)=O)[C@@H](C)C=C(CCC(=O)O)C(=O)O1	2
[C@H]1(CCC(=O)O)[C@@H](C)C=C(CCC(=O)O)C(=O)O1	2
[C@H]1(\C=C\C=C\C)[C@@H](C)c(c(c2ccccc2)cc(C(=O)O)c3)c3C(=O)O1	2
C1(C)=C([C@@H](CC2=C(C(O)=O)C(=O)[C@](\C=C\C=C\CC)(C)O2)C)C(O[C@@](\C=C\C=C\CC)(C)C3=O)=C3C(=O)O1	2
C1(C)=C([C@H](CC2=C(C(O)=O)C(=O)[C@](\C=C\C=C\CC)(C)O2)C)C(O[C@@](\C=C\C=C\CC)(C)C3=O)=C3C(=O)O1	2
C1=C[C@]2(C(=C)[C@@](C=O)(O[C@]([C@@H](C)OC3=O)(C(=O)C(C)=C4C)[C@]345)[C@]5(C)CC2)C(C)(C)OC1=O	2
C1=C[C@]2([C@]3(CO3)[C@]([H])(C[C@@](C(=C)[C@]45[C@@]6(O)[C@H](C)OC4=O)(C)C6=O)[C@]5(C)CC2)C(C)(C)OC1=O	2
C1=C[C@]2(C(C)=C(C(=O)[C@@](C(=C)[C@]34[C@@]5(O)[C@@H](C)OC3=O)(C)OC5=O)[C@]4(C)CC2)C(C)(C)OC1=O	2
[C@]12([H])[C@@](C)(C=CC(=O)OC1(C)C)[C@]([H])(C[C@@](C(=C)[C@]34[C@@]5(O)[C@@H](C)OC3=O)(C)OC5=O)[C@]4(C)CC2	2
[C@@]12(C(C)(C)OC(=O)C=C1)C(=C)[C@@](C[C@@](C(=C)[C@]34[C@@]5(O)[C@H](C)OC3=O)(C)C5=O)([H])[C@]4(C)CC2	2
[C@@]12(C(C)(C)OC(=O)C=C1)C(=C)[C@@](C[C@@](C(=C)[C@]34[C@@]5(O)[C@@H](C)OC3=O)(C)C5=O)([H])[C@]4(C)CC2	2
c1ccccc1\C=C\C(=O)N2[C@H](C(=O)N[C@H](C)C(=O)N[C@@H](Cc3ccccc3)C(=O)OC)CCC2	2
C1[C@H](O)[C@]([H])([C@@](C)(C(=O)C=CO2)[C@]2(C)C=C3)C3=C[C@H]1CO	2
C1[C@H](O)[C@]([H])([C@@](C)(C(=O)CCO2)[C@]2(C)C=C3)C3=C[C@H]1CO	2
[C@@H]1(O)[C@H](O)[C@]([H])([C@@](C)(C(=O)CCO2)[C@]2(C)C=C3)C3=C[C@H]1C	2
c1(O)cc(OC(=O)C[C@@]2(O)C=C(C)C(=O)O2)cc(C)c1	2
c1(O)cc(OC(=O)C[C@@]2(C)C=C(O)C(=O)O2)cc(C)c1	2
C1(=O)OC(C)=C(C(=O)C[C@H](C)n2cnc(c(N)ncn3)c23)C(OC)=C1	2
C1(=O)OC(C)=C(C(=O)CC(C)SCC(O)C(=O)O)C(OC)=C1	2
c1cc(CC2C(=O)N(OC(Nc(cccc3)c34)C4(O)C5)C5C(=O)N2)ccc1	2
c1c(OC)cc(C(O)C(=O)CC(O)C(Cl)Cl)cc1OC	2
c1cc(\C=C\C(=O)OCC(O)C(O)CO)ccc1	2
c1(O)c(C)c(C[C@](C)(Oc2c(C)c([C@@H](C)[C@H](C)OC3)c3c(O)c2)OC4=O)c4c(O)c1C	2
c([C@H](O[C@H](C)[C@H]1C)C2=C(C(=O)C([C@H](C)[C@@H](C)OC=O)=C(C)C2=O)O3)(c1c(C)c(O)c4)c34	2
C1C[C@@]2(C)C(=CC[C@]3([H])[C@]2([H])CC[C@](C)([C@@]([H])([C@@H](\C=C\[C@H](C)C(C)C)C)[C@@H](OC(C)=O)C4)[C@]34[H])C[C@H]1O	2
C1C[C@@]2(C)C(=C[C@H](O)[C@@]([H])([C@@](C[C@@H]([C@]3([H])[C@H](C)\C=C\[C@H](C)C(C)C)OC(C)=O)([H])[C@]3(C)C[C@@H]4O)[C@@]24[H])C[C@H]1O	2
C1C[C@](C)([C@@]([H])([C@@H](O)C[C@](C)([C@@]([H])([C@@H](\C=C\[C@H](C)C(C)C)C)[C@@H](OC(C)=O)C2)[C@@]23[H])[C@@]3([H])[C@@H](O)[C@H]4O)[C@]4(O)C[C@H]1O	2
C1C[C@](C)([C@@]([H])(CC[C@](C)([C@@]([H])([C@@H](\C=C\[C@H](C)C(C)C)C)[C@@H](OC(C)=O)C2)[C@@]23[H])[C@@]3([H])[C@@H](O)[C@H]4O)[C@]4(O)C[C@H]1O	2
C1C[C@](C)([C@@]([H])(CC[C@](C)([C@@]([H])([C@@H](\C=C\[C@H](C)C(C)C)C)[C@@H](OC(C)=O)C2)[C@@]23[H])[C@@]3([H])[C@@H](O)[C@H]4O)[C@]4([H])C[C@H]1O	2
[C@]12(C)[C@]3(O[C@@H](C1)[C@@](O)(C(O)=O)CC3)\C(=C(\C)/C)\CC2	2
[C@@]12(C)[C@]([H])([C@@]([H])([C@@](O)(C)CO)CC1)CCC(C(O)=O)=CC2	2
[C@@]12(C[C@@H](OC1)[C@@](O)(C(=O)O)CC3)[C@]3([H])[C@H](C(O)(C)C)CC2	2
[C@@]12(C[C@@H](OC1)[C@@](O)(C(=O)O)CC3)[C@]3([H])[C@](O)(C(C)=C)CC2	2
C1C[C@@](C(=O)O)([C@]([H])(C=C(C)[C@@](C)(C(=O)C(C)=C2O)[C@@]23C(OC)=O)[C@]3(C)CC4)[C@@]4([H])C(C)(C)[C@H]1OC(=O)C	2
C1C[C@@](C=O)([C@]([H])(C=C(C)[C@@](C)(C(=O)C(C)=C2O)[C@@]23C(OC)=O)[C@]3(C)CC4)[C@@]4([H])C(C)(C)[C@H]1O	2
O(C(=O)C)C\C(\C)=C\CC\C(\C)=C\C(=O)O	2
C\C(\C)=C\CC[C@](C)(OC(=O)C)CC(O)=O	2
c1cc([C@@](O)(C[C@@H]2CC[C@@]([H])([C@](C)(CC\C=C(/C)\C)[C@@H](O)CC3)[C@@]3(C)C2=C)C(=O)N4)c4cc1	2
[C@H]1(C(C)C)C(=O)O[C@H]([C@H](CCCC)C)CC(=O)NCC(=O)N[C@@H](C(C)C)C(=O)N[C@H](CC(C)C)C(=O)N[C@@H](C)C(=O)N1	2
[C@H]1(C(C)C)C(=O)O[C@H]([C@H](CCCCCC)C)CC(=O)NCC(=O)N[C@@H](C(C)C)C(=O)N[C@H](CC(C)C)C(=O)N[C@@H](C)C(=O)N1	2
[C@H]1(Cc2ccccc2)C(=O)O[C@H]([C@H](CCCCCC)C)CC(=O)NCC(=O)N[C@H](CC(C)C)C(=O)N[C@H](CC(C)C)C(=O)N[C@@H](C)C(=O)N1	2
[C@H]1(Cc2ccccc2)C(=O)O[C@H]([C@H](CC)C)CC(=O)NCC(=O)N[C@H](CC(C)C)C(=O)N[C@H](CC(C)C)C(=O)N[C@@H](C)C(=O)N1	2
[C@H]1(Cc2ccccc2)C(=O)O[C@H]([C@H](CCCC)C)CC(=O)NCC(=O)N[C@H](CC(C)C)C(=O)N[C@H](CC(C)C)C(=O)N[C@@H](C)C(=O)N1	2
C1[C@H](OC([C@H](Cc2ccccc2)NC(=O)[C@@H](NC(=O)[C@@H](CC(C)C)NC(=O)[C@H](CCC3)N3C(=O)CNC1=O)C)=O)[C@H](CCCC)C	2
C1[C@H](OC([C@H](Cc2ccccc2)NC(=O)[C@@H](NC(=O)[C@@H](CC(C)C)NC(=O)[C@H](CCC3)N3C(=O)CNC1=O)C)=O)[C@H](CCCCCC)C	2
O(c1c(C(OC)=O)c(O)cc(OC)c1Cl)c2c(C)cc(OC)cc2OC	2
c1(C[C@]23C(=C(Br)C(=O)[C@](C)(OC(=O)C[C@H](O)C[C@H](O)C)C2=O)C=C(\C=C\C=C\C=C\C(=O)O)OC3)cc(OC)c(O)c(O)c1C(=O)C	2
c1(C[C@]23C(=C(Br)C(=O)[C@@](C)(OC(=O)C[C@H](O)C[C@H](O)C)C2=O)C=C(\C=C\C=C\C=C\C(=O)O)OC3)cc(OC)c(O)c(O)c1C(=O)C	2
c1(OC)cc(N[C@@]2([C@H](O)[C@@](O)(C(=O)N(CCC3)[C@]3(O)C4=O)N4[C@H]2\C=C(/C)\C)C5=O)c5cc1	2
N12[C@](O)([C@@H](OC)c3c([nH]c(cc(OC)cc4)c34)[C@@H]1\C=C(/C)\C)C(=O)N(CCC5)[C@]5(O)C2=O	2
N12[C@](O)([C@@H](OC)c3c([nH]c(cccc4)c34)[C@@H]1\C=C(/C)\C)C(=O)N(CCC5)[C@]5([H])C2=O	2
C12=C(C=C(OC)C=CO1)C(=O)N3C([C@](OC)([C@@H](C)CC)NC(=O)[C@H]3C(C)C)=N2	2
C12=C(C=C(OC)C=CO1)C(=O)N3C([C@@](OC)([C@@H](C)CC)NC(=O)[C@H]3C(C)C)=N2	2
c12c(cc(OC)cc1)C(=O)N3C([C@](OC)([C@@H](C)CC)NC(=O)[C@H]3C(C)C)=N2	2
C1(C)=C([C@@H](C)C[C@@H](C)CC)OC(C)=CC1=O	2
C1(C)=C([C@@H](C)C[C@@H](C)CC)OC(C)=CC1=O	2
c1c(O)c(Cc2c(O)c(O[C@H](C)[C@H]3C)c3c(C)c2O)c(O)c(C)c1[C@H](C)[C@H](O)C	2
c1c(O)c(Cc2c(O)cc([C@H](C)[C@H](O)C)c(C)c2O)c(O)c(C)c1[C@H](C)[C@H](O)C	2
OC(=O)\C=C\C=C\C=C\C=C\C(C)O	2
c1cc(\C=C(\N(C)C(=O)[C@@H](SC)N2C)/C2=O)ccc1OC\C=C(/C)\C	2
[C@@]12([H])\C(=C(\O)/CC\C=C\C)\C(=O)[C@@](C)([C@H](C(\C=C\C=C\C)=O)[C@@]1([H])[C@@]3(C)C(O)=C(C)C(=O)O3)C(=O)[C@@]2(C)O	2
[C@@]12([H])\C(=C(\O)/CC\C=C\C)\C(=O)[C@@](C)([C@H](C(CC\C=C\C)=O)[C@@]1([H])[C@@]3(C)C(O)=C(C)C(=O)O3)C(=O)[C@@]2(C)O	2
[C@@]12([H])\C(=C(\O)/C=C/C=C/C)\C(=O)[C@@](C)([C@@]([H])(C[C@@](O)(CO)O3)[C@]13[H])C(=O)[C@@]2(C)O	2
[C@@]12([H])\C(=C(\O)/C=C/C=C/C)\C(=O)[C@@](C)([C@@]([H])([C@]([H])([C@]3([H])c(c(c(C)c(O)c4C(O)=O)[C@H](C)[C@@H](C)O3)c4O5)[C@@]5(CO)O6)[C@]16[H])C(=O)[C@@]2(C)O	2
c1c(C(=O)O)c(C(=O)C(CO[C@@H](C)C2)=C2O3)c3cc1O	2
c1cc(c(C[C@]([H])(CC[C@@]([H])([C@](C)(CC[C@@H](O)C(C)(O)C)[C@@H](O)CC2)[C@]23C)[C@@]34C)c4[nH]5)c5cc1	2
c1cc(c(C[C@]([H])(CC[C@@]([H])([C@](C)(CC[C@@H](O)C(C)(O)C)[C@@H](OC(=O)C)CC2)[C@]23C)[C@@]34C)c4[nH]5)c5cc1	2
C1C[C@](C)([C@]2([H])C(=C3[C@@](C)([C@@H](\C(=C\[C@H]4OC(=O)[C@H](C)[C@@H]4C)\C)CC3)CC2)C=C5)C5=CC1=O	2
C1C[C@](C)([C@]2([H])C(=C3[C@@](C)([C@@H](\C(=C\[C@H]4OC(=O)[C@@H](C)[C@@H]4C)\C)CC3)CC2)C=C5)C5=CC1=O	2
c1c(O)cc(CC\C=C\C=C\CCCCCCC[C@@H](O[C@@H]2[C@H](O)[C@@H](O)[C@H](O)[C@@H](CO)O2)[C@@H](C)CC)cc1O	2
c1c(O)cc(CC\C=C\C=C\CCCCCCC[C@@H](O[C@@H]2[C@H](O)[C@@H](O)[C@H](O)[C@@H](CO)O2)[C@@H](C)CC)c(CC3=C(O)C=C(C)OC3=O)c1O	2
[C@H]1(OC(=O)C(CO)=C1C(=O)O)CCCC\C=C\C(=O)O	2
C1(\C=C\C(=O)O)=C(CCC)O\C(=C(/C)\C)\C1=O	2
C1(C(=O)[C@H](O)CC)=C(C)OC(=O)C=C1	2
c1(c(O)c(C(=O)C(=C(O)CC[C@@H]2O)[C@]2(C(=O)OC)O3)c3cc1C)c4c(O)c(C(=O)C(=C(O)C[C@H](C)[C@H]5O)[C@@]5(C(=O)OC)O6)c6cc4	2
c1(c(O)c(C(=O)C(=C(O)CC[C@H]2O)[C@@]2(C(=O)OC)O3)c3cc1C)c4ccc(O)c(C(=O)C(=C(O)C[C@H](C)[C@H]5O)[C@@]5(C(OC)=O)O6)c46	2
c1(c(O)c(C(=O)C(=C(O)C[C@H](C)[C@H]2O)[C@@]2(C(=O)OC)O3)c3cc1)c4c(C)cc(O)c(C(=O)C(=C(O)CC[C@H]5O)[C@@]5(C(OC)=O)O6)c46	2
[C@@]12(C[C@@H](OC1)[C@](C(O)=O)(O)CC3)[C@@H]3\C(=C(\CO)/C)\CC2	2
[C@@]12(C[C@@H](OC1)[C@](C(O)=O)(O)CC3)[C@@H]3\C(=C(\COC(=O)C)/C)\CC2	2
[C@@]12(C[C@@H](O[C@H]1O)[C@](C(O)=O)(O)CC3)[C@@H]3\C(=C(\C)/C)\CC2	2
[C@@]12(C[C@@H](OC1)[C@](C(O)=O)(O)CC3)[C@@H]3C(C(OC)(C)C)=CC2	2
[C@@]12(C[C@@H](OC1)[C@](C(O)=O)(O)CC3)[C@@H]3C(C(C)=O)=CC2	2
[C@@]12(C[C@@H](OC1)[C@](C(O)=O)(O)CC3)C3=C(C(C)=O)CC2	2
C1(C)(C)[C@]([H])(CC[C@](C)(Oc(c(C)c(COC2=O)c2c3O)c3C4)[C@]45[H])[C@]5(C)CCC1=O	2
C1(C)(C)[C@]([H])([C@H](O)C[C@](C)(Oc(c(C)c(COC2=O)c2c3OC)c3C4)[C@]45[H])[C@]5(C)CCC1=O	2
[C@@]1(CCC(=O)OC)(C)[C@]2([H])[C@@](C)(Oc(c(C)c(COC3=O)c3c4OC)c4C2)CC[C@@]1([H])C(C)=C	2
c1(C\C=C(/C)\CC\C=C(/C)\CCCC(C)(O)C)c(O)c2c(COC2=O)c(C)c1O	2
c12c(C(=O)C(O)=C(C)C1=O)cc(O)c(C(\C=C\C(\C)=C\[C@@H](C)CC)=O)c2	2
C1(=O)C(Cl)=C2C(=COC(\C=C\C(\C)=C\[C@@H](C)CC)=C2)C(=O)[C@@]1(C)OC(=O)CC	2
C1(=O)C(Cl)=C2C(=CN(CCCC(OC)=O)C(\C=C\C(\C)=C\[C@@H](C)CC)=C2)C(=O)[C@]1(OC(C)=O)C	2
C1(=O)C(Cl)=C2C(=CN(CCCC(OC)=O)C(\C=C\C(\C)=C\[C@@H](C)CC)=C2)C(=O)[C@]1(OC(C)=O)C	2
C1(C)=C(O)C=C(CC(O)CC\C(\C)=C\C(C)C(O)C)OC1=O	2
C1(=O)C(Cl)=C2C(=COC(\C=C\C(\C)=C\[C@@H](C)CC)=C2)[C@@]([H])(C[C@@](C)(OC)O3)[C@]13C	2
C1(=O)C(Cl)=C2C(=COC(\C=C\C(\C)=C\[C@@H](C)CC)=C2)[C@@]([H])(C[C@](C)(OC)O3)[C@]13C	2
C1(=O)C=C2C(=COC(\C=C\C(\C)=C\[C@@H](C)CC)=C2)[C@@]([H])(C[C@](C)(OC)O3)[C@]13C	2
C1(=O)C(Cl)=C2C(=CN(CCCCN3C=C4C(=C(Cl)C(=O)[C@@](OC(=O)C)(C)C4=O)C=C3\C=C\C(\C)=C\[C@@H](C)CC)C(\C=C\C(\C)=C\[C@@H](C)CC)=C2)C(=O)[C@]1(OC(C)=O)C	2
C1C[C@](C)([C@@]([H])([C@](C)(\C=C\[C@@H](OC)C)O)CC2)[C@]2([H])C(=CC(=O)[C@@]3([H])CC4=CC[C@H](O)C3)[C@]14[H]	2
C1C[C@](C)([C@@]([H])([C@](C)(\C=C\[C@H](OC)C)O)CC2)[C@]2([H])C(=CC(=O)[C@@]3([H])CC4=CC[C@H](O)C3)[C@]14[H]	2
C1(=O)c2c(c3c(O)c(OC)c2O)C(=C(O[C@@H](C)C4(C)C)[C@]4(O)C3=O)C(C)=C1O	2
c1(O)c(O)c(O)c2c(C(=C3[C@@](O)(C(C)(C)[C@H](C)O3)C2=O)C(C)=C(O)C4=O)c14	2
c1(O)c(OC)c(O)c2c(C(=C3[C@](O)(C(C)(C)[C@@H](C)O3)C2=O)C(C)=CC4=O)c14	2
C1(=O)[C@@](O)(CC(=O)C)C(=O)C2=C(C(=C3[C@](O)(C(C)(C)[C@@H](C)O3)C2=O)C(C)=C4)C1=C4O	2
C1(=O)[C@](O)(CC(=O)C)C(=O)C2=C(C(=C3[C@](O)(C(C)(C)[C@@H](C)O3)C2=O)C(C)=C4)C1=C4O	2
C1(=O)OC(=O)C2=C(C(=C3[C@@](O)(C(C)(C)[C@H](C)O3)C2=O)C(C)=C4)C1=C4O	2
[C@H]1(C)C[C@@](C)([C@@]2([H])[C@@]([H])([C@@]([H])([C@](O)(C3=C[C@@](Cc(cc4O5)ccc4)(O)NC3=O)O[C@H]6C)[C@]6(C)C=C2C)[C@H]57)[C@@]7([H])[C@@H](C)C1	2
[C@H]1(C)C[C@@](C)([C@@]2([H])[C@@]([H])([C@@]([H])(C(=O)[C@@]3(C[C@@](Cc(cc4O5)ccc4)(O)NC3=O)O6)[C@]6(C)[C@H]7[C@@]2(O7)C)[C@H]58)[C@@]8([H])[C@@H](C)C1	2
[C@@H]1(C)[C@@H](O)[C@](C(OC)=O)(Oc(ccc(c2c(O)c(C(=O)[C@@](O)(C(=O)C[C@H](C)[C@H]3O)[C@@]3(C(OC)=O)O4)c4cc2)c5O)c5C6=O)[C@]6(O)C(=O)C1	2
c1(O)c(C)c([C@H](C)[C@H](OC(C)=O)C)cc(O)c1	2
c1(O)c(C)c([C@H](C)C(=O)C)cc(O)c1	2
C1(C)=C([C@@H](C)C(=O)C)OC(C)=C(C)C1=O	2
c12c(cc(cc1O)C)OC3=C([C@@H](O)CC3)C2=O	2
[C@@]1(C)(CCC(=O)O)[C@]([H])(C[C@](C)(C(=C)[C@@]23C(OC)=O)C(=O)[C@](C)(O)C2=O)[C@]3(C)CC[C@]1([H])C(C)(C)O	2
[C@@]1(C)(CCC(=O)O)[C@]([H])(C[C@](C)(C(=C)[C@@]23C(OC)=O)C(=O)[C@](C)(O)C2=O)[C@]3(C)CC[C@]1([H])C(=C)C	2
c1(O)c(OC)c(COC(C)C2=O)c2cc1O	2
c1(O)c(OC)c(COC(C)=C2)c2cc1O	2
c1cc(C(=O)C[C@H](NC(C)=O)C(=O)OC)c(NC)cc1	2
O=C(C(C(c(cccc1)c1N2C)=O)=C2C3CC(C)C)N3	2
C1(C)=C(O)C(C)=C([C@H](C)[C@H](O)C)OC1=O	2
c1cc(N2[C@@](C)(Cc(cc(O)cc3OC)c3C2)NC4=O)c4cc1	2
c1cc(N2[C@](C)(Cc(cc(O)cc3OC)c3C2)NC4=O)c4cc1	2
c1cc(NC(=O)c2ccc(O)cc2)c(C(=O)N\C=C/C(=O)O)cc1	2
[C@]12(C)[C@@](O)(CC[C@]3([H])[C@]1(C)C(=O)[C@@]4(OCNc(cccc5)c45)C3)C(=CC(=O)[C@@H](C(C)(C)O)O6)[C@]6([H])CC2	2
c12c([C@](C)(CCC3=O)[C@@](C)(c([nH]c(cccc4)c45)c5C6)[C@@]6([H])C1)c3c7c([C@@H](O)C(C)(C)O7)n2	2
c1cc(c(C[C@]([H])(C[C@@]2(O)C(=C(C(=O)O2)C(=O)CC3)[C@]34C)[C@@]45C)c5[nH]6)c6cc1	2
c1cc(c(C[C@]([H])(CC[C@@](O)(C(=CC(=O)O2)[C@]2([H])CC3)[C@]34C)[C@@]45C)c5[nH]6)c6cc1	2
c1cc(c(C[C@]([H])(CC[C@@]2([C@]([H])([C@@]3([H])[C@](O)([C@H](O)C(C)(C)O3)O2)C(=O)CC4)[C@]45C)[C@@]56C)c6[nH]7)c7cc1	2
c1cc(c(C[C@]([H])(CC[C@@](O)(C(=CC(=O)CO2)[C@]2([H])CC3)[C@]34C)[C@@]45C)c5[nH]6)c6cc1	2
c1cc(c(C[C@]([H])(CC[C@@](O)(C(=CC(=O)O[C@@]([H])(C(O)(C)C)O2)[C@]2([H])CC3)[C@]34C)[C@@]45C)c5[nH]6)c6cc1	2
c1cc(c(C(=O)[C@]([H])(CC[C@@](O)(C(=CC(=O)[C@@]([H])(C(O)(C)C)O2)[C@]2([H])CC3)[C@]34C)[C@@]45C)c5[nH]6)c6cc1	2
[C@]1(C)(C(O)=O)[C@]2(C)[C@](O)(C(=CC(=O)[C@@]([H])(C(O)(C)C)O3)[C@]3([H])CC2)CC[C@@]1([H])CC(=O)c4c(N)cccc4	2
C1(OC)=Cc(coc2)c2COC1=O	2
c1c(OC)c(c(O)c(C(=O)O[C@@H](CCC)C2)c2c3)c3cc1OC	2
c1c(O)c(CO[C@@H]2CCO)c2c(C\C=C(/C)\C)c1	2
c1c(O)c(COC([C@@H](C)O)([C@H](C)O)C=C2)c2cc1	2
c1c2c(C(CC(O)(C)O2)O[C@@H](C(C)O)C=C3)c3cc1	2
c1c2c(C(CC(O)(C)O2)O[C@H](C(C)O)C=C3)c3cc1	2
C1C(=C)[C@H](C[C@]2(O)C1)[C@@]2(CC[C@@H](O)C(C)(C)O)C	2
C1=C(C)[C@H](C[C@]2(O)C1)[C@@]2(CC[C@@H](O)C(C)(C)O)C	2
C1C(=C)[C@@H](\C(\C)=C\C[C@@H](O)C(C)(C)O)C[C@@H](O)C1	2
C1C(=C)[C@@H](\C(\C)=C\C[C@@H](O)C(C)(C)O)C[C@H](O)C1	2
c1(C\C=C(/C)\C)c(C(c2c(O)c(Br)c(C)cc2OC)=O)c(C=O)c(O)cc1O	2
c1(C\C=C(/C)\C)c(C(c2c(O)cc(C)c(Br)c2O)=O)c(C=O)c(O)cc1O	2
c1(C\C=C(/C)\C)c(C(c2c(O)c(Br)c(C)c(Br)c2OC)=O)c(C=O)c(O)cc1O	2
c1(C\C=C(/C)\C)c(C(c2c(O)cc(C)c(Cl)c2O)=O)c(C=O)c(O)cc1O	2
c1(C\C=C(/C)\C)c(C(c2c(O)c(Cl)c(C)cc2OC)=O)c(C=O)c(O)cc1O	2
c1(C\C=C(/C)\C)c(C(c2c(O)c(Br)c(C)c(Cl)c2OC)=O)c(C=O)c(O)cc1O	2
c1(C\C=C(/C)\C)c(C(c2c(O)c(Cl)c(C)c(Br)c2OC)=O)c(C=O)c(O)cc1O	2
c1c([C@@]2(O)c(c(C=O)c(O)cc3)c3C[C@@H]2C(C)=C)c(O[C@H](C(O)(C)C)CO4)c4cc1C	2
c1c([C@]2(O)c(c(C=O)c(O)cc3)c3C[C@H]2C(C)=C)c(O[C@H](C(O)(C)C)CO4)c4cc1C	2
c1([C@]2(OC)c(c(C\C=C(/C)\C)ccc3O)c3[C@H](OC)O2)c(O[C@H](C(C)(O)C)CO4)c4cc(C)c1	2
c1([C@@]2(OC)c(c(C\C=C(/C)\C)ccc3O)c3[C@@H](OC)O2)c(O[C@H](C(C)(O)C)CO4)c4cc(C)c1	2
c1([C@]2(OC)c(c(C\C=C(/C)\C)ccc3O)c3[C@@H](OC)O2)c(O[C@H](C(C)(O)C)CO4)c4cc(C)c1	2
c1([C@@]2(OC)c(c(C\C=C(/C)\C)ccc3O)c3[C@H](OC)O2)c(O[C@H](C(C)(O)C)CO4)c4cc(C)c1	2
c1([C@]2(OC)c(c(C\C=C(/C)\C)ccc3O)c3[C@H](OC(C)C)O2)c(O[C@H](C(C)(O)C)CO4)c4cc(C)c1	2
c1([C@H]2c(c(C\C=C(/C)\C)ccc3O)c3C(=O)O2)c(O[C@H](C(C)(O)C)CO4)c4cc(C)c1	2
C1(c2ccc(O)cc2)=CNC(=O)C3=C1O[C@@](C)(C=C(C)[C@@H]4C)[C@]34[H]	2
C1(c2ccc(O)cc2)=CNC(=O)C3=C1O[C@](C)(C=C(C)[C@H]4C)[C@@]34[H]	2
C1(c2ccccc2)=CNC(=O)C3=C1O[C@@](C)(C=C(CO)[C@@H]4C)[C@]34[H]	2
C1(c2ccccc2)=CNC(=O)C3=C1O[C@](C)(C=C(CO)[C@H]4C)[C@@]34[H]	2
C1(c2ccccc2)=CNC(=O)C3=C1O[C@@](CO)(C=C(C)[C@@H]4C)[C@]34[H]	2
C1(c2ccccc2)=CNC(=O)C3=C1O[C@](CO)(C=C(C)[C@H]4C)[C@@]34[H]	2
C1(c2ccccc2)=CNC(=O)C3=C1O[C@H](\C(\C)=C\C)C(C)=C3	2
C1(c2ccccc2)=CNC(=O)C3=C1O[C@@H](\C(\C)=C\C)C(C)=C3	2
C1(c2ccccc2)=CNC3=C([C@@]([H])([C@H](C)C(C)=C4)[C@]4(C)O3)C1=O	2
C1(c2ccccc2)=CNC3=C([C@]([H])([C@@H](C)C(C)=C4)[C@@]4(C)O3)C1=O	2
c1cc(C(O)C2C(=O)C(O)(C3(C)C(=O)C(C)=C(C)C3)C(=O)N2)ccc1	2
c1ccc(C2=CNC(=O)c3c2oc(C)c3)cc1	2
C1=C([C@H](O)CCCC)C[C@H](O)[C@](O)(CCCC)C1=O	2
C1=C([C@@H](O)CCCC)C[C@H](O)[C@](O)(CCCC)C1=O	2
C1=C(CC[C@H](O)CC)C[C@H](O)[C@](O)(CCCC)C1=O	2
C1=C(CC[C@@H](O)CC)C[C@H](O)[C@](O)(CCCC)C1=O	2
C1(=O)C(Cl)=C2C(=COC(C3=C(C)CCCC3=O)=C2)C(=O)[C@]1(C)OC([C@@H](C)[C@H](\C(\C)=C\C)OC(C)=O)=O	2
C1(=O)C=C2C(=COC(c3c(C)cccc3O)=C2)C(=O)[C@@]1(C)OC([C@@H](C)[C@H](\C(\C)=C\C)OC(C)=O)=O	2
C1(=O)C=C2C(=COC(C3=C(C)CCCC3=O)=C2)C(=O)[C@@]1(C)OC([C@@H](C)[C@H](\C(\C)=C\C)OC(C)=O)=O	2
C1(=O)C=C(C[C@@]2(OC[C@@H](OC)C2)OC3)[C@]3([H])[C@H](OC(c4c(cc(O)cc4C)O)=O)[C@@]1(O)C	2
C1(=O)C=C(C[C@@]2(OC[C@H](OC)C2)OC3)[C@]3([H])[C@H](OC(c4c(cc(O)cc4C)O)=O)[C@@]1(O)C	2
C1(=O)C=C(CC(C[C@@H](CC)OC)OC2)[C@]2([H])[C@H](OC(c3c(cc(O)cc3C)O)=O)[C@@]1(O)C	2
C1(=O)C=C(CC(C[C@H](CC)OC)OC2)[C@]2([H])[C@H](OC(c3c(cc(O)cc3C)O)=O)[C@@]1(O)C	2
C1[C@]([H])(C(=O)CC2=C)[C@]2([H])[C@]3(O[C@@H]3\C=C(/C)\C)[C@H]1C	2
[C@@]12([C@@H](O1)[C@]3(C)[C@@H]4O[C@H]4\C=C(/C)\C)[C@]3([H])C(=C)CC2	2
[C@]12(O)[C@]([H])([C@@](C)(C(=O)[C@H](O)\C=C(/C)\C)C1)C(=C)CC2	2
C1[C@](O)(CS(=O)[C@@H](C\C=C(/C)\C)[C@]2(C)O)[C@]2(O)[C@H](OC)[C@H](O)C1	2
C1[C@](O)(CCl)[C@](CO)([C@]2(O[C@@H]2C\C=C(/C)\C)C)OC(=O)C1	2
[C@H]1(CC)C(C)(C)[C@@H](O)C[C@]2(OC(=O)C[C@@H]2NC(C)=O)O1	2
c1cc([nH]cc2CC(O)Cc3c[nH]c(cccc4)c34)c2cc1	2
c1cc([nH]cc2C(CCS(=O)C)c3c[nH]c(cccc4)c34)c2cc1	2
[nH]1c(cccc2)c2c(c1)C3(c(c4)c5c(cccc5)[nH]4)CCCCC3	2
[C@@]12([H])[C@@]([H])([C@]([H])([C@@](O)(C)C[C@@H]3OC(=O)C)[C@@H](OC)[C@@H]1O)O[C@]34[C@]2([H])CC4(C)C	2
[C@]12([H])[C@@]([H])(CC3(C)C)[C@]3([C@@H](OC(=O)C)C\C(\C)=C\[C@@H](OC)[C@@H]1O)O[C@H]2OC	2
[C@@]12([H])[C@@]([H])([C@]([H])(C(=C)C[C@@H]3OC(=O)C)[C@@H](OC)[C@@H]1O)O[C@]34[C@]2([H])CC4(C)C	2
C12=C(C[C@@H](O)[C@H](O)[C@@]1(O)C\C=C(/C)\C)C(=O)CC(C)(C)O2	2
O1C(=O)C[C@H](O)CC(=O)[C@@H](O2)[C@H]2C[C@H]1C	2
c12c(C(=O)CC(C)(C)O1)c(O)ccc2O	2
[C@@H]12O[C@H](C(=O)[C@@]3([H])[C@@](C)([C@@]([H])([C@@H](\C=C\[C@H](C)C(C)C)C)CC3)CC\C=C(/C)\CC1)CC(=O)C2	2
[C@H]1(CC(=O)NCC(=O)N[C@@H](C(C)C)C(=O)N[C@H](CC(C)C)C(=O)N[C@@H](C)C(=O)N[C@@H](Cc2ccccc2)C(=O)O1)[C@H](C[C@@H](C)CCCCCC)C	2
[C@H]1(CC(=O)NCC(=O)N[C@@H](C(C)C)C(=O)N[C@H](CC(C)C)C(=O)N[C@@H](C)C(=O)N[C@@H](Cc2ccccc2)C(=O)O1)[C@H](C[C@@H](C)CCCCCC)C	2
[C@H]1(CC(=O)NCC(=O)N[C@@H](C(C)C)C(=O)N[C@H](CC(C)C)C(=O)N[C@@H](C)C(=O)N[C@@H](C(C)C)C(=O)O1)[C@H](C[C@@H](C)CCCCCC)C	2
[C@H]1(CC(=O)NCC(=O)N[C@@H](C(C)C)C(=O)N[C@H](CC(C)C)C(=O)N[C@@H](C)C(=O)N[C@@H](C(C)C)C(=O)O1)[C@H](C[C@@H](C)CCCCCC)C	2
[C@H]1(CC(=O)NCC(=O)N[C@@H](C(C)C)C(=O)N[C@H](CC(C)C)C(=O)N[C@@H](C)C(=O)N[C@@H](C)C(=O)O1)[C@H](C[C@@H](C)CCCCCC)C	2
[C@H]1(CC(=O)NCC(=O)N[C@@H](C(C)C)C(=O)N[C@H](CC(C)C)C(=O)N[C@@H](C)C(=O)N[C@@H](C)C(=O)O1)[C@H](C[C@@H](C)CCCCCC)C	2
[C@H]1(CC(=O)NCC(=O)N[C@@H](C(C)C)C(=O)N[C@H](CC(C)C)C(=O)N[C@@H](CC)C(=O)N[C@@H](Cc2ccccc2)C(=O)O1)[C@H](C[C@@H](C)CCCCCC)C	2
[C@H]1(CC(=O)NCC(=O)N[C@@H](C(C)C)C(=O)N[C@H](CC(C)C)C(=O)N[C@@H](CC)C(=O)N[C@@H](Cc2ccccc2)C(=O)O1)[C@H](C[C@@H](C)CCCCCC)C	2
[C@H]1(CC(=O)NCC(=O)N[C@@H](C(C)C)C(=O)N[C@H](CC(C)C)C(=O)N[C@@H](CC)C(=O)N[C@@H](C(C)C)C(=O)O1)[C@H](C[C@@H](C)CCCCCC)C	2
[C@H]1(CC(=O)NCC(=O)N[C@@H](C(C)C)C(=O)N[C@H](CC(C)C)C(=O)N[C@@H](CC)C(=O)N[C@@H](C(C)C)C(=O)O1)[C@H](C[C@@H](C)CCCCCC)C	2
[C@H]1(CC(=O)NCC(=O)N[C@@H](C(C)C)C(=O)N[C@H](CC(C)C)C(=O)N[C@@H](C)C(=O)N[C@@H](Cc2ccccc2)C(=O)O1)[C@H](CCCCCCCC)C	2
[C@H]1(CC(=O)NCC(=O)N[C@@H](C(C)C)C(=O)N[C@H](CC(C)C)C(=O)N[C@@H](C)C(=O)N[C@@H](Cc2ccccc2)C(=O)O1)[C@H](CCCCCCCC)C	2
c1(OC)cc(C(=O)[C@]([H])(C[C@](C)(O)[C@H](O)[C@@H]2O)[C@@]2(O)C3=O)c3c(O)c1	2
c1(OC)cc([C@H](O)[C@](O)(C[C@@](C)(O)[C@H](O)[C@@H]2O)[C@@]2(O)C3=O)c3c(O)c1	2
c1(OC)cc([C@@H](O)[C@](O)(C[C@](C)(O)[C@H](O)[C@@H]2O)[C@]2([H])C3=O)c3c(O)c1	2
c1(OC)cc(C(=O)[C@](O)(C[C@](C)(O)[C@H](O)[C@@H]2O)[C@]2(Cl)C3=O)c3c(O)c1	2
c1(OC)cc([C@H](O)[C@@](O2)(C[C@](C)(O)[C@H](O)[C@@H]3O)[C@@]23C4=O)c4c(O)c1	2
C(/C)(=C/[C@H](O)C[C@](C)(O1)[C@@H]12)\CC[C@@]([H])(C(C(C)C)=CC3=O)[C@@]3(C)C2	2
C(/C)(=C/[C@H](O)C[C@](C)(O1)[C@@H]12)\CC[C@@]([H])(C(C(C)C)=CC(=O)O3)[C@@]3(C)C2	2
C(/C)(=C/[C@H](O)[C@H](O)\C(\C)=C\C1)\CC[C@@]([H])(C(C(C)C)=CC(=O)O2)[C@@]12C	2
C(/C)(=C/[C@H](CC(=O)C)C(=O)[C@H](C)C1)\[C@@H](O)C[C@@]([H])(C(C(C)C)=CC(=O)O2)[C@@]2(C)C1	2
C(/C)(=C/[C@@]1([H])[C@@](O)(O[C@@H](C)[C@@H]1C(OC)=O)[C@H](C)C2)\[C@@H](O)C[C@@]([H])(C(C(C)C)=CC(=O)O3)[C@@]3(C)C2	2
C(/C)(=C/[C@@]1([H])\C(\OC(=O)[C@]1([H])[C@H](C)O)=C(\C)/C2)\CC[C@@]([H])(C(C(C)C)=CC3=O)[C@@]3(CO)C2	2
C1C[C@](C)([C@@]2(Cc(c(O)cc(C(=O)N(CC(O)=O)C3)c34)c4O2)[C@H](C)CC5)[C@]5([H])C(C)(C)[C@@H]1O	2
[C@@H]1(OC(=O)C)C[C@](C)([C@@]2(Cc(c(O)cc(CO)c3C=O)c3O2)[C@H](C)CC4)[C@]4([H])C(C)(C)[C@@H]1OC(=O)C	2
c12c(C(=C([C@@]3([H])[C@]4(OC)[C@]([H])([C@H](OC(C)=O)[C@@]35c(c(c(O)cc6C)C(=O)OC5)c67)C7=O)O[C@](C)(O)C8)[C@]8([H])OC1=O)c4c(C)cc2O	2
c12c(C(=C([C@@]3([H])[C@]4(OC)[C@]([H])([C@H](OC(C)=O)[C@@]35c(c(c(O)cc6C)C(=O)OC5)c67)C7=O)O)[C@@H](CC(=O)OC)OC1=O)c4c(C)cc2O	2
[C@@]12([C@](C[C@@](O3)(C(C)C)O1)(C)[C@]3(O)C4)[C@]4(C)Oc5c(c([C@@H](O)[C@@H](C)OC6=O)c6c(O)c5)C2	2
[C@]1(O[C@@](C(C)C)(O2)CC3)([C@]3(C)[C@]2(O)CC4)[C@]4(C)Oc5c(c([C@@H](O)[C@@H](C)OC6=O)c6c(O)c5)C1	2
[C@]1(O[C@@](C(C)C)(O2)CC3)([C@]3(C)[C@]2(O)CC4)[C@]4(C)Oc5c(c(C[C@@H](C)OC6=O)c6c(O)c5)C1	2
[C@@]12([H])[C@](C)(Oc3c(c(C[C@@H](C)OC4=O)c4c(O)c3)C1)CCC[C@]2(C)[C@@]5([H])C[C@@H](O)C5(C)C	2
[C@]123[C@](C(=O)O[C@@H]1C)([C@](C=O)(O)[C@]4(C)OC2=O)[C@@](C)([C@@H](O3)[C@H]5OC(\C(=C\C)\CO)=O)[C@]6([C@@H]4O6)C(=C)[C@@]57C(C)(C)OC(=O)C=C7	2
C1[C@H](C)[C@@]([H])([C@@H]2[C@]([H])([C@@H](C(=O)[C@@H]3[C@]4([H])[C@@](OC=C4C(=O)C)(NC3=O)Cc(ccc5O2)cc5)[C@H](C=C)C=C6C)[C@]67[H])[C@@]7(C)C[C@@H]1C	2
[C@@]12(C(C)(C)[C@H](C3)[C@@H](O)C[C@H]1C)[C@]3([H])[C@@]4(C)C(C(=O)C4)=C(C)CC2	2
C1[C@H](C)[C@@]([H])(CCC(C)=C2)[C@]2([H])[C@@]([H])([C@@](O)(C)CO)C1	2
C1[C@H](C)[C@@]([H])(CCC(C)=C2)[C@]2([H])[C@@]([H])([C@](O)(C)CO)C1	2
C1[C@H](C(=O)O)[C@@](C)(CC\C=C(\C(=O)O)/C)[C@@H]1C(C)=O	2
C1[C@H](C(=O)O)[C@@](C)(CC\C=C(\C(=O)O)/C)[C@]1([H])[C@@](O)(C)C(=O)O	2
C1[C@]([H])([C@@H](C)C[C@H](C[C@@H](O)C)O2)[C@@]2([H])C=C(C)[C@H]1O	2
c1c([C@@H](C)C[C@@H](C[C@H](O)C)O2)c2cc(C)c1	2
c1c([C@@H](C)C[C@@H](C[C@@H](O)C)O2)c2cc(C)c1	2
c1c([C@@H](C)C[C@H](C[C@@H](O)C)O2)c2cc(C)c1	2
C1[C@]([H])([C@@H](C)C[C@H](CC(O[C@@H]2[C@H](NC(C)=O)[C@@H](O)[C@H](O)[C@@H](CO)O2)C)O3)[C@@]3([H])C=C(C)C1	2
C1[C@]([H])([C@@H](C)C[C@@H](C[C@@H](O[C@@H]2[C@H](NC(C)=O)[C@@H](O)[C@H](O)[C@@H](CO)O2)C)O3)[C@@]3([H])C=C(C)C1	2
C1[C@]([H])([C@@H](C)C[C@@H](C[C@H](O[C@@H]2[C@H](NC(C)=O)[C@@H](O)[C@H](O)[C@@H](CO)O2)C)O3)[C@@]3([H])C=C(C)C1	2
CC(O)(C)C(=O)CCC(O)(C)[C@]1([H])CC[C@](O)(C)[C@H]1C	2
CC(O)(C)C(O)CCC(O)(C)[C@]1([H])CC[C@](O)(C)[C@H]1C	2
CC(O)(C)CCCC(O)(C)[C@]1([H])CC[C@](O)(C)[C@H]1C	2
OCCC[C@](O)(C)[C@]1([H])CC[C@](O)(C)[C@H]1C	2
C1C[C@@]([H])(C(C)CO)O[C@@]1(C)[C@]2([H])CC[C@](O)(C)[C@H]2C	2
C1C[C@]([H])(C(C)CO)O[C@@]1(C)[C@]2([H])CC[C@](O)(C)[C@H]2C	2
C(C)(OC\C(=C/CCC(O)(C)[C@]1([H])CC[C@](O)(C)[C@H]1C)\C)=O	2
C1C[C@@]([H])([C@H](C)CC(O)\C=C(/CO)\C)C=C[C@@]1(O)C	2
C1C[C@@]([H])([C@H](C)CC2OC(=O)C(C)=C2)C=C[C@@]1(O)C	2
C1C[C@@]([H])([C@H](C)CC\C=C(/CO)\CO)C=C[C@@]1(O)C	2
C1C[C@@]([H])([C@H](C)CCCC(OC(=O)C)C)C=C[C@]1(O)C	2
C1C[C@@]([H])([C@H](C)C\C=C\C(O)C)C=C[C@@]1(O)C	2
C1C[C@@]([H])([C@H](C)CC(=O)CCC)C=C[C@@]1(O)C	2
C1C[C@@]2([C@H](C)C[C@H](\C=C\C)O2)C=C[C@@]1(O)C	2
c1cc([C@H](C)CCCC(OC(=O)C)C)ccc1C	2
C1[C@H](O)[C@@H](C)[C@](C(C)(C)[C@@H]12)(CCC(C)=C(C(=O)OC3)[C@@]34C)[C@@]4([H])C2	2
C1[C@H](O)[C@@H](C)[C@](C(C)(C)[C@@H]12)(CCC(C)=C(OC(=O)C3)[C@@]34C)[C@@]4([H])C2	2
C1[C@H](O)[C@@H](C)[C@](C(C)(C)[C@@H]12)(CCC(C)=C(C(=O)C3)[C@@]34C)[C@@]4([H])C2	2
C1[C@H](O)[C@@H](C)[C@](C(C)(C)[C@@H]12)(CCC(CO)=C(C(=O)C3)[C@@]34C)[C@@]4([H])C2	2
[C@@H]1(O)C[C@@H](C)[C@](C(C)(C)[C@@H]12)(CCC(C)=C(C(=O)C3)[C@@]34C)[C@@]4([H])C2	2
C1C(=O)[C@@H](C)[C@](C(C)(C)[C@@H]12)(CCC(C)=C(C(=O)C3)[C@@]34C)[C@@]4([H])C2	2
C1[C@H](O)[C@@H](C)[C@](C(C)(C)[C@@H]12)(CCC(C)=C([C@H](O)C3)[C@@]34C)[C@@]4([H])C2	2
C1[C@@]2(C)[C@@]([H])([C@]([H])(CC2)[C@@](C)(O)CC3)[C@@]3([C@H](C)[C@@H](O)C4)C(C)(C)[C@]14[H]	2
C1[C@@]2(C)[C@@]([H])([C@]([H])([C@H](O)C2)[C@@](C)(O)CC3)[C@@]3([C@H](C)C[C@@H]4O)C(C)(C)[C@]14[H]	2
C1[C@@]2(C)[C@@]([H])([C@]([H])(CC2)[C@@](C)(O)CC3)[C@@]3([C@H](CO)C[C@@H]4O)C(C)(C)[C@]14[H]	2
[C@](C)(O)([C@H](\C(=C(/C=C/C=C/C)\O)\C1=O)[C@]([H])(CC(=O)N2C)[C@]23[H])C(=O)[C@@]13C	2
C1(C)=C(O)[C@]2(C)[C@@]([H])([C@](C)(C(O)=C(C(=O)CC\C=C\C)C[C@@]3(O)C)[C@@]3(O)O2)\C(=C(\O)/C=C/C=C/C)\C1=O	2
C1(C)=C(O)[C@]2(C)[C@@]([H])([C@](C)(C(O)=C(C(=O)CC\C=C\C)C[C@@]3(O)C)[C@@]3(O)O2)\C(=C(\O)/C=C/C=C/CO)\C1=O	2
C1(C)=C(O)[C@]2(C)[C@@]([H])([C@](C)(C(O)=C(C(=O)CC\C=C\CO)C[C@@]3(O)C)[C@@]3(O)O2)\C(=C(\O)/C=C/C=C/CO)\C1=O	2
[C@@]12(C)[C@@](O)(O[C@@]3(C)[C@]1([H])\C(=C(/C=C/C=C/C)\O)\C(=O)C(C)=C3O)[C@](O)(C)CC4=C2O[C@@H](\C=C\C)CC4=O	2
[C@@]12(C)[C@@](O)(O[C@@]3(C)[C@]1([H])\C(=C(/C=C/C=C/C)\O)\C(=O)C(C)=C3O)[C@](O)(C)CC4=C2O[C@H](\C=C\C)CC4=O	2
c1(C)cc(C(=O)C[C@@H](\C=C\CO)O2)c2c(C)c1O	2
c1(C)cc(C(=O)C[C@@H](CCCO)O2)c2c(C)c1O	2
c1(C)c(O)c(C(=O)C[C@H]2O[C@@]([H])([C@H](C)O)CC2)ccc1O	2
c1(C)c(O)c(C(=O)\C=C\C=C\CO)cc(C)c1O	2
c1(C)c(O)c(C(=O)CC\C=C\CO)cc(C)c1O	2
c1c(O)c(C(=O)CC\C=C\CO)cc(C)c1O	2
c1(C)c(O)c(C(=O)CC\C=C\CO)cc(O)c1O	2
c1c(O)c(C(=O)CCCCCO)cc(C)c1O	2
c1c(O)c(C(=O)C[C@H](O)\C=C\C)cc(C)c1O	2
c1c(O)c(C(=O)CCC(=O)O)cc(C)c1O	2
c1(C)c(O)c(C(=O)CCC(=O)O)cc(C)c1O	2
c1c(O)c(CCC\C=C\C)cc(C)c1O	2
c12c(cc(CO)cc1O)Oc3c(c(C(O)=O)cc(OC)c3)C2=O	2
C1=Cc2c(c([C@H](OC)O[C@@H](CCCCC)[C@H]3OC)c3c(O)c2)OC1(C)C	2
c1cc(C(=O)N[C@@H](C)C(=O)N[C@H]([C@@H](C)CC)C(=O)N([C@@H]([C@@H](O)c2ccccc2)C(=O)N3)C)c3cc1	2
c1c(O)c(C(=O)O[C@H](CCC[C@@H](O)C)CCCCC2)c2cc1O	2
c1c(O)c(C(=O)O[C@H](CCCC(=O)C)CCCCC2)c2cc1O	2
O(C(C(C(C)=O)C)=O)C1CC(C)C=C(C=CC(C)C2CCC3CC(CC(=O)O3)O)C12	2
O1c(c(c2)c(cc(C)n2)cc3)c3C([C@H]1C(C)C)=O	2
[C@H]1(Cc2ccccc2)C(=O)N([C@@H](Nc(cccc3)c34)[C@]4([C@@]56[C@@H](N7[C@H](C(=O)N[C@@H](Cc8ccccc8)C7=O)C5)Nc(cccc9)c69)C%10)[C@H]%10C(=O)N1	2
O1c2c(c(C(=C(c(c(O3)c(OC)cc4O)c4C(=O)O5)[C@@]5(C)CC6=O)[C@]67O)c3c(O)c2)c(c7c(OC)cc8O)c8C1=O	2
c1(OC)cc(C(=CC(=O)[C@@](O)(Oc(c(O)cc(OC(=O)c(c(O)cc(OC)c2)c23)c34)c45)[C@H]56)[C@@]6(C)OC7=O)c7c(O)c1	2
C1[C@@]([H])([C@]([H])(C(=O)[C@@H]2[C@@H](Cc3ccc(O)cc3)C(=O)NC2=O)[C@H](\C(=C\C(CC)C)\C)C(C)=C4)[C@@]4(C)C[C@H](C)C1	2
C1[C@@]([H])([C@]([H])(C(=O)[C@@H]2[C@H](Cc3ccc(O)cc3)C(=O)NC2=O)[C@H](\C(=C\C(CC)C)\C)C(C)=C4)[C@@]4(C)C[C@H](C)C1	2
c1(O)cc(OC(\C=C\C)=CC2=O)c2c(C)c1	2
[C@@H]1(O)[C@H](C[C@@H](SCCO)C(=O)O[C@@H](C)CCCCC1)O	2
[C@H]1(NC(=O)C)CCCNC(\C=C(\C)/CCOC1=O)=O	2
c12c(O[C@@H](C)CC1=O)ccc(O)c2O	2
c1(OC)c(O)c(C[C@H](O)C)c(O)cc1	2
C1(O)=C(CC)C=C(\C=C\C)OC1=O	2
c1cc(CCCC)cnc1C(O[C@@H]([C@H](O)C)C)=O	2
c1cc(CCCC)cnc1C(O[C@H]([C@@H](O)C)C)=O	2
c1cc(CCCC)cnc1C(O[C@@H]([C@@H](O)C)C)=O	2
c1cc(CCCC)cnc1C(O[C@H]([C@H](O)C)C)=O	2
C1(OC)=CC(=O)C=C(\C(=C\[C@H](C[C@H](CC)C)C)\C)O1	2
C1(OC)=CC(=O)C=C(\C(=C\[C@H](C[C@H](CC)C)C)\C)O1	2
C1(O)=CC(=O)C=C(\C(=C\[C@H](C[C@H](CC)C)C)\C)O1	2
C(C(C)\C=C\CC[C@H]1OC(=O)[C@@H]1CO)\C(=C\C(\C)=C\C(O)=O)\C	2
C(CCCCC[C@H]1OC(=O)[C@@H]1CO)\C(=C\C(\C)=C\C(O)=O)\C	2
C(C(C)CCCC[C@@H]1OC(=O)[C@@H](C)[C@H](O)C1)\C(=C\C(\C)=C\C(O)=O)\C	2
C(CCCCC[C@H](O)[C@H](CO)C(O)=O)\C(=C\C(\C)=C\C(O)=O)\C	2
C(C(C)CCCC(C)C(O)CC(O)=O)\C(=C\C(\C)=C\C(O)=O)\C	2
C(C[C@@H](C)[C@@H]1[C@@H](CO)C(=O)O1)CCC[C@@H](C)C\C(\C)=C\C(\C)=C\C(=O)O	2
C(C[C@@]1(C)C[C@@H](CO)C(=O)O1)CCC[C@@H](C)C\C(\C)=C\C(\C)=C\C(=O)O	2
C([C@@H](O)[C@H](C(O)=O)C)CCC[C@@H](C)C\C(\C)=C\C(\C)=C\C	2
C([C@@H](O)[C@H](C(O)=O)C)CCC[C@@H](C)C\C(\C)=C\C(\C)=C/C	2
C(/C)(=C/[C@@H](C(OC)=O)C)\C\C(\C)=C\C(=O)O	2
C1(\C(=C\[C@@H](C)CC)\C)=CC(=O)C(C)=C(OC)O1	2
C1(\C(=C\[C@@H](C)C[C@@H](C)CC)\C)=CC(=O)C(C)=C(OC)O1	2
C1(\C(=C\[C@@H](C)C[C@@H](CO)CC)\C)=CC(=O)C=C(OC)O1	2
C1(\C(=C\C(\C)=C\[C@@H](C)CC)\C)=C(C)C(=O)C(C)=C(OC)O1	2
c1c(C)c(C(=O)Oc(c(O)c(O)cc2C)c2O3)c3c(CO)c1O	2
c1(OC)c(O)c(O)c(C)c(S(=O)(=O)C)c1O	2
c12c(cc(S(=O)(=O)C)cc1OC)C(=O)Oc3c(c(O)cc(CO)c3)C2=O	2
c1(O)c([C@@H](\C=C\C=C(/CO)\C=C/C)[C@H](O)C)cc(NC(=O)C)c(OC)c1	2
c1(O)c([C@H](\C=C\C=C(/CO)\C=C/C)[C@H](O)C)cc(NC(=O)C)c(OC)c1	2
C(=C\[C@@H](c1cc(NC(=O)C)c(OC)cc1O)\C=C(/CO)\C=C/C)/[C@H](O)C	2
C(=C\[C@H](c1cc(NC(=O)C)c(OC)cc1O)\C=C(/CO)\C=C/C)/[C@H](O)C	2
[C@@H](\C=C/C\C=C/CCCCC)(O)C[C@H](O)CCCCC(=O)O	2
[C@@H](\C=C/C\C=C/CCCCC)(O)C[C@H](O)CCCCC(=O)OC	2
c1c(O)c(c(O)c(C(=O)[C@H](C)[C@H](C)O2)c2c3)c3cc1O	2
c1c(O)c(c(O)c(C(=O)[C@@H](C)[C@H](C)O2)c2c3)c3cc1O	2
c1c(O)c(c(O)c(C(=O)C(C)=C(C)O2)c2c3)c3cc1O	2
C1(=O)O\C(=C/[C@H](O)[C@@H](O)C)\C=C1CCC	2
C1(CCC)=C\C(=C/[C@@H]([C@@H](O)C)O)\OC1=O	2
C1(OC)=CC(=O)C(c2c(C)c(OC)c(OC)cc2O)=C(C)C1=O	2
C1(OC)=CC(=O)C(c2c(C)cc(O)cc2O)=C(C)C1=O	2
c1(OC)cc(oc(cc(OC)c(O)c2C)c23)c3cc1OC	2
c1cc(N=C(\C(=C(\C)/C)\NC(=O)[C@H]2C[C@@]3(O)[C@H](NC(=C)C4=O)N4c(cccc5)c35)N2C6=O)c6cc1	2
c1(Cc2c[nH]c(cccc3)c23)nc(O)c([C@@H](C)CC)nc1OC	2
C(/[C@@]1(O[C@H](C)[C@@](O)(C)[C@H]1O)C)=C(\C)/C=C/C=C/C=C/C2=C(C(=CC(=O)O2)OC)C	2
C1C[C@](C)(C(CC[C@@]2(C)C3=CC[C@]2([H])[C@@H](CCC(=C)C(C)C)C)=C3C(=O)C4)[C@]4([H])C[C@H]1O	2
C1(CC(=O)OC)C(=O)OC(=O)CC(CC(=O)OC)COCC1	2
c1c(O)c(C(=O)C23C(C)(C(O)(C(C(OCC)=O)C2)C(C)=CC3=O)O4)c4cc1	2
c1c(O)c(C(=O)C23C(C)(C(O)(C(C(OC)=O)C2)C(C)=CC3=O)O4)c4cc1	2
C1(=O)C(Br)=C2C(=COC(C3=C(C)C[C@@H](O)CC3=O)=C2)C(=O)[C@@]1(C)OC(\C(\C)=C\[C@@H](C)CCCCCC)=O	2
C1(=O)C(Br)=C2C(=COC(c3c(C)cccc3O)=C2)C(=O)[C@@]1(C)OC(\C(\C)=C\[C@@H](C)CCCCCC)=O	2
C1(=O)c(c(C[C@H](O)C[C@]2(C)O)c2c(O)c3)c3[C@](C)(O)C(=O)[C@@]1(C)OC(\C(\C)=C\[C@@H](C)CCCCCC)=O	2
C1(=O)c(c(cccc2C)c2c(O)c3)c3[C@](C)(O)C(=O)[C@@]1(C)OC(\C(\C)=C\[C@@H](C)CCCCCC)=O	2
[C@]12(O)[C@]([H])(Nc(cccc3)c13)ON4[C@]([H])(C(=O)N[C@@H](Cc5ccccc5)C4=O)C2	2
c1cc(C(N2C(c3c(NC(C2)=O)cccc3)=N4)=O)c4cc1	2
c1(O)cc(C(=O)O[C@H]2C3=COC(CCC)=CC3=O)c2c(OC)c1	2
c1(O)cc(C(=O)O[C@H]2C3=COC(CCC)=C(OC)C3=O)c2c(OC)c1	2
c1(O)c(OC)c(C(=O)O[C@H]2C3=COC(\C=C/C)=CC3=O)c2c(OC)c1	2
c1c(C(=O)OC)c(C(=O)C(C(=O)C(O[C@@H](C)C2)=C2O3)=C3)c(OC)cc1OC	2
c1c(C(=O)OC)c(C(=O)C(C(=O)C(O[C@H](C)C2)=C2O3)=C3)c(OC)cc1OC	2
c1(O)cc(CCCCCCCCCCC[C@@H](O)CCCCC)c(Cc2c(O)c(C)cc(C(=O)C)c2O)c(O)c1	2
c1(O)cc(CCCCCCCCCCC[C@@H](O)CCCCC)c(Cc2c(O)c(C)cc(C(=O)C)c2O)c(O)c1	2
c1(O)cc(CCCCCCCCCCC[C@@H](OS(=O)(=O)O)CCCCC)c(Cc2c(O)c(C)cc(C(=O)C)c2O)c(O)c1	2
c1(O)cc(CCCCCCCCCCC[C@@H](OS(=O)(=O)O)CCCCC)c(Cc2c(O)c(C)cc(C(=O)C)c2O)c(O)c1	2
c1(O)cc(CCCCCCCCCCC[C@@H](O)CCCCC)c(C(=O)O)c(O)c1	2
c1(O)cc(CCCCCCCCCCC[C@@H](O)CCCCC)c(C(=O)O)c(O)c1	2
c1(O)cc(CCCCCCCCCCC[C@@H](OS(=O)(=O)O)CCCCC)c(C(=O)O)c(O)c1	2
c1(O)cc(CCCCCCCCCCC[C@@H](OS(=O)(=O)O)CCCCC)c(C(=O)O)c(O)c1	2
OC[C@H](NC(=O)CCCCCCCCCCCCCC)[C@H](O)\C=C\CC\C=C\CCCCCCCCCCCCCCCCC	0
OC[C@H](NC(CCCCCCCCCCCCCCCCC)=O)[C@H](O)\C=C\CCCCCCCCCCCCCC	0
OC[C@H](NC(CCCCCCCCCCCCCCC)=O)[C@H](O)\C=C\CCCCCCCCCC	0
OC[C@H](NC(CCCCCCCCCCCCC)=O)[C@H](O)CCCCCCCCC	0
OC[C@H](NC(CCCCCCCCCCCCCCC)=O)[C@H](O)[C@H](O)CCCCCCCCCCC	0
C(O[C@H]1[C@H](O)[C@@H](O)[C@H](O)[C@@H](CO[C@@H]2[C@H](O)[C@@H](O)[C@@H](O)[C@@H](CO)O2)O1)[C@H](NC(=O)[C@H](O)CCCCCCCCCCCCCCCCCCCC)[C@H](O)[C@H](O)CCCCCCCCCCCCC	0
C(O[C@H]1[C@H](O)[C@@H](O)[C@H](O)[C@@H](CO[C@@H]2[C@H](O)[C@@H](O)[C@@H](O)[C@@H](CO)O2)O1)[C@H](NC(=O)[C@H](O)CCCCCCCCCCCCCCCCCCCC)[C@H](O)[C@H](O)CCCCCCCCCCC(C)C	0
C(O[C@H]1[C@H](O)[C@@H](O)[C@H](O)[C@@H](CO[C@@H]2[C@H](O)[C@@H](O)[C@@H](O)[C@@H](CO)O2)O1)[C@H](NC(=O)[C@H](O)CCCCCCCCCCCCCCCCCCC)[C@H](O)[C@H](O)CCCCCCCCCCCCCC	0
O1[C@H]([C@@H]([C@H]([C@@H]([C@H]1CO[C@@H]2[C@@H]([C@H]([C@H]([C@@H](CO)O2)O)O)O)O)O)O)OC[C@@H]([C@@H]([C@@H](CCCCCCCCCCCCCC)O)O)NC([C@@H](CCCCCCCCCCCCCCCCCCCC)O)=O	0
C(O[C@H]1[C@H](O)[C@@H](O)[C@H](O)[C@@H](CO[C@@H]2[C@H](O)[C@@H](O)[C@@H](O)[C@@H](CO)O2)O1)[C@H](NC(=O)[C@H](O)CCCCCCCCCCCCCCCCCCCCC)[C@H](O)[C@H](O)CCCCCCCCCCCCCC	0
C(O[C@H]1[C@H](O)[C@@H](O)[C@H](O)[C@@H](CO[C@@H]2[C@H](O)[C@@H](O)[C@@H](O)[C@@H](CO)O2)O1)[C@H](NC(=O)[C@H](O)CCCCCCCCCCCCCCCCCCC)[C@H](O)[C@H](O)CCCCCCCCCCCC(C)C	0
C(O[C@H]1[C@H](O)[C@@H](O)[C@H](O)[C@@H](CO[C@@H]2[C@H](O)[C@@H](O)[C@@H](O)[C@@H](CO)O2)O1)[C@H](NC(=O)[C@H](O)CCCCCCCCCCCCCCCCCCCC)[C@H](O)[C@H](O)CCCCCCCCCCCC(C)C	0
C(O[C@H]1[C@H](O)[C@@H](O)[C@H](O)[C@@H](CO[C@@H]2[C@H](O)[C@@H](O)[C@@H](O)[C@@H](CO)O2)O1)[C@H](NC(=O)[C@H](O)CCCCCCCCCCCCCCCCCCCCC)[C@H](O)[C@H](O)CCCCCCCCCCCC(C)C	0
C(O[C@H]1[C@H](O)[C@@H](O)[C@H](O)[C@@H](CO[C@@H]2[C@H](O)[C@@H](O)[C@@H](O)[C@@H](CO)O2)O1)[C@H](NC(=O)[C@H](O)CCCCCCCCCCCCCCCCCCCC)[C@H](O)[C@H](O)CCCCCCCCCCCCC(C)C	0
C(O[C@H]1[C@H](O)[C@@H](O)[C@H](O)[C@@H](CO[C@@H]2[C@H](O)[C@@H](O)[C@@H](O)[C@@H](CO)O2)O1)[C@H](NC(=O)[C@H](O)CCCCCCCCCCCCCCCCCCC)[C@H](O)[C@H](O)C\C=C\CCCCCCCCCC(C)C	0
C(O[C@H]1[C@H](O)[C@@H](O)[C@H](O)[C@@H](CO[C@@H]2[C@H](O)[C@@H](O)[C@@H](O)[C@@H](CO)O2)O1)[C@H](NC(=O)[C@H](O)CCCCCCCCCCCCCCCCCCCC)[C@H](O)[C@H](O)C\C=C\CCCCCCCCCC(C)C	0
C(O[C@H]1[C@H](O)[C@@H](O)[C@H](O)[C@@H](CO[C@@H]2[C@H](O)[C@@H](O)[C@@H](O)[C@@H](CO)O2)O1)[C@H](NC(=O)[C@H](O)CCCCCCCCCCCCCCCCCCCC)[C@H](O)[C@H](O)CCCCCCCCCCCC(C)CC	0
C(O[C@H]1[C@H](O)[C@@H](O)[C@H](O)[C@@H](CO[C@@H]2[C@H](O)[C@@H](O)[C@@H](O)[C@@H](CO)O2)O1)[C@H](NC(=O)[C@H](O)CCCCCCCCCCCCCCCCCCC)[C@H](O)[C@H](O)C\C=C\CCCCCCCCC(C)CC	0
C(O[C@H]1[C@H](O)[C@@H](O)[C@H](O)[C@@H](CO[C@@H]2[C@H](O)[C@@H](O)[C@@H](O)[C@@H](CO)O2)O1)[C@H](NC(=O)[C@H](O)CCCCCCCCCCCCCCCCCCCC)[C@H](O)[C@H](O)C\C=C\CCCCCCCCC(C)CC	0
C(#CBr)\C(\Br)=C\CC\C=C\C=C\C#CCCCC(=O)OC	0
C(C#N)CCCC#CC#CC#CCCCCCCC#N	0
C(C#N)CCCC#CC#CC#CCCCCCC#N	0
C(C#N)CCCC#CC#CC#CCCCCCC(C#N)O	0
C(C#N)CCCC#CC#CC#CCCCCCC=O	0
C(C#N)CCCC#CC#CC#CCCCCCCO	0
C(C#N)CCCC#CC#CC#CCCCCC#N	0
C(C#N)(O)CCCC#CC#CC#CCCCCCC(C#N)O	0
OC(=O)CCC\C=C\C(\C)=C\CC	0
c1(ccccc1)C\C(=C\Cl)\C\C=C(/C)\[C@H]2OC(=O)C(C)=C(OC)C2	1
c1(ccccc1)C\C(=C\Cl)\C[C@H](O)CC[C@@H](C)C[C@@H](C)[C@@H]2OC(=O)C=C(OC)C2	1
c1(ccccc1)C\C(=C\Cl)\C[C@H](O)CC[C@@H](C)C[C@H](C)[C@@H]2OC(=O)C=C(OC)C2	1
c1(ccccc1)C\C(=C\Cl)\CC(O)C\C=C(/C)\CC(C)[C@H]2OC(=O)C=C(OC)C2	1
CC(=O)N(C)CCC\C(=C/Cl)\CC[C@@H](C)[C@H](O)[C@H](C)C(=O)N1[C@@H](Cc2ccccc2)C(OC)=CC1=O	0
CC(=O)N(C)CCC\C(=C/Cl)\CC[C@@H](C)[C@H](O)[C@H](C)C(=O)N1[C@H](Cc2ccccc2)C(OC)=CC1=O	0
[C@@H]1(C)C(=O)N(C)[C@@H](CC(C)C)C(=O)O[C@@H](CCC)C\C(=C\Cl)\CC1	0
C([C@H](C)O)[C@H](\C=C(\C[C@H](C)C(N[C@@H](C)C(N(C)[C@H](Cc1c(Br)[nH]c(cccc2)c12)C(N\C(\c3cc(O)c(O)cc3)=C/C(=O)O)=O)=O)=O)/C)C	0
C([C@H](C)O)[C@H](\C=C(\C[C@H](C)C(N[C@@H](C)C(N(C)[C@H](Cc1c(Br)[nH]c(cccc2)c12)C(NC(CC(=O)c3ccc(O)c(O)c3)=O)=O)=O)=O)/C)C	0
N(C(=O)C)(C)[C@H](Cc1ccccc1)C(=O)N(C)[C@H](C(C)C)C(=O)N(C)[C@H](C)C(N(C)[C@@H]([C@@H](C)CC)C(=O)N(C)[C@@H]([C@@H](C)CC)C(N\C=C/c2c[nH]c(cccc3)c23)=O)=O	0
[C@H]1(C[C@@H](O)CN1C([C@@H]2CCCN2C(=O)[C@@H](N)CC(C)C)=O)C(=O)N[C@@H](Cc3ccccc3)C(=O)N[C@@H]([C@H](O)C)C(N[C@@H]([C@@H](C)CC)C(O)=O)=O	0
C1(=O)[C@H]2N(CCC2)C(=O)[C@H]3N(CCC3)C(=O)[C@H]4N(CCC4)C(=O)[C@H](CC(C)C)NC(=O)[C@H](C(C)C)NC(=O)[C@H](Cc5ccccc5)N(C(=O)C6)C(=O)[C@H]6N1	0
C1(=O)[C@H](CC(C)C)NC(=O)[C@H](C)NC(=O)[C@H](Cc2ccc(O)cc2)NC(=O)[C@H](CCCNC(=N)N)NC(=O)[C@H](CC(=O)N)NC(=O)[C@H](C(C)C)NC(=O)[C@H]3N1CCC3	0
C1(=O)[C@H](C)NC(=O)[C@H]2N(CCC2)C(=O)[C@H](C)NC(=O)[C@H](Cc3ccc(O)cc3)NC(=O)[C@@H]4N(CCC4)C(=O)[C@H](Cc5ccc(O)cc5)NC(=O)[C@@H](N1)CC(C)C	0
C1(=O)[C@H](CC(C)C)NC(=O)[C@H](CC(C)C)NC(=O)[C@H](Cc2ccc(O)cc2)NC(=O)[C@H](CC(O)=O)NC(=O)[C@@H]3N(CCC3)C(=O)[C@H](CC(C)C)NC(=O)[C@H]4N1CCC4	0
[C@H]1(C(N)=O)O[C@H](O[C@H](C)[C@@H](NC(=O)C[C@@H](N)CCCCCCC[C@H]2CC[C@H](C)[C@@H](C)O2)C(=O)N[C@@H](C(N[C@@H](Cc3ccc(OC)cc3)C(=O)O)=O)CC(O)=O)[C@H](N)[C@@H](O)[C@@H]1O	0
[C@H]1(C(N)=O)O[C@H](O[C@H](C)[C@@H](NC(=O)C[C@@H](N)CCCCCCC[C@H]2CC[C@H](C)[C@@H](C)O2)C(=O)N[C@@H](C(N[C@@H](Cc3ccc(OC)cc3)C(=O)O)=O)CC(O)=O)[C@H](N)[C@@H](O)[C@H]1O	0
[C@H]1(C(N)=O)O[C@H](O[C@H](C)[C@@H](NC(=O)C[C@@H](N)CCCCCC[C@H]2CC[C@H](C)[C@@H](C)O2)C(=O)N[C@@H](C(N[C@@H](Cc3ccc(OC)cc3)C(=O)O)=O)CC(O)=O)[C@H](N)[C@@H](O)[C@H]1O	0
[C@H]1(C(N)=O)O[C@H](O[C@H](C)[C@@H](NC(=O)C[C@@H](N)CCCCCC[C@H]2CC[C@H](C)[C@@H](C)O2)C(=O)N[C@@H](C(N[C@@H](Cc3ccc(OC)cc3)C(=O)O)=O)CC(O)=O)[C@H](N)[C@@H](O)[C@@H]1O	0
c1c(Br)c(Oc2c(O)c(I)ccc2Br)ccc1Br	0
c1(Br)cc(c(CC[N+](C)(CCl)C)c[nH]2)c2cc1Br	0
c1(Br)cc(c(CC[N+](C)([O-])C)c[nH]2)c2cc1Br	0
c1(Br)cc(c(CC[NH+](C)C2)c2[nH]3)c3cc1Br	0
c1(Br)cc([C@](O)(CC[NH+](C)C)C(=O)N2)c2cc1Br	0
c1(Br)cc([C@](O)(CC[N+]2(C)C)[C@@]2([H])N3)c3cc1Br	0
c1(Br)cc(C(=O)CC[NH3+])c(N)cc1Br	0
c1(Br)cc(C(=O)CC[NH3+])c(N)c(OC)c1Br	0
c1(Br)cc(CC[NH2+]C)cc(Br)c1OC	0
C1CN2[C@@]([H])(O[C@H](CCCCCC[C@@]3(O)[C@@]([H])(O[C@@H](CCCCCC4)CC5)N5CCC3)CC2)[C@]4(O)C1	0
C1CN2[C@@]([H])(O[C@H](CCCCCC[C@]3(O)[C@]([H])(O[C@H](CCCCCC4)[C@@H](C)C5)N5CCC3)[C@@H](C)C2)[C@]4(O)C1	0
C1CN2[C@@]([H])(O[C@H](CCCCCC[C@H]3[C@]([H])(O[C@H](CCCCCC4)[C@@H](C)C5)N5CCC3)[C@@H](C)C2)[C@]4(O)C1	0
C1N2C[C@@H]3[C@H](c(c[n+](CCCC\C=C/CC3)c4)cc4CC\C=C/CCCC2)C1	0
c([C@@H](CCN(CCCC\C=C/CC1)C2)[C@@H]2CC\C=C/CCCC3)(c[n+]3c4)cc14	0
CN1\C(\C(=O)N(C)C1=O)=C/[C@@]2(O)C(=O)Nc(cccc3)c23	0
CN1\C(\C(=O)N(C)C1=O)=C/[C@]2(O)C(=O)Nc(cccc3)c23	0
CN1C(=O)N(C)C(=O)[C@@]1([H])[C@@]2(O)C(=O)Nc(cccc3)c23	0
CN1C(=O)N(C)C(=O)[C@]1([H])[C@]2(O)C(=O)Nc(cccc3)c23	0
CN1C(=O)N(C)C(=O)[C@@]1(O)C[C@@]2(O)C(=O)Nc(cccc3)c23	0
CN1C(=O)N(C)C(=O)[C@]1(O)C[C@]2(O)C(=O)Nc(cccc3)c23	0
CN1C(=O)N(C)C(=O)[C@]1(O)[C@H](OC)c2c[nH]c(cccc3)c23	0
CN1C(=O)N(C)C(=O)[C@@]1(O)[C@@H](OC)c2c[nH]c(cccc3)c23	0
CN1C(=O)N(C)C(=O)[C@]1(OC)[C@H](OC)c2c[nH]c(cccc3)c23	0
CN1C(=O)N(C)C(=O)[C@@]1(OC)[C@@H](OC)c2c[nH]c(cccc3)c23	0
CN1C(=O)N(C)C(=O)[C@]1(O)[C@@H](OC)c2c[nH]c(cccc3)c23	0
CN1C(=O)N(C)C(=O)[C@@]1(O)[C@H](OC)c2c[nH]c(cccc3)c23	0
CN1C(=O)N(C)C(=O)[C@]1(OC)[C@@H](OC)c2c[nH]c(cccc3)c23	0
CN1C(=O)N(C)C(=O)[C@@]1(OC)[C@H](OC)c2c[nH]c(cccc3)c23	0
c1cc(c(CCN)c(C(CN)c2c(cccc3)c3[nH]c2)[nH]4)c4cc1	0
c1cc(c(CC2C(=O)N(C)\C(=N\C)\N2)c[nH]3)c3cc1Br	0
c1(Br)cc(c(CC2C(=O)N(C)\C(=N\C)\N2)c[nH]3)c3cc1Br	0
N(\C=C/c1c[nH]c(cccc2)c12)C(=O)C(=O)c3c[nH]c(cc(Br)cc4)c34	0
N(\C=C\c1c(cccc2)c2[nH]c1)C(=O)C(=O)c3c[nH]c(cc(Br)cc4)c34	0
N(C(C(c1c[nH]c(cccc2)c12)=O)=O)CC(=O)c(c[nH]3)c(c3ccc4)c4	0
N(C(C(c1c[nH]c(cccc2)c12)=O)=O)CC(=O)c(c[nH]3)c(c3cc(Br)c4)c4	0
N(C(C(c1c[nH]c(cc(Br)cc2)c12)=O)=O)CC(=O)c(c[nH]3)c(c3ccc4)c4	0
N(C(C(c1c[nH]c(cc(Br)cc2)c12)=O)=O)CC(=O)c(c[nH]3)c(c3cc(Br)c4)c4	0
c1cc(c([C@@H](C[NH3+])NC(C(c2c[nH]c(cccc3)c23)=O)=O)c[nH]4)c4cc1Br	0
c1cc(c([C@@H](CNC(=O)C(c2c[nH]c(cccc3)c23)=O)[NH3+])c[nH]4)c4cc1Br	0
Brc(ccc(c1C(C2=O)(c(c3)c4c(cccc4)[nH]3)c(c5)c6c(cccc6)[nH]5)N2)c1	0
[nH]1c(cccc2)c2c(C3(c4c(cccc5)c5[nH]c4)c(ccc(Br)c6)c6NC3=O)c1	0
OC(c1c(cc[nH]2)c2ccn1)=O	0
n1c(CO)c(cc[nH]2)c2cc1	0
n1c(CO)c(cc[nH]2)c2cc1C(=O)O	0
n1c(CO)c(cc[nH]2)c2c(O)c1C(=O)O	0
n1c(CCCC(O)=O)c(cc[nH]2)c2cc1	0
c1nc(C(=O)[O-])c(cc[nH]2)c2c1.[O-]C(=O)c3c(cc[nH]4)c4ccn3.[O-]C(=O)c5nccc([nH]cc6)c56.[Al+3]	0
O1COc(cc(ccn2)c(c2C=CN3)c34)c14	0
c12c(c3cn1C)C(=NCC3)C(Br)=C(N)C2=O	0
c12c(c(c[nH]1)CCN3C)C3=C(Br)C(=O)C2=O	0
c12c(c(c[nH]1)CCN3C)c3cc4c2nco4	0
c12c(c3c[nH]1)C(=[N+]4CC3)C([C@](C(S5)=CC6=O)(C[C@]46Br)C[C@H]5N7)=C7C2=O	0
c12c(c3c[nH]1)C(=[N+]4CC3)C([C@@](C(S5)=CC6=O)([C@@H](OC(=O)C)[C@]46[H])C[C@H]5N7)=C7C2=O	0
c12c(c3c[nH]1)C(=[N+]4CC3)C([C@@](C(S5)=CC6=O)([C@@H](OC(=O)CCC\C=C/CC\C=C/C=C\CCCCCCCCCCCCCCCC)[C@]46[H])C[C@H]5N7)=C7C2=O	0
c12c(c3c[nH]1)C(=[N+]4CC3)C([C@](C[C@@H]45)(S[C@@H]6N7)C(=C6)C=C5Br)=C7C2=O	0
c1c(CC2(OCC)\C(=N/c([nH]c3Cc(cc4O5)cc(O)c4O)nc3)\[NH+]=C(N)N2)cc5c(O)c1O	0
c1c(CC2(OCC)\C(=N/c([nH]c3Cc(cc4O5)cc(O)c4OC)nc3)\[NH+]=C(N)N2)cc5c(O)c1O	0
c1c(Cc2[nH]c(N)[n+](C)c2)ccc(O)c1O	0
[C@@]12(CC[C@@H](\C=C\CC)O1)NC3=[N+]([C@@H](CC4)[C@@H](C(=O)OCCCCCCCCCCCCCCCC(=O)N(CC(CCN)O)CCCN)[C@]5(O[C@@H](C)CCC5)N3)[C@H]4C2	0
[C@@]1([H])(C[C@@]2([H])NC(N)=NC2=O)n(c(Br)c(Br)c3)c3C(=O)NC1	0
[C@@]1([H])(C[C@]2([H])NC(N)=NC2=O)n(c(Br)c(Br)c3)c3C(=O)NC1	0
C1(=O)N(CCC2)[C@@]2(N(C)C(N)=[NH+]3)[C@]3([H])c([nH]c(Br)c4Br)c14	0
C1(=O)N(CCC2)C2=C(NC(=N)N)c(c(Br)c(Br)n3C)c13	0
c1(c(Br)c(Br)c[nH]1)C(=O)NCC\C=C(\C(=O)NC2=O)/N2	0
[nH]1c(C(NC[C@]2([H])C=C(C(OC)=O)[n+](c(N)[nH]c3)c3[C@H](O)[C@H]2CNC(=O)c4cc(Br)c[nH]4)=O)ccc1Br	0
C1(=O)[C@](O)(CCCNC(=N)N)[C@@H](CCNC(N)=N)[C@@](O)(C(N[C@H](C)C(=O)N\C=C\c2ccc(O)cc2)=O)N1CC(=O)N\C=C\c3ccc(O)cc3	0
C1(c2ccc(O)cc2)=C(c3ccc(O)cc3)C(=O)N4C1=C(c5ccc(O)cc5)C6(C=CC(=O)C=C6)CC4	0
c1c(CC)c[n+](CCc2cc(Br)c(OCCCN(C)C)c(Br)c2)c(CCC)c1CC	0
c1(CCC)c(CC)c[n+](CCc2cc(Br)c(OCCCN(C)C)c(Br)c2)cc1CC	0
C1(=NO[C@]2(CC(Br)=C(OC)C(Br)=CO2)[C@@H]1O)C(=O)NCCCOc3c(Br)cc(CCNC(N)=O)cc3Br	0
C1(=NO[C@]2(CC(Br)=C(OC)C(Br)=CO2)[C@@H]1O)C(=O)NCCCOc3c(Br)cc(C(O)CNC(N)=O)cc3Br	0
OC[C@@]1([C@@H](O)[C@@H](O)[C@H](n2c(ncnc3NC\C=C(\C)/C)c3nc2)O1)[H]	0
P(O)(O)(=O)OC[C@H]([C@H]([C@H]([C@@H]1n2cnc(c(NC\C=C(/C)\C)ncn3)c23)O)O)O1	0
C1C[C@@]([H])([C@](C)(CC2=C(O)C(=O)C=C(NCCc3[nH]cnc3)C2=O)[C@@H](C)CC4)[C@@]4(C)C(=C)C1	0
C1C[C@@]([H])([C@](C)(Cc2c(n(CCC3)c3n4)c4cc(O)c2)[C@@H](C)CC5)[C@@]5(C)C(C)=C1	0
C1C[C@@]([H])([C@](C)(Cc2c(n(CCC3)c3n4)c4cc(O)c2)[C@@H](C)CC5)[C@@]5(C)C(=C)C1	0
C1C[C@@]([H])([C@](C)(Cc2c(ocn3)c3cc(O)c2)[C@@H](C)CC4)[C@@]4(C)C(C)=C1	0
C1C[C@@]([H])([C@](C)(Cc2c(oc(C)n3)c3cc(O)c2)[C@@H](C)CC4)[C@@]4(C)C(C)=C1	0
C1C[C@@]([H])([C@](C)(Cc2c(oc(C)n3)c3cc(O)c2)[C@@H](C)CC4)[C@@]4(C)C(=C)C1	0
C1C[C@@]([H])([C@](C)(Cc2c(OC(=O)N3)c3cc(O)c2)[C@@H](C)CC4)[C@@]4(C)C(C)=C1	0
C1C[C@@]([H])([C@](C)(Cc2c(OC(=O)N3C)c3cc(O)c2)[C@@H](C)CC4)[C@@]4(C)C(C)=C1	0
C1C[C@@]([H])([C@](C)(Cc2c(O)ccc(N3CCCC3=O)c2)[C@@H](C)CC4)[C@@]4(C)C(C)=C1	0
C1C[C@@]([H])([C@](C)(Cc2c(O)ccc(n3cccc3C=O)c2)[C@@H](C)CC4)[C@@]4(C)C(C)=C1	0
C1C[C@@]([H])([C@](C)(Cc2c(O)ccc(NC(=O)C)c2)[C@@H](C)CC3)[C@@]3(C)C(C)=C1	0
C1C[C@@]([H])([C@](C)(Cc2c(O)ccc(NC(=O)CC(C)C)c2)[C@@H](C)CC3)[C@@]3(C)C(C)=C1	0
C1[C@](C)(C(=C)CCC2)[C@]2([H])[C@](C)(CC3=CC(=O)C=C(NC[C@H](O)c4cc(Br)c(OCCCNC(=O)C5=NO[C@@]6(OC=C(Br)C(OC)=C(Br)C6)[C@@H]5O)c(Br)c4)C3=O)[C@@H](C)C1	0
C1(C[C@]2(C)[C@@H](C)CC[C@](C)(C(C)=CCC3)[C@]23[H])=CC(=O)C(NC[C@H](O)c4cc(Br)c(OCCCNC(=O)C5=NO[C@@]6(OC=C(Br)C(OC)=C(Br)C6)[C@@H]5O)c(Br)c4)=CC1=O	0
C(=C)(c1c(O)cc(C)c(O)c1)C(O)C\C=C(/C)\C	0
c12c(OC(=O)C1(C)C\C=C(/C)\C)cc(C)c(O)c2	0
c1(C(OC)(C)CC\C=C(/C)\C)c(O)cc(C)c(O)c1	0
c12c(O[C@]([H])([C@]3([H])OC3(C)C)C=C1C)cc(C)c(O)c2	0
[C@H]12C[C@H]([C@](C)(CC\C=C(\C)/C)N[C@H]1C(=O)O)CC=C2C	0
C1C[C@]([H])([C@](CCc2ccoc2)(C)[C@@H](C)CC(=O)OC)C(=C)C(C)=C1	0
C1C[C@]([H])([C@](CCc2ccoc2)(C)[C@@H](C)C[C@H]3O)[C@@]3(C(O)=O)C(C)=C1	0
C1C[C@]([H])([C@](CCc2ccoc2)(C)[C@@H](C)C[C@H]3O)[C@@]3(C(OC)=O)C(C)=C1	0
C1C[C@]([H])([C@](CCc2ccoc2)(C)[C@@H](C)CC3)[C@@]3(C)C(C)=C1	0
C1C[C@]([H])([C@](CCc2ccoc2)(C)[C@@H](C)C[C@H]3O)[C@@]3(C)C(C)=C1	0
C1C[C@](C)([C@]2([H])[C@]([C@H](OC3=O)OC4)([C@H]4[C@H]3CC2)CC5)[C@]5([H])C(C)(C)C1	0
C1C[C@](C)([C@]2([H])[C@]3([C@H](C(=O)OC3)[C@H](C(OC)=O)CC2)[C@H](OC(=O)C)[C@@H]4OC(=O)C)[C@]4([H])C(C)(C)C1	0
C1C[C@](C)([C@]2([H])[C@]3([C@]([H])([C@@H](OC4=O)OC3O)[C@@]4([H])CC2)[C@H](OC(=O)C)[C@@H]5OC(=O)CC(O)C)[C@]5([H])C(C)(C)C1	0
C1(O)=C[C@](C)([C@@]([H])(CCc(coc2)c23)[C@@]3(C)CC4)[C@]4([H])C(C)(C)C1=O	0
C1C[C@](C)(C(CCC(C(=O)NC2)=C23)[C@@]3(C)CC4)C4[C@](C(O)=O)(C)C1	0
C1C[C@](C)(C(CCC(C(=O)N(C)C2)=C23)[C@@]3(C)CC4)C4[C@](C(O)=O)(C)C1	0
C1C[C@](C)([C@@]([H])(CCC(CN(CCO)C2=O)=C23)[C@@]3(C)CC4)[C@]4([H])[C@](C(O)=O)(C)C1	0
[C@@]12(C)[C@]([H])([C@@](C)(COC3=O)[C@]3(O)[C@@H]1O)CC[C@]4(CO)[C@]2([H])CCc(coc5)c45	0
[C@@]12(C)[C@]([H])([C@@](C)(CO)[C@@H](O)C(=O)C1)CC[C@]3(COC(C)=O)[C@]2([H])CCc(coc4)c34	0
[C@@]12(C)[C@]([H])([C@@](C)(CO)[C@H](O)C(=O)C1)CC[C@]3(COC(C)=O)[C@]2([H])CCc(coc4)c34	0
[C@@]12(C)[C@]([H])([C@@](C)(CO)[C@@H](O)C(=O)C1)CC[C@]3(CO)[C@]2([H])CCC([C@H](OC)O[C@@H]4OC)=C34	0
[C@@]12(C)[C@]([H])([C@@](C)(CO)[C@@H](O)C(=O)C1)CC[C@]3(CO)[C@]2([H])CCC(C(=O)O[C@@H]4OCC)=C34	0
[C@@]12(C)[C@]([H])([C@@](C)(COC3=O)[C@]3(O)C1)CC[C@]4(CO)[C@]2([H])CCC(C(=O)NC5)=C45	0
[C@@]12(C)[C@]([H])([C@@](C)(COC3=O)[C@]3(O)[C@@H]1O)CC[C@]4(CO)[C@]2([H])CCC(C(=O)NC5)=C45	0
[C@@]12(C)[C@]([H])([C@@](C)(COC3=O)[C@]3(O)[C@@H]1O)CC[C@]4(CO)[C@]2([H])CCC(C(=O)O[C@@H]5O)=C45	0
[C@@]12(C)[C@@]([C@@](C)(CO)[C@@H](O)[C@@H](O)C1)([H])CC[C@]3(CO)[C@]2([H])CCC(C(=O)NC4=O)=C34	0
[C@@]12(C)[C@@]([C@@](C)(CO)[C@@H](O)[C@@H](O)C1)([H])CC[C@]3(CO)[C@]2([H])CCC(C(=O)NC4)=C34	0
[C@@]12(C)[C@@]([C@@](C)(CO)[C@@H](O)[C@@H](O)C1)([H])CC[C@]3(CO)[C@]2([H])CCC(CNC4=O)=C34	0
[C@@]12(C)[C@@]([C@@](C)(CO)[C@@H](O)[C@@H](O)C1)([H])CC[C@]3(CO)[C@]2([H])CCC(C(=O)O[C@H]4O)=C34	0
C(C\C=C(\C)/C)\C(\C)=C\CC[C@](C)(O)[C@H]1OC(=O)CC1	0
C(C\C=C(\C)/C)\C(\C)=C\CC[C@@](C)(O)[C@@H]1OC(=O)CC1	0
C(\C(\C)=C\CC\C(\C)=C\CC\C(=C/C[C@@H]1OC(=O)C=C1CO)\CO)C\C=C(/C)\C	0
C1C(C)(C)C(CC\C(\C)=C\CC\C(\CO)=C/C[C@@H]2OC(=O)C=C2CO)=C(C)CC1	0
C(=C(/C)\CC\C=C(/C)\C)/CC\C(\C)=C\CC\C(\CO)=C\C[C@H]1OC(=O)C[C@@H]1CO	0
C(=C(/C)\CC\C=C(/C)\C)/CC\C(\C)=C\CCc1cccnc1	0
C1(C)=C[C@@]([H])(C[C@H](C)[C@@](C)(C[C@@]([C@]2(C)CC[C@@H]([C@@H](C)C(=O)O)OO2)([H])O3)[C@@]34C)[C@@]4([H])CC1	0
C1(C)=C[C@@]([H])(C[C@@H](C)[C@@](C)(C[C@@]([C@]2(C)CC[C@@H]([C@@H](C)C(=O)O)OO2)([H])O3)[C@@]34C)[C@]4([H])CC1	0
C(\C=C(/C)\CC\C=C(/C)\C)C[C@@](C)(O)[C@H]1OC(=O)CC1	0
C(\C=C(/C)\CC\C=C(/C)\C)C[C@](C)(O)[C@@H]1OC(=O)CC1	0
C1C[C@](C)([C@@]([H])(CC(=O)[C@](C)([C@@]([H])(CO[C@]2(C)OC)[C@@]2([H])[C@@H](O)C3)[C@@]34[H])[C@@]4(C)CC5)[C@]5([H])[C@@](C)(CC)C1	0
C1C[C@](C)([C@@H](C[C@H](OC(C)=O)[C@](C)(c(occ2)c2C(=O)C3)[C@@H]34)[C@@]4(C)CC5)[C@@H]5C(C)(C)C1	0
C1C[C@](C)([C@@H](C[C@H](OC(C)=O)[C@](C)(c([nH]cc2)c2C(=O)C3)[C@@H]34)[C@@]4(C)CC5)[C@@H]5C(C)(C)C1	0
C1C[C@](C)(C(CC[C@](C)([C@@]([H])(C(CC\C(=C\CC)\C(C)C)C)CC2)C23)C3CC4)[C@]4([H])CC1=O	0
C1C[C@](C)(C(CC[C@](C)([C@@]([H])(C(CCC(C)C)C)CC2)C23)C3CC4)C4=CC1=O	0
C1C[C@@]2(C)C(=C[C@@H](O)[C@]3([H])[C@]2([H])CC[C@](C)([C@@]([H])([C@@H](CCC(=C)C(CC)CC)C)CC4)[C@]34[H])C[C@H]1O	0
C1C[C@@]2(C)[C@@]3([C@@H](O3)[C@@H](O)C(=C4[C@@](C)([C@@]([H])([C@@H](\C=C\CC(C)C)C)CC4)CC5)C25)C[C@H]1O	0
C1C[C@@]2(C)[C@@]3([C@@H](O3)[C@@H](O)C(=C4[C@@](C)([C@@]([H])([C@@H](\C=C\[C@H](CC)C(C)C)C)CC4)CC5)C25)C[C@H]1O	0
C1C[C@](C)([C@@]([H])(CC[C@](C(=O)O)(C(C(\C=C\[C@H]2C[C@@H]2C)C)CC3)[C@@]34[H])[C@@]4([H])CC5)[C@]5([H])C[C@H]1O[C@H]6[C@H](O[C@H]7[C@H](O)[C@@H](O)[C@H](O)[C@@H](COC(=O)C)O7)[C@@H](O)[C@@H](O)[C@@H](CO)O6	0
C1C[C@](C)([C@@]([H])(CC[C@](C(=O)O)(C(C(CCC(=C)C(C)C)C)CC2)[C@@]23[H])[C@@]3([H])CC4)[C@]4([H])C[C@H]1O[C@H]5[C@H](O[C@H]6[C@H](O)[C@@H](O)[C@H](O)[C@@H](CO)O6)[C@@H](O)[C@@H](O)[C@@H](CO)O5	0
C1C[C@@]2(C)C(=CC[C@]3([H])[C@]2([H])CC[C@](C)([C@@]([H])([C@H](C)CCC(C(C)C)=C)CC4)[C@]34[H])C(=C)[C@H]1O	0
C1C[C@@]2(C)C(=CC[C@]3([H])[C@]2([H])CC[C@](C)([C@@]([H])([C@H](C)CCC(C(C)C)=C)CC4)[C@]34[H])C(=C)[C@H]1O	0
C1C[C@@]2(C)C(=CC[C@]3([H])[C@]2([H])CC[C@](C)([C@@]([H])([C@H](C)CC\C(\C(C)C)=C\C)CC4)[C@]34[H])C(=C)[C@H]1O	0
C1C[C@@]2(C)C(=CC[C@]3([H])[C@]2([H])CC[C@](C)([C@@]([H])([C@H](C)CC\C(\C(C)C)=C\C)CC4)[C@]34[H])C(=C)[C@H]1O	0
C1C[C@](C)([C@]2([H])C(=C3[C@@](C)([C@@]([H])([C@@H](\C=C\[C@H](C)C(O)(C)C)C)CC3)CC2)C=C4)[C@]4([H])C[C@H]1O	0
C1C[C@](C)([C@]2([H])C(=C3[C@@](C)([C@@]([H])([C@@H](\C=C\[C@H](C)C(O)(C)C)C)CC3)CC2)C=C4)[C@]4([H])C[C@H]1OS(=O)(=O)O	0
[C@H]1(OS(=O)(=O)[O-])C[C@](C)(C(=CC[C@](C)([C@@]([H])([C@@H](CCC(C)C2=CCNC2=O)C)CC3)[C@@]34C)[C@@]4([H])C[C@@H]5OS(=O)(=O)[O-])[C@]5([H])[C@@H](O)[C@@H]1OS(=O)(=O)[O-].[Na+].[Na+].[Na+]	0
[C@H]1(OS(=O)(=O)[O-])C[C@](C)(C(=CC[C@](C)([C@@]([H])([C@@H](CCC(C)C2=CC(OCC)OC2=O)C)CC3)[C@@]34C)[C@@]4([H])C[C@@H]5OS(=O)(=O)[O-])[C@]5([H])[C@@H](O)[C@@H]1OS(=O)(=O)[O-].[Na+].[Na+].[Na+]	0
[C@H]1(OS(=O)(=O)[O-])C[C@](C)(C(=CC[C@](C)([C@@]([H])([C@@H](CCC(C)\C(\C(=O)O)=C\C(O)=O)C)CC2)[C@@]23C)[C@@]3([H])C[C@@H]4OS(=O)(=O)[O-])[C@]4([H])[C@@H](O)[C@@H]1OS(=O)(=O)[O-].[Na+].[Na+].[Na+]	0
[C@H]1(OS(=O)(=O)[O-])C[C@](C)(C(=CC[C@](C)([C@@]([H])([C@@H](CCC(C)c2c(Br)occ2)C)CC3)[C@@]34C)[C@@]4([H])C[C@@H]5OS(=O)(=O)[O-])[C@]5([H])[C@@H](O)[C@@H]1OS(=O)(=O)[O-].[Na+].[Na+].[Na+]	0
[C@H]1(OS(=O)(=O)[O-])C[C@](C)(C(=CC[C@](C)([C@@]([H])([C@@H](CCC(C)c2c(Cl)oc(Cl)c2)C)CC3)[C@@]34C)[C@@]4([H])C[C@@H]5OS(=O)(=O)[O-])[C@]5([H])[C@@H](O)[C@@H]1OS(=O)(=O)[O-].[Na+].[Na+].[Na+]	0
[C@H]1(OS(=O)(=O)[O-])C[C@](C)(C(=CC[C@](C)([C@@]([H])([C@@H](CCC(C)c2c(Cl)oc(Br)c2)C)CC3)[C@@]34C)[C@@]4([H])C[C@@H]5OS(=O)(=O)[O-])[C@]5([H])[C@@H](O)[C@@H]1OS(=O)(=O)[O-].[Na+].[Na+].[Na+]	0
[C@H]1(OS(=O)(=O)[O-])C[C@](C)([C@@]([H])(CC[C@](C)([C@@]([H])([C@@H](CCCC(C)C)C)CC2)[C@@]23[H])[C@@]3([H])C[C@H]4OS(=O)(=O)[O-])[C@]4([H])[C@@H](O)[C@@H]1OS(=O)(=O)[O-].[Na+].[Na+].[Na+]	0
C1C[C@](C)([C@@]([H])(CC[C@@]([C@@]([H])([C@@H](CC\C(\C(C)C)=C/CN(C)C)C)CC2)(C)[C@@]23[H])C3=CC4)[C@]4([H])C[C@H]1N(C)C	0
c1(O)cc(c(CC[C@](C)(\C(=C/C)\C2=O)C3=C2O)c3cc4)c4cc1	0
C1C[C@](C)([C@@]2([C@](C)(OC(=O)C2)C3=O)[C@]3(C)CC4)[C@]4([H])C(C)(C)C1=O	0
C1C[C@](C)([C@@]2([C@](C)(OC(=O)C2)C3=O)[C@]3(C)CC4)[C@]4([H])C(C)(C)[C@H]1OC(=O)C	0
C1C[C@](C)(\C(=C\c2c(OS(=O)(=O)O)c(C=[NH+]CCS(=O)(=O)O)c([O-])c(O)c2)\[C@H](C)CC3)[C@]3([H])C(C)(C)C1	0
C1C[C@](C)(\C(=C\c2c(OS(=O)(=O)O)c(C=O)c(O)c(O)c2)\[C@H](C)CC3)[C@]3([H])C(C)(C)C1	0
C1C[C@](C)(\C(=C\c2c(OS(=O)(=O)O)c(C=O)c(O)c(OS(=O)(=O)O)c2)\[C@H](C)CC3)[C@]3([H])C(C)(C)C1	0
[C@@H]1(CC(C)C)NC([C@@H](NC([C@@H](CCCCNC(=O)[C@H](Cc2ccccc2)NC(=O)[C@H](Cc3c(cc(O)cc4)c4[nH]c3)N(C)C1=O)NC(N[C@H](C(O)=O)[C@@H](C)CC)=O)=O)C(C)C)=O	0
C1C[C@H](\C(\C)=C\C=C\[C@@H](C)CC\C=C(/C)\C)CC[C@H]1C(=O)O	0
O[C@@H](C#C)\C=C\CCCCCCCCCCC(C)CCCC	0
[C@@]12([H])[C@@]([H])(C[C@](C)(OC3)CC1=O)[C@]34[C@@]([H])([C@@]5(COC(=O)C5)[C@](C)(CC[C@@]6(O[C@H](C[C@H](C)C6)C7)N78)[C@]8([H])C4=O)C(=O)[C@@H]2C	0
[C@@]12([H])[C@@]([H])(C[C@](C)(OC3)CC1=O)[C@]34[C@]([H])([C@@]5(COC(=O)C5)[C@](C)(CC[C@@]6(O[C@H](C[C@H](C)C6)C7)N78)C8=C4)C(=O)[C@@H]2C	0
[C@@]12([H])[C@@]([H])(C[C@](C)(OC3)CC1=O)[C@]34[C@@]([H])([C@@]5(COC(=O)C5)[C@](C)(CC[C@@]6(O[C@H](C[C@H](C)C6)C7)N78)C8=C4)C(=O)[C@@H]2C	0
C1[C@@]2([C@@]([H])([C@@]3(COC(=O)C3)[C@](C)(CC[C@@]4(O[C@H](C[C@H](C)C4)C5)N56)C6=C2)[C@](O1)(O)[C@@H]7C)[C@]([H])(CC(CNCC(=O)OC)=CC8=O)[C@]78[H]	0
C1[C@@]2([C@@]([H])([C@@]3(COC(=O)C3)[C@](C)(CC[C@@]4(O[C@H](C[C@H](C)C4)C5)N56)C6=C2)[C@](O1)(O)[C@@H]7C)[C@]([H])(CC(CO)=CC8=O)[C@]78[H]	0
[C@]12([H])[C@@]([H])(CC(CNCC(=O)OC)=CC1=O)[C@]3([C@@H](O)[C@@]4(OC3)[C@@](C)(CC[C@@]5(O[C@H](C[C@H](C)C5)C6)N46)[C@@]78COC(=O)C7)[C@]8([H])C(=O)[C@@H]2C	0
[C@]12([H])[C@@]([H])(CC(CO)=CC1=O)[C@]3([C@@H](O)[C@@]4(OC3)[C@@](C)(CC[C@@]5(O[C@H](C[C@H](C)C5)C6)N46)[C@@]78COC(=O)C7)[C@]8([H])C(=O)[C@@H]2C	0
[C@]12([H])[C@@]([H])(CC(C)=CC1=O)[C@@]3(C)[C@@]([H])([C@@]4(COC(=O)C4)[C@](C)(CC[C@@]5(O[C@H]([C@H](O)[C@H](C)C5)C6)N67)C7=C3)C(=O)[C@@H]2C	0
[C@]12([H])[C@@]([H])([C@H](O)C(C)=CC1=O)[C@@]3(C)[C@@]([H])([C@@]4(COC(=O)C4)[C@](C)(CC[C@@]5(O[C@H](C[C@H](C)C5)C6)N67)C7=C3)C(=O)[C@@H]2C	0
[C@]12([H])[C@@]([H])(CC(CO)=CC1=O)[C@@]3(C)[C@@]([H])([C@@]4(COC(=O)C4)[C@](C)(CC[C@@]5(O[C@H](C[C@H](C)C5)C6)N67)C7=C3)C(=O)[C@@H]2C	0
[C@]12([H])[C@@]([H])(CC(C)=CC1=O)[C@@]3(C)[C@@]([H])([C@@]4(COC(=O)C4)[C@](C)(CC[C@@]5(O[C@H](C[C@H](C)C5)C6)N67)[C@]7([H])C3=O)C(=O)[C@@H]2C	0
c1(Br)c(O)c(Br)cc(C[C@]([H])(NC(C[N+](C)(C)C)=O)C(O)=O)c1	0
c1(Br)c(O)c(Br)cc(C[C@]([H])(NC(C[N+](C)(C)C)=O)C(O)=O)c1	0
c1(Br)c(O)c(Br)cc(C[C@]([H])(NC(C[N+](C)(C)C)=O)C(O)=O)c1	0
c1(Br)c(O)c(I)cc(C[C@]([H])(NC(C[N+](C)(C)C)=O)C(O)=O)c1	0
c1(Br)c(O)c(I)cc(C[C@]([H])(NC(C[N+](C)(C)C)=O)C(O)=O)c1	0
c1(Br)c(O)c(I)cc(C[C@]([H])(NC(C[N+](C)(C)C)=O)C(O)=O)c1	0
c1(Br)c(O)c(Br)cc(C[C@]([H])(NC([C@H]2CCC[N+]2(C)C)=O)C(O)=O)c1	0
c1(Br)c(O)c(Br)cc(C[C@]([H])(NC([C@H]2CCC[N+]2(C)C)=O)C(O)=O)c1	0
c1(Br)c(O)c(Br)cc(C[C@]([H])(NC([C@H]2CCC[N+]2(C)C)=O)C(O)=O)c1	0
c1(Br)c(O)c(I)cc(C[C@]([H])(NC([C@H]2CCC[N+]2(C)C)=O)C(O)=O)c1	0
c1(Br)c(O)c(I)cc(C[C@]([H])(NC([C@H]2CCC[N+]2(C)C)=O)C(O)=O)c1	0
c1(Br)c(O)c(I)cc(C[C@]([H])(NC([C@H]2CCC[N+]2(C)C)=O)C(O)=O)c1	0
c1(I)c(O)c(I)cc(CC[N+](C)(C)C)c1	0
c1(I)c(O)c(I)cc(CC[N+](C)(C)C)c1	0
c1(I)c(O)c(I)cc(CC[N+](C)(C)C)c1	0
c1(Br)c(O)c(I)cc(CC[N+](C)(C)C)c1	0
c1(Br)c(O)c(I)cc(CC[N+](C)(C)C)c1	0
c1(Br)c(O)c(I)cc(CC[N+](C)(C)C)c1	0
c12c(nc(NC(=O)\C=C(/C)\C)[nH]1)CCc3c([nH]c(NC(=O)C(CC)C)n3)[C@H]2C	0
c12c(nc(NC(=O)\C=C(/C)\C)[nH]1)CCc3c([nH]c(NC(=O)C(CC)C)n3)[C@H]2C	0
c12c(nc(NC(=O)\C=C(/C)\C)[nH]1)CCc3c([nH]c(NC(=O)C(CC)C)n3)[C@H]2C	0
c12c(nc(NC(=O)\C=C(/C)\C)[nH]1)CCc3c([nH]c(NC(=O)C(C)C)n3)[C@H]2C	0
c12c(nc(NC(=O)\C=C(/C)\C)[nH]1)CCc3c([nH]c(NC(=O)C(C)C)n3)[C@H]2C	0
c12c(nc(NC(=O)\C=C(/C)\C)[nH]1)CCc3c([nH]c(NC(=O)C(C)C)n3)[C@H]2C	0
c1(OC)cc(c(c2oc(c3ccc[nH]3)nc2)c[nH]4)c4cc1Br	0
c1c(OC)c(c(c2cnc(c3ccc[nH]3)o2)c[nH]4)c4cc1Br	0
c1c(OC)c(c(c2oc(c3cc(Br)c[nH]3)nc2)c[nH]4)c4cc1Br	0
c1c(OC)c(c(c2oc(c3ccc[nH]3)nc2)c(I)[nH]4)c4cc1Br	0
c1(OC)cc(c(c2oc(c3ccc(Br)[nH]3)nc2)c[nH]4)c4cc1Br	0
c1(OC)cc(c(c2oc(c3cc(Br)c[nH]3)nc2)c[nH]4)c4cc1Br	0
C1C(=C)\C=C\[C@H](OC(=O)[C@H](O)C[C@H](C)\C=C\C[C@H](O2)[C@H]12)[C@H](C)C(=C)C	0
C1C(=C)\C=C\[C@H](OC(=O)[C@H](OC(=O)C)C[C@H](C)\C=C\C[C@H](O2)[C@H]12)[C@H](C)C(=C)C	0
C(=C/[C@H](OC(=O)[C@@H](C[C@H](C)\C=C\C[C@H](O1)[C@@H]1C2)OC(=O)C)[C@H](C)C(=C)C)/C2=C	0
C(C(=C)\C=C\[C@H](O)[C@H](C)C(=C)C)[C@@H]1O[C@H]1C\C=C\[C@@H](C)C[C@@H](O)C(=O)OC	0
c1cc(CCNC(=O)\C=C(/CCCCCCCCC)\C)cc(O)c1O	0
c1c(O)c(CC(O)C(O)(C)CCC(OC(C)=O)C(O)(C)CCC\C(\C)=C\C\C=C(/C)\C)cc(O)c1C	0
CCCCC[C@@]([H])(\C=C\C1=C(C(CC1)=O)C\C=C\CCCC(=O)O)O	0
C1(C\C=C\CCCC(=O)O)=C(CC[C@@H](O)CCCCC)CCC1=O	0
C1(C\C=C/CCCC(O)=O)=C(CC[C@@H](O)CCCCC)CCC1=O	0
C1(C\C=C/CCCC(OC)=O)=C(CC[C@@H](O)CCCCC)CCC1=O	0
[C@]12([H])[C@@]3([H])C(O)([C@@](CC1(C)C)(C)[C@@H](O)C3)[C@@H](C)CC2	0
[C@]12([H])[C@@]3([H])[C@@](CC1(C)C)([C@@H](COC)C(=O)C3=C)[C@@H](C)CC2	0
c1(O)cc([C@]2(C)CC\C(=C/Br)\[C@@H]2C)c(Br)cc1C	0
c1(O)cc([C@]2(C)CC\C(=C/Br)\[C@@H]2C)c(Br)cc1C	0
c1(O)cc([C@]2(C)CCC(=C)[C@@H]2C)c(Br)cc1C	0
c1(O)cc([C@]2(C)CCC(=C)[C@@H]2C)c(Br)cc1C	0
c1cc([C@@]2(C)CC\C(=C\Br)\[C@H]2C)c(O)cc1C	0
c1cc([C@@]2(C)CC\C(=C\Br)\[C@H]2C)c(O)cc1C	0
c1(Br)cc([C@@]2(C)CC\C(=C\Br)\[C@H]2C)c(O)cc1C	0
c1(Br)cc([C@@]2(C)CC\C(=C\Br)\[C@H]2C)c(O)cc1C	0
[C@]12(O)[C@@]([H])([C@H](C)CC1)[C@H]3[C@H](C3(C)C)CCC2=C	0
[C@]12(O)[C@@]([H])([C@H](C)CC1)[C@H]3[C@H](C3(C)C)CCC2=C	0
C1(=O)[C@@H](C)[C@@H](C(=O)C=C2)[C@@](C)([C@@]2(O1)[C@H](O)C3)[C@@H](C)C3	0
C1=C[C@@]23OO[C@@](OC[C@H]4C)(CC2)[C@@]4([H])[C@]3(C)[C@@H](C)C1	0
C1C=C(CC[C@](O)(OO[C@@]2(C=O)C)[C@]23[H])[C@@]3(C)[C@@H](C)C1	0
C1C=C(CC=C2C3=C(C)C(=O)N2)[C@@]3(C)[C@@H](C)C1	0
C1C=C2[C@@](\C=C(\C)/[C@H](O)[C@@H](O)CC2)(C)[C@@H](C)C1	0
C1C=C([C@@](C2=O)(C)[C@@H](C)C1)CCC(=O)OC[C@H]2C	0
C1[C@H](C)[C@@](C)(C2=C(C)C(=O)NC2=O)C(=CC(=O)O3)[C@H]3C1	0
C1[C@H](C)[C@@](C)(C(=C(C)C(=O)N2)[C@H]2CC3)C3=CC1	0
C1[C@H](C)[C@@](C)(C(=C(C)C(=O)N2CCO)[C@H]2CC3)C3=CC1	0
C1[C@@H](C)[C@](C)(C(=C(C)C(=O)N2)C2=CC3)C3=CC1	0
C1[C@@H](C)[C@](C)(\C=C(/C)\C=O)C(CCC(=O)O)=CC1	0
[C@]12([H])[C@@]([H])([C@@H](C)CC1)[C@@]3(NC(=O)C(C)=C3)CC=C2C	0
C(=C(\C)/C(=O)C[C@H](C(=C)C)\C=C\[C@@](O)(C)C1)/C1	0
C(=C(/C)\C[C@@H](O)C(=C)CC1)/CC[C@](C)(O2)[C@]12[H]	0
C(=C(/C)\C[C@@H](O)C(=C)CC1)/CC[C@@H](C)C1=O	0
C1C=C(CCC([C@](OC(=O)C)(C)COC(=O)C)=C2)[C@@]2(C)[C@@H](C)C1	0
C1(=O)C(C)=C([C@H]([C@H](O)[C@]2(C)O[C@]([H])([C@H](C)C\C=C\[C@](OO)(C)C3)CC2)O)[C@]3([H])O1	0
C1(=O)C(C)=C([C@H]([C@H](O)[C@]2(C)O[C@]([H])([C@H](C)CC[C@H](OO)C(=C)C3)CC2)O)[C@@]3([H])O1	0
C1(=O)C(C)=C([C@H]([C@H](O)[C@]2(C)O[C@]([H])([C@H](C)CC[C@H](OO)C(=C)C3)CC2)O)[C@]3(OC)O1	0
C1(=O)C(C)=C([C@H]([C@H](O)[C@]2(C)O[C@]([H])([C@H](C)CC[C@H](OO)C(=C)C3)CC2)O)[C@@]3(OC)O1	0
[C@H]1(O)C(=C(C)C(=O)O2)[C@@]2(OC)C\C(\C)=C\CC[C@@H](C)[C@H](CC3)O[C@]3(C)[C@H]1O	0
[C@H]1(O)C(=C(C)C(=O)O2)[C@]2(OC)CC(=C)[C@H](O)CC[C@@H](C)[C@H](CC3)O[C@]3(C)[C@H]1O	0
[C@H]1(O)C(=C(C)C(=O)O2)[C@@]2(OC)C\C(\C)=C/[C@H](O)C[C@@H](C)[C@H](CC3)O[C@]3(C)[C@H]1O	0
[C@@]1(O)(C)[C@@H](CC[C@@]2(O)C)[C@]2([H])\C=C(\C(C)C)/CC\C(\C)=C\CC1	0
[C@@]1(O)(C)[C@H](CC[C@@]2(O)C)[C@]2([H])\C=C(\C(C)C)/CC[C@@](O)(C)[C@@H](O)CC1	0
C1(=C)[C@H](CC[C@@]2(O)C)[C@]2([H])\C=C(\C(C)C)/CC[C@](C)(O3)[C@@H]3CC1	0
[C@@]1(O)(C)[C@]2([H])[C@@]([H])([C@](O)(C)CC2)\C=C(\C(C)C)/CCC(=C)[C@H](OO)CC1	0
C\C(\CC[C@@]1([H])[C@@](C)(O1)[C@@H](OC(=O)C)[C@H](OC(C)=O)\C(\C(C)C)=C/[C@]([H])(O2)[C@]2(C)C3)=C/C3	0
C1[C@@](C)(O)\C=C\[C@](O)(C(C)C)CC\C(\C)=C\CC\C(\C)=C\C1	0
C(=C(/C)\CC\C=C(/C)\C\C=C\[C@](O)(C)C1)/C[C@H](C(=C)C)C1	0
C(/[C@@](C)(OO)CC\C=C(/C)\CC\C=C(/C)\C1)=C\[C@H](C(O)(C)C)C1	0
C(/C)(=C/C\C=C(/C)\C[C@]([H])(OC(=O)C1=C)[C@@]1([H])[C@H](OC(C)=O)[C@@H](O2)[C@@]2(C)CC3)\C3	0
C(/C)(=C/CC\C(\C)=C\[C@]([H])(OC(=O)C1=C)[C@@]1([H])[C@H](O)C2)\C\C=C\[C@]2(O)C	0
C(/C)(=C/CC\C(\C)=C\[C@]([H])(OC(=O)C1=C)[C@@]1([H])CC2)\[C@@H](OC(=O)C)\C=C\[C@]2(O)C	0
C1([C@H](O)CC\C(\C)=C\[C@@]2([H])C(=C(C)C(=O)O2)CC[C@@](C)(O3)[C@@]3([H])CC1)=C	0
[C@@]1(C)(O)\C=C\C\C(\C)=C\[C@@]2([H])C(=C(C)C(=O)O2)CC[C@@](C)(O3)[C@@]3([H])CC1	0
C1\C(\C)=C\[C@]([H])(OC(=O)C2=C)[C@]2([H])CC\C(\C)=C\C(=O)C\C(\C)=C\C1	0
C1\C(\C)=C\[C@]([H])(OC(=O)C2=C)[C@]2([H])CC\C(\C)=C\C(=O)C[C@@](O3)(C)[C@]3([H])C1	0
C1\C(\C)=C\C[C@H](C(OC(=O)C)(C)C)CC\C(\C)=C\CC\C(\C)=C\[C@H]1OC(=O)C	0
C(/CC[C@](C)(O1)[C@@H]1CC\C(\COC(=O)C)=C/[C@H](O)C[C@@H](C(=C)C)C2)=C(/C)\C2	0
C1\C(\C)=C\CC[C@H](C)CC(=O)CC(C(=O)O2)=C[C@@H]2[C@H](C(C)C)C1=O	0
[C@@H]1(OC(=O)C)CC\C(\C)=C\[C@@]2([H])C(=C(C)C(=O)O2)CC[C@@](C)(O)\C=C\C[C@@]1(O)C	0
[C@@H]1(O)CC\C(\C)=C\[C@@]2([H])C(=C(C)C(=O)O2)CC[C@@](C)(O)\C=C\C[C@@]1(O)C	0
[C@H]1(O)CC\C(\C)=C\[C@@]2([H])C(=C(C)C(=O)O2)CC[C@](C)(OC(=O)C)\C=C\C[C@]1(O)C	0
[C@@H]12[C@](C)(O1)C\C=C\[C@](C)(O)CCC(=C(C)C(=O)O3)[C@]3([H])\C=C(/C)\CC2	0
C1(=O)CC\C(\C)=C\[C@@]2([H])C(=C(C)C(=O)O2)CC\C(\C)=C\CC[C@]1(C)O	0
C1\C(\C)=C\CCC(=C[C@]2([H])C\C(\C)=C\C=C(\C(C)C)/C1)C(=O)O2	0
C1\C(\C)=C\CCC(=C[C@@]2(C\C(\COC(=O)C)=C/C=C(/C(C)C)\C1)[H])C(=O)O2	0
C1C(O)(C)\C=C\CC(=C[C@@]2(C\C(\COC(=O)C)=C/C=C(/C(C)C)\C1)[H])C(=O)O2	0
C1(=O)\C(\C)=C\CCC(=C[C@]2([H])C\C(\C)=C\C=C(\C(C)C)/C1)C(=O)O2	0
C1\C(\C)=C\CCC(=C[C@]2([H])C\C(\C(OC)=O)=C\C=C(\C(C)C)/C1)C(=O)O2	0
C1\C(\CO)=C/C=C(/C(C)C)\CC\C(\C)=C\CCC(C(=O)O2)=C[C@H]12	0
C1\C=C(/C)\CC[C@@H](OC(=O)C)[C@](O)(C)CCC(=C2C)[C@@]([H])([C@@]3([H])C2)[C@@]3(C)C1	0
C(/C)(=C/CC\C(\C)=C\C=C(\C(O)(C)C)/CC[C@@](O)(C)[C@H](OC(=O)C)C1)\C1	0
C(/C)(=C/CC\C(\C)=C\C=C(\C(O)(C)C)/CC[C@@](O)(C)[C@H](O)C1)\C1	0
O([C@@]1(C)CC[C@@H]2C(C)C)[C@@]2([H])\C=C(/C)\CC[C@H](O3)[C@@]3(C)CC[C@@H]1OC(=O)C	0
[C@@H]1(O)[C@]2(C)O[C@]([H])([C@H](C(C)C)CC2)\C=C(\C)/CC[C@@H](O)\C(\C)=C\C1	0
[C@@H]1(O)[C@]2(C)O[C@]([H])([C@H](C(C)C)CC2)\C=C(\C)/CC\C=C(\C)/CC1	0
C1\C(=C\CC\C(\C)=C\C=C(\C(C)C)/CC[C@@](OC)(C)[C@@H](C1)O)\C	0
C1\C(=C\CC\C(\C)=C\CC(C(C)=C)CCC(OC)(C)C(C1)O)\C	0
C(/C)(=C/CC\C(\C)=C/C=C(/C(C)C)\CCC(OC)(C)C(O)C1)\C1	0
C(=C(/C(C)C)\C1)/C=C(/C)\CC\C=C(\CCC(O)C(OC)(C)C1)/C	0
[C@]12(C)[C@@H](O1)C[C@H](C(=C)C(=O)OCCCC)CC[C@@](C)(O)[C@H]3O[C@@](C)(CC3)[C@H](CC2)OC(=O)C	0
[C@@]1(O)(C)C(=O)CC\C(\C)=C\CC[C@@](O2)(C)[C@H]2C[C@@H](C(=C)C(=O)OCCCC)CC1	0
[C@]12(C)[C@@H](O1)C[C@H](C(=C)C(=O)OCCCC)CC[C@@](C)(O)[C@H](O)CC\C(\C)=C\CC2	0
[C@@H](CC\C(\C)=C\CC[C@@]1(C)[C@@H](O1)C[C@@H](C2)C(=C)C)(O3)[C@]3(C)C2	0
C(=C\C\C=C(/C)\[C@H](O)C[C@H](C(=C)C(=O)OC)CC[C@@](C)(O)C1=O)(/CC1)\C	0
C1\C(=C\C=C(\C(C)C)/CC\C(\C)=C\CC\C(\C(=O)OC)=C\C1)\C	0
C1\C(=C\C=C(\C(C)C)/CC[C@](C)(O2)[C@]2([H])CC\C(\C(=O)OC)=C\C1)\C	0
C1\C(=C\C=C(\C(C)C)/CC[C@](C)(O2)[C@]2([H])CC\C(\C=O)=C\C1)\C	0
C(/C)(=C/C=C(/C(C)C)\CC[C@](C)(O1)[C@]1([H])CC\C(\CO)=C/C2)\C2	0
C1\C(=C\C=C(\C(C)C)/CC[C@](C)(O2)[C@]2([H])CC[C@H](CO)CC1)\C	0
C1\C(=C\C=C(\C(C)C)/CC[C@](C)(O2)[C@]2([H])CC[C@@H](CO)CC1)\C	0
C1(C(O[C@@](C)([C@@H](O)CC\C(\C)=C\[C@H]2C(=C(C)C[C@@]([H])([C@]([H])([C@H](C(C)C)[C@@H](OC(=O)C)C\C(=C\CC\C(\C)=C\C(C3)=O)\C)OC4=O)[C@@]234)CC1)CC5)=O)=C5	0
C1(C(O[C@@](C)([C@@H](O)CC\C(\C)=C\[C@H]2C(=C(C)C[C@@]([H])([C@]([H])([C@H](C(C)C)[C@@H](OC(=O)C)C\C(=C\CC\C(\C)=C/C(C3)=O)\C)OC4=O)[C@@]234)CC1)CC5)=O)=C5	0
[C@@]1([H])([C@]([H])([C@H](C(C)C)[C@@H](OC(=O)C)C\C(\C)=C\CC\C(\C)=C/C(=O)C2)OC3=O)[C@@]23[C@@H](\C=C(\C)/CC[C@@H]([C@@]4(OC(=O)C(CC5)=CCC4)C)O)C5=C(C)C1	0
[C@@]1([H])([C@]([H])([C@H](C(C)C)[C@@H](OC(=O)C)C\C(\C)=C\C\C=C(/CC(=O)C2)\C)OC3=O)[C@@]23[C@@H](\C=C(/C)\CC[C@@H]([C@@]4(OC(=O)C(CC5)=CCC4)C)O)C5=C(C)C1	0
[C@@]1([H])([C@]([H])([C@H](C(C)C)[C@@H](OC(=O)C)C\C(\C)=C\CC[C@H](C)CC(=O)C2)OC3=O)[C@@]23[C@@H](\C=C(/C)\CC[C@@H]([C@@]4(OC(=O)C(CC5)=CCC4)C)O)C5=C(C)C1	0
[C@@]1([H])([C@]([H])([C@H](C(C)C)[C@@H](OC(=O)C)C\C(\C)=C\CC[C@H](C)CC(=O)C2)OC3=O)[C@@]23[C@@H](\C=C(\C)/CC[C@@H]([C@@]4(OC(=O)C(CC5)=CCC4)C)O)C5=C(C)C1	0
[C@@]1([H])([C@]([H])([C@H](C(C)C)C(=O)C\C(\C)=C\CC[C@H](C)CC(=O)C2)OC3=O)[C@@]23[C@@H](\C=C(/C)\CC[C@@H]([C@@]4(OC(=O)C(CC5)=CCC4)C)O)C5=C(C)C1	0
C1[C@]2(C)[C@]([H])([C@@](C)(O)C=CC2=O)CC(=C(C)C(=O)O3)[C@@]3(O)\C=C(\C)/CC1	0
C1(OC(C)=O)[C@]2(C)[C@]([H])([C@H](C)C=CC2=O)CC(=C(C)C(=O)O3)[C@@]3(O)\C=C(\C)/CC1	0
C1[C@]2(C)[C@]([H])([C@@](C)(O)C=CC2=O)CC(=C(C)C(=O)O3)[C@@]3([H])\C=C(\C)/CC1	0
C1=C[C@@H](C)[C@@]2([H])[C@@](C)(CC[C@@]([H])(C(C)=CC3=O)[C@]3(O)C2)C1=O	0
C1=C[C@](C)(OO)[C@@]([H])([C@@](C)([C@@H](OC(C)=O)CC\C(\C)=C/[C@H]2C3=C(C)C(=O)O2)[C@H]1OC(C)=O)C3	0
C1[C@H](OC(C)=O)[C@@](C)([C@@]([H])(C2)C(=C)[C@H]1OO)[C@@H](OC(C)=O)CC\C(\C)=C/[C@H]3C2=C(C)C(=O)O3	0
C1[C@H](OC(C)=O)[C@@](C)([C@@]([H])(C2)C(=C)[C@H]1OO)[C@@H](OC(C)=O)CC\C(\C)=C/[C@@H]3C2=C(C)C(=O)O3	0
C1[C@H](OC(C)=O)[C@@](C)([C@@]([H])([C@@H]2O)C(=C)[C@H]1OO)[C@@H](OC(C)=O)CC\C(\C)=C/[C@@H]3[C@@]24[C@](O4)(C)C(=O)O3	0
C1[C@H](OC(C)=O)[C@@](C)([C@@]([H])([C@@H]2OC(=O)C)[C@@](C)(O)[C@@H]1OC(=O)CCC)[C@@H](OC(=O)C)C[C@@H](O)\C(\C)=C/[C@H]3[C@@]24[C@](O4)(C)C(=O)O3	0
C1=C[C@@](C)([C@@]([H])([C@@H]2O)[C@@](C)(O)[C@@H]1O)[C@@H](OC(=O)C)CC\C(\C)=C/[C@H]3[C@@]24[C@](O4)(C)C(=O)O3	0
C1=C[C@@](C)([C@@]([H])([C@@H]2O)[C@@H](C)[C@@H]1O)[C@@H](OC(=O)C)CC\C(\C)=C/[C@H](OC(=O)[C@@H]3C)[C@]23O	0
[C@@]12(O[C@@H](C[C@H](OC(C)=O)[C@]3(C)[C@]([H])(C(=C)CC[C@@H]3OC(C)=O)[C@@H]1OC(C)=O)C(=C)[C@@H]4Cl)[C@@]4([H])OC(=O)[C@@H]2C	0
[C@]12(O)[C@@]([H])(OC(=O)[C@@H]1C)\C=C(\CO)/C=C/[C@H](OC(C)=O)[C@]3(C)[C@]([H])(C(=C)CC[C@@H]3OC(C)=O)[C@@H]2OC(C)=O	0
[C@]12(O)[C@@]([H])(OC(=O)[C@@H]1C)[C@@H](Cl)C(=C)\C=C\[C@H](OC(C)=O)[C@]3(C)[C@]([H])(C(=C)[C@H](O)C[C@@H]3OC(C)=O)[C@@H]2OC(C)=O	0
C1[C@H](OC(C)=O)[C@@](C)([C@@]([H])([C@@H]2OC(=O)C)[C@]3(OC3)[C@@H]1OC(=O)C)[C@@H](OC(=O)CC)\C=C\C(=C)[C@H](Cl)[C@H](OC(=O)[C@@H]4C)[C@]24O	0
C1[C@H](OC(C)=O)[C@@](C)([C@@]([H])([C@@H]2OC(=O)C)[C@@]3(OC3)C1)[C@@H](OC(=O)C)CC\C(\COC(=O)C)=C/[C@H](OC(=O)[C@@H]4C)[C@]24O	0
C1[C@H](OC(C)=O)[C@@](C)([C@@]([H])([C@@H]2O)C(=C)C1)[C@@H](OC(C)=O)C[C@@H](O)\C(\C)=C/[C@]([H])(OC(=O)[C@@H]3C)[C@]23O	0
C1[C@H](OC(C)=O)[C@@](C)([C@@]([H])([C@@H]2OC(C)=O)C(=C)C1)[C@@H](OC(C)=O)\C=C\C(=C)[C@H](Cl)[C@]([H])(OC(=O)[C@H]3C)[C@]23O	0
C1[C@H](OC(C)=O)[C@@](C)([C@@]([H])([C@@H]2OC(C)=O)C(=C)[C@@H]1OC(=O)CC(C)C)[C@@H](OC(CC)=O)\C=C/C(=C)[C@H](Cl)[C@]([H])(OC(=O)[C@H]3C)[C@]23O	0
[C@H]1(\C=C(\C)/[C@@H](OC(C)=O)C[C@H](OC(C)=O)[C@]2(C)[C@]([H])([C@@]3(OC3)CC[C@@H]2OC(C)=O)[C@@H]4OC(=O)C)[C@@]4(O)[C@@H](C)C(=O)O1	0
[C@H]12[C@@](O)([C@@H](C)C(=O)O1)[C@@H](C(C)=O)[C@@]([H])([C@@]3(OC3)CC[C@@H]4OC(C)=O)[C@@]4(C)[C@@H](OC(C)=O)C[C@@H](O)C(=C)[C@@H]2Cl	0
[C@H]1(\C=C(\CCl)/C=C/[C@H](OC(C)=O)[C@]2(C)[C@]([H])([C@@]3(OC3)CC[C@@H]2OC(C)=O)[C@@H]4C(C)=O)[C@@]4(O)[C@@H](C)C(=O)O1	0
[C@]1(OC(=O)C)(C)[C@]2([H])O[C@@]([H])([C@@]([H])([C@]3(C)[C@@H](O3)C[C@@H]4C(C)C)[C@]24[H])C[C@](C)(O)[C@@H](O)CC1	0
C1C(=C)[C@]([H])([C@@]([H])(C[C@@](O)(C)[C@@H](OC(CCCCCCCCCCCCCCC)=O)CC[C@]2(O)C)O[C@@]23[H])[C@@]3([H])[C@@H](C(C)C)C1	0
[C@@]12(O[C@](C)(C[C@]([H])([C@@]([H])(C(=C)CC[C@@H]3C(C)C)[C@@]34[H])O[C@@]14[H])[C@@H](O)CC2)C	0
C1C(=C)[C@]([H])([C@@H](CC(=O)C)O[C@]2([C@H]3CCC(=O)O3)[H])[C@@]2([H])[C@@H](C(C)C)C1	0
C1C(=C)[C@]([H])([C@@H](CC(=O)C)O[C@]2([C@H]3CC[C@H](OC)O3)[H])[C@@]2([H])[C@@H](C(C)C)C1	0
C1C(=C)[C@]([H])([C@@]([H])(C[C@](C)(O)[C@@]([H])(C2)[C@@]2([H])[C@@]3(C)OC(C)=O)O[C@@]34[H])[C@@]4([H])[C@@H](C(C)C)C1	0
C1=C[C@H](C(C)C)[C@]2([H])[C@@]([H])([C@@]([H])(C[C@](C)(O)[C@@]([H])(C3)[C@@]3([H])[C@@]4(C)OC(C)=O)O[C@]24[H])[C@@]1(OO)C	0
C1=C[C@H](C(C)C)[C@]2([H])[C@@]([H])([C@@]([H])(C\C(\C)=C\C[C@H](OC(=O)C)[C@]3(O)C)O[C@]23[H])C1C	0
C1=C(C)[C@@]2([H])[C@]([H])([C@@H](O[C@@H]2C[C@@](O)(C)[C@H](OC(C)=O)CC3)[C@]3(C)OC[C@H]4C)[C@@]4([H])C1=O	0
C1=C(C)[C@@]2([H])[C@]([H])([C@@H](O[C@@H]2CC(=C)[C@@H](O)CC3)[C@]3(C)OC[C@H]4C)[C@@]4([H])C1=O	0
C1=C(C)[C@@]2([H])[C@]([H])([C@@H](O[C@@H]2C\C(\C)=C/[C@H](O)C3)[C@]3(C)OC[C@H]4C)[C@@]4([H])C1=O	0
C1=C([C@H](OC(=O)C)[C@@H](\C=C(/C)\C)OC(C)=O)[C@@]([H])(CC\C(\C)=C\CCC2=C)[C@@]2([H])[C@@H](OC(=O)C)O1	0
C1C[C@](C)([C@@]([H])(CC[C@](C)([C@@H](C(C)=O)CC2)[C@@]23[H])[C@@]3([H])CC4)[C@@]4([H])[C@@H](CO)C1=O	0
C1C[C@](C)([C@@]([H])(CC[C@](C)([C@@H](C=C)CC2)[C@@]23[H])[C@@]3([H])CC4=O)[C@]4([H])CC1=O	0
C1=C[C@](C)([C@@]([H])([C@H](OC(=O)C)C[C@](C)([C@@]([H])([C@@H](\C=C\C(=O)OC)C)CC2)[C@@]23[H])[C@@]3([H])CC4)C4=CC1=O	0
C1=C[C@](C)([C@@]([H])([C@H](O)C[C@](C)([C@@]([H])([C@@H](\C=C\C(=O)OC)C)CC2)[C@@]23[H])[C@@]3([H])CC4)C4=CC1=O	0
C1C[C@](C)(C([C@H](OC(=O)C)C[C@](C)([C@@]([H])([C@@H](C\C=C\C(C)(OO)C)C)CC2)[C@@]23[H])C3C[C@H]4O)[C@]4(O)C[C@H]1O	0
C1C[C@](C)(C([C@H](OC(=O)C)C[C@](C)(C([C@](OO)(C[C@@H](C)[C@H](C)C(C)C)C)=CC2)C23)C3C[C@H]4O)[C@]4(O)C[C@H]1O	0
C1[C@@H](O)[C@](C)(C(CC[C@](C)(\C(=C(\C[C@@H](C)[C@H](C)C(C)C)/C)\[C@@H](O)C2)C23)C3C[C@H]4O)[C@]4(O)C[C@H]1O	0
C1C[C@](C)(C([C@H](O)[C@H](O)[C@](C)([C@@]([H])([C@@H](C2C[C@]2(C)[C@H](C)C(C)C)C)CC3)C34)C4C[C@H]5O)[C@]5(O)C[C@H]1O	0
C1C[C@@]2(C)C(=CC[C@]3([H])[C@]2([H])CC[C@](C)([C@@]([H])([C@@](O)(CC[C@@](O)(CO)C(=C)C)C)CC4)[C@]34[H])C[C@H]1O	0
C1[C@H](O)[C@@]2(C)C(=C[C@H](OC(=O)C)[C@]3([H])[C@]2([H])CC[C@](C)([C@@]([H])([C@@H](CCC(=C)C(C)C)C)CC4)[C@]34[H])C[C@H]1O	0
c1ccc(C(=O)NCC(=O)O)[n+](C)c1.FC(F)(F)C(=O)[O-]	0
FC(F)(F)C(=O)[O-].N1(C)[C@H](C(O)=O)C[N+](C)=C1C	0
OC(=O)CCCCCCCCCC\C=C/CCC=C	0
C(C(=O)O)CCCCCCCCCCC\C=C/CCC=C	0
C1C[C@@]2(C)\C(\CC[C@]2([H])[C@@H](CCC(C)C(C)C)C)=C\C[C@@]([H])(OC(=O)CCC3)[C@]3([H])[C@@H](C)C1	0
C1C(=C)[C@@]([H])([C@](C)([C@@]2([H])\C(=C/C(OC)=O)\CO[C@@H]2OC(C)=O)CC3)[C@]3([H])C(C)(C)CC1	0
C1C(=C)[C@@]([H])([C@](C)([C@]2([H])CO[C@]([H])(OC(=O)[C@H]3OC(C)=O)[C@@]23[H])CC4)[C@]4([H])C(C)(C)CC1	0
C1C(=C)[C@@]([H])([C@](C)([C@]2([H])[C@@H](OC(C)=O)O[C@]([H])(OC(=O)[C@H]3OC(C)=O)[C@@]23[H])CC4)[C@]4([H])C(C)(C)CC1	0
[C@H]1(\C=C(/C)\C)C[C@H](C)[C@]2([H])[C@]([H])([C@]([H])([C@]([N+]#[C-])(C)CC2)CC=C3C)[C@@]13[H]	0
C1(\C=C(/C)\C)=C[C@H](C)[C@]2([H])[C@]([H])([C@]([H])([C@]([N+]#[C-])(C)CC2)CC[C@H]3C)[C@@]13[H]	0
[C@H]1(\C=C(/C)\C)C[C@H](C)[C@]2([H])[C@]([H])([C@]([H])([C@]([N+]#[C-])(C)CC2)CCC3=C)[C@@]13[H]	0
[C@@H]1(CC(C)=C)C[C@H](C)[C@]2([H])[C@]([H])([C@]([H])([C@](NC=O)(C)CC2)CCC3=C)[C@]13[H]	0
[C@H]1(CC(C)=C)C[C@H](C)[C@]2([H])[C@]([H])([C@]([H])([C@](NC=O)(C)CC2)CC=C3C)[C@@]13[H]	0
C1C[C@]([H])([C@](C)([N+]#[C-])CC[C@@H]2C(C)C)C2=C[C@]1(O)C	0
C1C[C@]([H])([C@](C)([N+]#[C-])CC[C@@H]2C(C)C)C2=C[C@]1(O)C	0
C1C[C@]([H])([C@@](C)(NC=O)CC[C@]2([H])[C@]3(C)OC(C)(C)[C@@H](Cl)CC3)[C@]2([H])[C@@H](NC=O)[C@]1(C)O	0
C1C[C@]([H])([C@@](C)(NC=O)CC[C@]2([H])[C@]3(C)OC(C)(C)[C@@H](Cl)CC3)[C@]2([H])[C@@H](NC=O)[C@]1(C)O	0
C1C[C@@](C)(CCC(C(C)C)=C2)[C@]2(NC=O)[C@H](C)C1	0
C1C[C@@](C)(CCC(C(C)C)=C2)[C@]2(NC=O)[C@H](C)C1	0
C(C#CC#CCCC=C)CCCCCC[C@H](O)[C@@H](N)C	0
c1cc(C[C@@H]2OC(=O)C(O)=C2c3cc(Br)c(O)c(Br)c3)cc(Br)c1OC	0
c1(Br)cc(C[C@@H]2OC(=O)C(O)=C2c3cc(Br)c(O)c(Br)c3)cc(Br)c1OC	0
c1cc(C[C@@H]2OC(=O)C(OC)=C2c3cc(Br)c(O)c(Br)c3)cc(Br)c1OC	0
c1(Br)cc(C[C@@H]2OC(=O)C(OC)=C2c3cc(Br)c(O)c(Br)c3)cc(Br)c1OC	0
c1cc(C[C@H](O)C(=O)c2cc(Br)c(O)c(Br)c2)cc(Br)c1OC	0
c1(Br)cc(C[C@H](O)C(=O)c2cc(Br)c(O)c(Br)c2)cc(Br)c1OC	0
c1cc(C(=O)NC(=N)N(C)C(=O)OC)ccc1OC	0
c1cc(c2nc(N(C(OC)=O)C)ns2)ccc1OC	0
O=C(OCC)C(=O)c1ccc(OC)cc1	0
O(C(C(c1ccc(cc1)O)=O)=O)CC	0
c1(Br)cc(c(ccnc2C3CCCN3C)c2[nH]4)c4cc1Br	0
c1(Br)cc(c(ccnc2C3CCCN3C)c2[nH]4)c4cc1Br	0
c1(Br)cc(c(CCN(C)C2C3CCCN3C)c2[nH]4)c4cc1Br	0
c1(Br)cc(c(CCN(C)C2C3CCCN3C)c2[nH]4)c4cc1Br	0
c12c([nH]cc1C(O[C@H]3[C@@H](COC(=O)c4ccc(O)cc4)O[C@H](N5C(=O)NC(=O)C(C)=C5)C3)=O)ccc(O)c2	0
c12c([nH]cc1C(O[C@H]3[C@@H](COC(=O)c4ccc(O)cc4)O[C@H](N5C(=O)NC(=O)C(C)=C5)C3)=O)ccc(O)c2	0
c12c([nH]cc1C(O[C@H]3[C@@H](COC(=O)c4ccc(O)cc4)O[C@H](N5C(=O)NC(=O)C=C5)C3)=O)ccc(O)c2	0
c12c([nH]cc1C(O[C@H]3[C@@H](COC(=O)c4ccc(O)cc4)O[C@H](N5C(=O)NC(=O)C=C5)C3)=O)ccc(O)c2	0
c1(cc(c(c(c2cc(c(O)cc2)OC)c(c(cc(c(OS(=O)(=O)O)c3)OC)c3OC4=O)c45)n5CC6)c6c(O)c1OC)OC	0
c1(OC)cc(c(c(c2ccc(OC)c(O)c2)c(c(cc(OC)c(OS(=O)(=O)O)c3)c3OC4=O)c45)n5CC6)c6c(O)c1OC	0
c1(OC)cc(c(c(c2ccc(O)c(OC)c2)c(c(cc(OC)c(OS(=O)(=O)O)c3)c3OC4=O)c45)n5CC6)c6cc1OC	0
c1(OC)cc(c(c(c2ccc(O)c(OC)c2)c(c(cc(OC)c(OS(=O)(=O)O)c3)c3OC4=O)c45)n5cc6)c6cc1OC	0
c1(OC)cc(c(c(c2ccc(O)c(OC)c2)c(c(cc(OC)c(O)c3)c3OC4=O)c45)n5cc6)c6cc1OS(=O)(=O)O	0
c1(O)cc(c(c(c2cc(O)c(OC)cc2)c(c(cc(O)c(OS(=O)(=O)O)c3)c3OC4=O)c45)n5CC6)c6c(O)c1OC	0
c1c(OC(CCC)=CC2=O)c2c(OC(=O)C=C3OC)c3c1C(=O)C	0
c12c(cc(O)c(Br)c1O)C(=O)c3c(c(O)cc(C(=O)NCCS(=O)(O)=O)c3)C2=O	0
c12c(cc(O)c(Br)c1O)C(=O)c3c(c(OS(=O)(O)=O)cc(C(=O)NCCS(=O)(O)=O)c3)C2=O	0
c12c(cc(O)cc1O)C(=O)c3c(c(O)cc(C(=O)NCCS(=O)(O)=O)c3)C2=O	0
c12c(cc(O)c(CNCCS(O)(=O)=O)c1O)C(=O)c3c(c(O)cc(C(=O)NCCS(=O)(O)=O)c3)C2=O	0
c12c(cc(O)c(CNCCS(O)(=O)=O)c1O)C(=O)c3c(c(O)cc(CCC)c3)C2=O	0
c12c(c(c3c(O)c(C(=O)c(c(OS(=O)(=O)O)cc(C(=O)NCCS(O)(=O)=O)c4)c4C5=O)c5cc3O)c(O)c(Br)c1O)C(=O)c6c(c(OS(=O)(O)=O)cc(C(=O)NCCS(=O)(O)=O)c6)C2=O	0
c12c(c(c3c(O)c(C(=O)c(c(OS(=O)(=O)O)cc(C(=O)NCCS(O)(=O)=O)c4)c4C5=O)c5cc3O)c(O)c(Br)c1O)C(=O)c6c(c(O)cc(C(=O)NCCS(=O)(O)=O)c6)C2=O	0
C1C[C@](C)([C@@]([H])(CC[C@](C)([C@@]([H])([C@@H](CCC[C@@H](C(=O)NCCS(=O)(=O)[O-])C)C)C[C@@H]2O)[C@@]23[H])[C@@]3([H])C[C@H]4O)[C@]4([H])C[C@H]1O.[Na+]	0
C1C[C@](C)([C@@]([H])(CC[C@](C)([C@@]([H])([C@@H](\C=C\[C@@H](C)[C@@H](C(=O)NCCS(=O)(=O)[O-])C)C)C[C@@H]2O)[C@@]23[H])[C@@]3([H])C[C@H]4O)[C@]4([H])C[C@H]1O.[Na+]	0
C1C[C@](C)([C@@]([H])(CC[C@](C)([C@@]([H])([C@@H](CCC(C)C(C(=O)NCCS(=O)(=O)[O-])C)C)[C@@H](O)[C@@H]2O)[C@@]23[H])[C@@]3(O)C[C@H]4O)[C@]4([H])C[C@H]1O.[Na+]	0
C1C[C@](C)([C@@]([H])(CC[C@](C)([C@@]([H])([C@@H](CCC[C@@H](C(=O)NCCS(=O)(=O)[O-])C)C)C[C@@H]2O)[C@@]23[H])[C@@]3(O)C[C@H]4O)[C@]4([H])C[C@H]1OS(=O)(=O)[O-].[Na+].[Na+]	0
C1C[C@](C)([C@@]([H])(CC[C@](C)([C@@]([H])([C@@H](CCC[C@@H](C(=O)NCCS(=O)(=O)[O-])C)C)[C@@H](O)[C@@H]2O)[C@@]23[H])[C@@]3(O)C[C@H]4O)[C@]4([H])C[C@H]1OS(=O)(=O)[O-].[Na+].[Na+]	0
C1C[C@](C)([C@@]([H])(CC[C@](C)([C@@]([H])([C@@H](CCC(C)C(C(=O)NCCS(=O)(=O)[O-])C)C)[C@@H](O)[C@@H]2O)[C@@]23[H])[C@@]3(O)C[C@H]4O)[C@]4([H])C[C@H]1OS(=O)(=O)[O-].[Na+].[Na+]	0
C1C[C@](C)([C@@]([H])(CC[C@](C)([C@@]([H])([C@@H](CC[C@H](CCO[C@H]2[C@H](O)[C@@H](O)[C@H](CO)O2)C(C)C)C)[C@@H](O)[C@@H]3OS(=O)(=O)[O-])[C@@]34[H])[C@@]4(O)C[C@H]5O)C5=C[C@H]1O[C@H]6[C@H](OC)[C@@H](O)[C@H](O)CO6.[Na+]	0
C1C[C@](C)([C@@]([H])(CC[C@](C)([C@@]([H])([C@@H](CC[C@H](CCO)C(C)C)C)[C@@H](O)[C@@H]2O)[C@@]23[H])[C@@]3(O)C[C@H]4O)[C@]4([H])C[C@H]1O[C@H]5[C@H](OC)[C@@H](O)[C@H](O)CO5	0
[C@@]12(C)[C@]([H])(C[C@@H](OS(=O)(=O)[O-])CC1)[C@@H](O[C@H]3[C@H](O)[C@@H](O[C@H]4[C@H](O[C@H]5[C@H](O)[C@@H](O)[C@H](O)[C@@H](C)O5)[C@@H](O)[C@H](O[C@H]6[C@H](O[C@H]7[C@H](O)[C@@H](O)[C@@H](O)[C@@H](C)O7)[C@@H](O)[C@H](O)[C@@H](C)O6)[C@@H](C)O4)[C@H](O)[C@@H](C)O3)C[C@]8([H])C2=CC[C@](C)([C@@H](C(=O)C)CC9)[C@]89[H].[Na+]	0
C1C[C@](C)(C(=C[C@H](O)C(C(=O)O[C@@]2(C)C(\C=C\C(C)(C)O)=O)([C@]2(O)CC3)[C@@]34C)[C@@]4([H])CC5)[C@]5([H])C(C)(C)[C@H]1O[C@H]6[C@H](O[C@H]7[C@H](O)[C@@H](O)[C@H](O[C@H]8[C@H](O)[C@@H](O[C@H]9[C@H](O)[C@@H](OC)[C@H](O)[C@@H](CO)O9)[C@H](O)[C@@H](CO)O8)[C@@H](C)O7)[C@@H](O)[C@H](OS([O-])(=O)=O)CO6	0
C1C[C@](C)(C(=CC[C@]2([C@@]([H])([C@](C)(CCCC(C)=C)OC2=O)C(=O)C3)[C@@]34C)[C@@]4([H])CC5)[C@]5([H])C(C)(C)[C@H]1O[C@H]6[C@H](O[C@H]7[C@H](O)[C@@H](O)[C@H](O[C@H]8[C@H](O)[C@@H](O[C@H]9[C@H](O)[C@@H](OC)[C@H](O)[C@@H](CO)O9)[C@H](O)[C@@H](COS(=O)(=O)[O-])O8)[C@@H](C)O7)[C@@H](O)[C@H](O)CO6.[Na+]	0
C1C[C@](C)(C(=CC[C@]2([C@@]([H])([C@](C)(CCCC(C)=C)OC2=O)C(=O)C3)[C@@]34C)[C@@]4([H])CC5)[C@]5([H])C(C)(C)[C@H]1O[C@H]6[C@H](O[C@H]7[C@H](O)[C@@H](O)[C@H](O[C@H]8[C@H](O)[C@@H](O[C@H]9[C@H](O)[C@@H](OC)[C@H](O)[C@@H](COS(=O)(=O)[O-])O9)[C@H](O)[C@@H](CO)O8)[C@@H](C)O7)[C@@H](O)[C@H](O)CO6.[Na+]	0
C1C[C@](C)(C(=CC[C@]2([C@@]([H])([C@](C)(CCCC(C)=C)OC2=O)C(=O)C3)[C@@]34C)[C@@]4([H])CC5)[C@]5([H])C(C)(C)[C@H]1O[C@H]6[C@H](O[C@H]7[C@H](O)[C@@H](O)[C@H](O[C@H]8[C@H](O)[C@@H](O[C@H]9[C@H](O)[C@@H](OC)[C@H](O)[C@@H](COS(=O)(=O)[O-])O9)[C@H](O)[C@@H](COS(=O)(=O)[O-])O8)[C@@H](CO)O7)[C@@H](O)[C@H](O)CO6.[Na+].[Na+]	0
C1C[C@](C)([C@]([H])(CC[C@]2([C@@]([H])([C@](C)(CCCC(C)=C)OC2=O)C(=O)C3)[C@@]34C)C4=CC5)[C@]5([H])C(C)(C)[C@H]1O[C@H]6[C@H](O[C@H]7[C@H](O)[C@@H](O)[C@H](O[C@H]8[C@H](O)[C@@H](O)[C@H](O)[C@@H](COS(=O)(=O)[O-])O8)[C@@H](CO)O7)[C@@H](O)[C@H](O)CO6.[Na+]	0
C1C[C@](C)([C@]([H])(CC[C@]2([C@@]([H])([C@](C)(CCCC(C)=C)OC2=O)CC3)[C@@]34C)C4=CC5)[C@]5([H])C(C)(C)[C@H]1O[C@H]6[C@H](O[C@H]7[C@H](O)[C@@H](O)[C@H](O[C@H]8[C@H](O)[C@@H](O)[C@H](O)[C@@H](COS(=O)(=O)[O-])O8)[C@@H](CO)O7)[C@@H](O)[C@H](O)CO6.[Na+]	0
C1C[C@](C)([C@]([H])(CC[C@]2([C@@]([H])([C@](C)(CCCC(C)=C)OC2=O)[C@@H](OC(C)=O)C3)[C@@]34C)C4=CC5)[C@]5([H])C(C)(C)[C@H]1O[C@H]6[C@H](O[C@H]7[C@H](O)[C@@H](O)[C@H](O[C@H]8[C@H](O)[C@@H](O)[C@H](O)[C@@H](COS(=O)(=O)[O-])O8)CO7)[C@@H](O)[C@H](O[C@H]9[C@H](O)[C@@H](O)[C@H](O)[C@@H](COS(=O)(=O)[O-])O9)CO6.[Na+].[Na+]	0
C1C[C@](C)([C@]([H])(CC[C@]2([C@@]([H])([C@@](OC(C)=O)(CCCC(C)=C)C)[C@@H](OC2=O)C3)[C@@]34C)C4=CC5)[C@]5([H])C(C)(C)[C@H]1O[C@H]6[C@H](O[C@H]7[C@H](O)[C@@H](O)[C@H](O[C@H]8[C@H](O)[C@@H](O)[C@H](O)[C@@H](COS(=O)(=O)[O-])O8)[C@@H](CO)O7)[C@@H](O)[C@H](O[C@H]9[C@H](OS(=O)(=O)[O-])[C@@H](O)[C@H](O)[C@@H](CO)O9)CO6.[Na+].[Na+]	0
C1C[C@](C)(C(=CCC2([C@@]([H])([C@](C)(C\C=C\C(O)(C)C)OC2=O)C(=O)C3)[C@@]34C)[C@@]4([H])CC5)[C@]5([H])C(C)(C)[C@H]1O[C@H]6[C@H](O[C@H]7[C@H](O)[C@@H](O)[C@H](O[C@H]8[C@H](O)[C@@H](O[C@H]9[C@H](O)[C@@H](OC)[C@H](O)[C@@H](CO)O9)[C@H](O)CO8)[C@@H](C)O7)[C@@H](O)[C@H](O[C@H]%10[C@H](O)[C@@H](O)[C@H](O[C@H]%11[C@H](O)[C@@H](OC)[C@H](O)[C@@H](CO)O%11)[C@@H](CO)O%10)CO6	0
C1C[C@](C)(C(=CCC2([C@@]([H])([C@](C)(CCC(=O)C(=C)C)OC2=O)C(=O)C3)[C@@]34C)[C@@]4([H])CC5)[C@]5([H])C(C)(C)[C@H]1O[C@H]6[C@H](O[C@H]7[C@H](O)[C@@H](O)[C@H](O[C@H]8[C@H](O)[C@@H](O[C@H]9[C@H](O)[C@@H](OC)[C@H](O)[C@@H](CO)O9)[C@H](O)[C@@H](CO)O8)[C@@H](C)O7)[C@@H](O)[C@H](O[C@H]%10[C@H](O)[C@@H](O)[C@H](O[C@H]%11[C@H](O)[C@@H](OC)[C@H](O)[C@@H](CO)O%11)[C@@H](CO)O%10)CO6	0
C1C[C@](C)(C(=CCC2([C@@]([H])([C@](C)(C\C=C\C(OO)(C)C)OC2=O)C(=O)C3)[C@@]34C)[C@@]4([H])CC5)[C@]5([H])C(C)(C)[C@H]1O[C@H]6[C@H](O[C@H]7[C@H](O)[C@@H](O)[C@H](O[C@H]8[C@H](O)[C@@H](O[C@H]9[C@H](O)[C@@H](OC)[C@H](O)[C@@H](CO)O9)[C@H](O)[C@@H](CO)O8)[C@@H](C)O7)[C@@H](O)[C@H](O[C@H]%10[C@H](O)[C@@H](O)[C@H](O[C@H]%11[C@H](O)[C@@H](OC)[C@H](O)[C@@H](CO)O%11)[C@@H](CO)O%10)CO6	0
C1C[C@](C)(C(=CCC2([C@@]([H])([C@](C)(CCC(O)C(=C)C)OC2=O)C(=O)C3)[C@@]34C)[C@@]4([H])CC5)[C@]5([H])C(C)(C)[C@H]1O[C@H]6[C@H](O[C@H]7[C@H](O)[C@@H](O)[C@H](O[C@H]8[C@H](O)[C@@H](O[C@H]9[C@H](O)[C@@H](OC)[C@H](O)[C@@H](CO)O9)[C@H](O)[C@@H](CO)O8)[C@@H](C)O7)[C@@H](O)[C@H](O[C@H]%10[C@H](O)[C@@H](O)[C@H](O[C@H]%11[C@H](O)[C@@H](OC)[C@H](O)[C@@H](CO)O%11)[C@@H](CO)O%10)CO6	0
C1C[C@](C)(C(=CCC2([C@@]([H])([C@](C)(C\C=C\C(O)(C)C)OC2=O)C(=O)C3)[C@@]34C)[C@@]4([H])CC5)[C@]5([H])C(C)(C)[C@H]1O[C@H]6[C@H](O[C@H]7[C@H](O)[C@@H](O)[C@H](O[C@H]8[C@H](O)[C@@H](O[C@H]9[C@H](O)[C@@H](OC)[C@H](O)[C@@H](CO)O9)[C@H](O)[C@@H](CO)O8)[C@@H](C)O7)[C@@H](O)[C@H](O[C@H]%10[C@H](O)[C@@H](O)[C@H](O[C@H]%11[C@H](O)[C@@H](OC)[C@H](O)[C@@H](CO)O%11)[C@@H](CO)O%10)CO6	0
C1C[C@](C)(C(CC[C@]2([C@@]([H])([C@@](OC(C)=O)(CCCC(C)=C)C)[C@@H](OC2=O)C3)[C@@]34C)=C4C(=O)C5)[C@]5([H])C(C)(C)[C@H]1O[C@H]6[C@H](O[C@H]7[C@H](O)[C@@H](O)[C@H](O[C@H]8[C@H](O)[C@@H](O)[C@H](O)[C@@H](COS(=O)(=O)[O-])O8)[C@@H](CO)O7)[C@@H](O)[C@H](O[C@H]9[C@H](OS(=O)(=O)[O-])[C@@H](O)[C@H](O)[C@@H](CO)O9)CO6.[Na+].[Na+]	0
C1C[C@](C)(C(=CC[C@]2([C@@]([H])([C@@](OC(C)=O)(CCCC(C)=C)C)[C@@H](OC2=O)C3)[C@@]34C)[C@@]4(O5)[C@@H]5C6)[C@]6([H])C(C)(C)[C@H]1O[C@H]7[C@H](O[C@H]8[C@H](O)[C@@H](O)[C@H](O[C@H]9[C@H](O)[C@@H](O)[C@H](O)[C@@H](COS(=O)(=O)[O-])O9)[C@@H](CO)O8)[C@@H](O)[C@H](O[C@H]%10[C@H](OS(=O)(=O)[O-])[C@@H](O)[C@H](O)[C@@H](CO)O%10)CO7.[Na+].[Na+]	0
C1C[C@](C)([C@]([H])(CC[C@]2([C@@]([H])([C@](C)(CCCC(C)=C)OC2=O)C(=O)C3)[C@@]34C)C4=CC5)[C@]5([H])C(C)(C)[C@H]1O[C@H]6[C@H](O[C@H]7[C@H](O)[C@@H](O)[C@H](O[C@H]8[C@H](O)[C@@H](O)[C@H](O)[C@@H](COS(=O)(=O)[O-])O8)[C@@H](CO)O7)[C@@H](O)[C@H](O[C@H]9[C@H](OS(=O)(=O)[O-])[C@@H](O)[C@H](OS(=O)(=O)[O-])[C@@H](CO)O9)CO6.[Na+].[Na+].[Na+]	0
C1C[C@](C)(C(=CC[C@]2([C@@]([H])([C@](C)(CCCC(C)=C)OC2=O)C(=O)C3)[C@@]34C)[C@@]4([H])CC5)[C@]5([H])C(C)(C)[C@H]1O[C@H]6[C@H](O[C@H]7[C@H](O)[C@@H](O)[C@H](O[C@H]8[C@H](O)[C@@H](O)[C@H](O)[C@@H](COS(=O)(=O)[O-])O8)[C@@H](CO)O7)[C@@H](O)[C@H](O[C@H]9[C@H](OS(=O)(=O)[O-])[C@@H](O)[C@H](O)[C@@H](COS(=O)(=O)[O-])O9)CO6.[Na+].[Na+].[Na+]	0
C1C[C@](C)(C(=CC[C@]2([C@@]([H])([C@](C)(CCCC(C)=C)OC2=O)C(=O)C3)[C@@]34C)[C@@]4([H])CC5)[C@]5([H])C(C)(C)[C@H]1O[C@H]6[C@H](O[C@H]7[C@H](O)[C@@H](O)[C@H](O[C@H]8[C@H](O)[C@@H](O[C@H]9[C@H](O)[C@@H](OC)[C@H](O)[C@@H](COS(=O)(=O)[O-])O9)[C@H](O)[C@@H](COS(=O)(=O)[O-])O8)[C@@H](C)O7)[C@@H](O)[C@H](O[C@H]%10[C@H](O)[C@@H](O)[C@H](O)[C@@H](COS(=O)(=O)[O-])O%10)CO6.[Na+].[Na+].[Na+]	0
C1C[C@](C)(C(=CC[C@]2([C@@]([H])([C@](C)(CCCC(C)=C)OC2=O)C(=O)C3)[C@@]34C)[C@@]4([H])CC5)[C@]5([H])C(C)(C)[C@H]1O[C@H]6[C@H](O[C@H]7[C@H](O)[C@@H](O)[C@H](O[C@H]8[C@H](O)[C@@H](O[C@H]9[C@H](O)[C@@H](OC)[C@H](O)[C@@H](COS(=O)(=O)[O-])O9)[C@H](O)[C@@H](COS(=O)(=O)[O-])O8)[C@@H](C)O7)[C@@H](O)[C@H](O[C@H]%10[C@H](OS(=O)(=O)[O-])[C@@H](O)[C@H](O)[C@@H](CO)O%10)CO6.[Na+].[Na+].[Na+]	0
C1C[C@](C)(C(=CC[C@]2([C@@]([H])([C@](C)(CCCC(C)=C)OC2=O)C(=O)C3)[C@@]34C)[C@@]4([H])CC5)[C@]5([H])C(C)(C)[C@H]1O[C@H]6[C@H](O[C@H]7[C@H](O)[C@@H](O)[C@H](O[C@H]8[C@H](O)[C@@H](O[C@H]9[C@H](O)[C@@H](OC)[C@H](O)[C@@H](COS(=O)(=O)[O-])O9)[C@H](O)[C@@H](COS(=O)(=O)[O-])O8)[C@@H](CO)O7)[C@@H](O)[C@H](O[C@H]%10[C@H](O)[C@@H](O)[C@H](O)[C@@H](COS(=O)(=O)[O-])O%10)CO6.[Na+].[Na+].[Na+]	0
C1C[C@](C)(C(=CC[C@]2([C@@]([H])([C@](C)(CCCC(C)=C)OC2=O)C(=O)C3)[C@@]34C)[C@@]4([H])CC5)[C@]5([H])C(C)(C)[C@H]1O[C@H]6[C@H](O[C@H]7[C@H](O)[C@@H](O)[C@H](O[C@H]8[C@H](O)[C@@H](O[C@H]9[C@H](O)[C@@H](OC)[C@H](O)[C@@H](COS(=O)(=O)[O-])O9)[C@H](O)[C@@H](COS(=O)(=O)[O-])O8)[C@@H](CO)O7)[C@@H](O)[C@H](O[C@H]%10[C@H](OS(=O)(=O)[O-])[C@@H](O)[C@H](O)[C@@H](CO)O%10)CO6.[Na+].[Na+].[Na+]	0
C1C[C@](C)(C(=CC[C@]2([C@@]([H])([C@](C)(CCCC(C)=C)OC2=O)C(=O)C3)[C@@]34C)[C@@]4([H])CC5)[C@]5([H])C(C)(C)[C@H]1O[C@H]6[C@H](O[C@H]7[C@H](O)[C@@H](O)[C@H](O[C@H]8[C@H](O)[C@@H](O[C@H]9[C@H](O)[C@@H](OC)[C@H](O)[C@@H](COS(=O)(=O)[O-])O9)[C@H](O)[C@@H](COS(=O)(=O)[O-])O8)[C@@H](C)O7)[C@@H](O)[C@H](O[C@H]%10[C@H](O)[C@@H](O)[C@H](OS(=O)(=O)[O-])[C@@H](COS(=O)(=O)[O-])O%10)CO6.[Na+].[Na+].[Na+].[Na+]	0
C1C[C@](C)(C(=CC[C@]2([C@@]([H])([C@](C)(CCCC(C)=C)OC2=O)C(=O)C3)[C@@]34C)[C@@]4([H])CC5)[C@]5([H])C(C)(C)[C@H]1O[C@H]6[C@H](O[C@H]7[C@H](O)[C@@H](O)[C@H](O[C@H]8[C@H](O)[C@@H](O[C@H]9[C@H](O)[C@@H](OC)[C@H](O)[C@@H](COS(=O)(=O)[O-])O9)[C@H](O)[C@@H](COS(=O)(=O)[O-])O8)[C@@H](CO)O7)[C@@H](O)[C@H](O[C@H]%10[C@H](OS(=O)(=O)[O-])[C@@H](O)[C@H](O)[C@@H](COS(=O)(=O)[O-])O%10)CO6.[Na+].[Na+].[Na+].[Na+]	0
c1cc(C(C)(CCC2C)C2(C)O3)c3cc1C	0
c1(Br)cc([C@](CO)(CCC2C)[C@@]2(C)O3)c3cc1C	0
C1C[C@](C)(CC[C@H](C2(C)C)[C@H]23)[C@]3([H])C(=C)C1	0
c1cc(C(O)=O)cc(C\C=C(/C)\CC\C=C(/C)\CC\C=C(/C)\CC\C=C(/C)\C)c1O	0
c1(CC\C=C(\CC\C=C(\CC\C=C(\CC\C=C(\CC\C=C(\CC\C=C(\C)/C)/C)/C)/C)/C)/C)cocc1	0
c1(CC\C=C(\CC\C=C(\CC\C=C(\CC\C=C(\CCCc2ccoc2)/C)/C)/C)/C)cocc1	0
c1cc(O)c(C\C=C(\CC\C=C(\CC\C=C(\CC\C=C(\CC\C=C(\CC\C=C(\CC\C=C(\CC\C=C(\C)/C)/C)/C)/CO)/C)/C)/C)/C)cc1O	0
c1c(CC\C=C(/C)\CC(=O)\C=C(/C)\CCCc2ccoc2)coc1	0
c1c(CCC[C@H](C)CC(=O)C[C@H](C)CCCc2ccoc2)coc1	0
c1(C=O)c(O)cc(C)c(CC\C(\C)=C\CC2=CC(=O)C=CC2=O)c1C	0
c1(C=O)c(O)cc(C)c(CCC2(Oc3c(cc(O)cc3)C=C2)C)c1C	0
C1CC(C)=C(CC\C(\C)=C\C(OC)=O)C(C)(C)C1	0
C1C\C=C(/C)\CCC(=C(C)CO2)[C@]2([H])\C=C(\CCC(O3)C13C)/C	0
C1C\C=C(/C)\CCC(=C(C)CO2)[C@@]2([H])\C=C(\CCC(O3)C13C)/C	0
C1C\C=C(/C)\CCC(=C(C)C(=O)O2)[C@]2([H])\C=C(\CC[C@@H](O3)[C@@]13C)/C	0
C1\C(\C)=C\C\C=C(\C=C/C(C(C)C)CC\C(\C)=C\C1O)/C	0
C1\C(\C)=C\CCC(O)(\C=C/C(C(C)C)CC\C(\C)=C\C1O)C	0
C1C(C)(C)[C@]([H])([C@@]([H])(C(C)CC2)[C@]2([H])C3)[C@@]3(C)C1	0
C(/C)(=C/CC\C(\C)=C\C[C@@](C(C)(C)O)([H])CC\C(\C)=C\C1)\C1	0
C1CC(C(CC(C(=O)C=CC2=O)=C2)(C)C(C)CC3)C3(C)C(C)=C1	0
C1CC=C(C)C(CCc2ccoc2)C1(C)C	0
C1C=CC(=C)C(CCc2ccoc2)C1(C)C	0
O=C1C=CC(C=C1C\C=C(\CC\C=C(\CC\C=C(\CC\C=C(\CC\C=C(\C)/C)/C)/C)/C)/C)=O	0
C\C(\C)=C\CC\C(\C)=C\CC\C(\C)=C\CCC(NC=O)(C)C=C	0
C\C(\C)=C\CC\C(\C)=C\CC\C(\C)=C\CCC(N=C=S)(C)C=C	0
C1C[C@]([H])([C@@](NC=O)(C)CC[C@@H]2C(C)C)[C@@]2([H])C=C1C	0
C1C[C@]([H])([C@@](N=C=S)(C)CC[C@@H]2C(C)C)[C@@]2([H])C=C1C	0
[C@@H]12[C@@](Br)(O1)C(C)(C)[C@]3([C@@H](O)C[C@@](Cl)(C)[C@@H](Br)C3)[C@@](O4)(C)[C@@H]24	0
C(/Cl)=C(\COC(C)=O)/C=C/C(Cl)[C@@](Cl)(C)C=C	0
[C@@]12(C(C)(C)[C@]3([C@@H](O1)C[C@@](Cl)(C)[C@H](Br)C3)C(=C)[C@H](O)[C@H]2O)Br	0
BrCC(Cl)(C)\C=C\C(Cl)C(Cl)(C)\C=C\Br	0
[C@@]12(C=C(C)CC1)[C@H](C)CC[C@@H](C(C)C)[C@H]2N=C=S	0
[C@]12(C=C(C)CC1)[C@@H](C)CC[C@H](C(C)C)[C@@H]2NC=O	0
C1\C=C(/C)\CCC(C(O)(C)C)C\C=C(/C)\CC\C=C(/C)\C1	0
C1\C=C(/C)\CC\C(\C(C)(C)O)=C/C=C(\C)/CC[C@H](O2)[C@]2(C)C1	0
C1C=C(CC[C@](O)(OC(=O)[C@H]2C)[C@]23[H])[C@@]3(C)[C@@H](C)C1	0
C1C[C@](C)(CC[C@@]2([H])[C@@H](C(C)C)N=C=S)[C@@]2([H])C(=C)C1	0
C1C[C@](C)(CC[C@@]2([H])[C@@H](C(C)C)NC=O)[C@@]2([H])C(=C)C1	0
N12C(N=C(N)N3)(CCC1)C3n(ccc4)c4C2=O	0
[C@]1(C)(CC\C=C(/C)\C)C\C(=C(\Cl)/C\N=C(/Cl)\Cl)\C[C@H](O)[C@H]1Cl	0
c1(Br)c(OC)c(Br)cc(CC(N)=O)c1O	0
C1=CC(=C)[C@@]([H])(CCC2=CC(O)OC2=O)C(C)(C)C1	0
c1(C)c(C)c(CCC(O)=O)oc1CCCCC	0
[C@@]12([H])[C@@H]3[C@@](C)([C@H](C1=C)CC3)CC[C@@H]2C(C)C	0
C1C(C)(CC(\C=C(/C)\C)O)C(CCC2(C)C(O2)CCC3=C)C13	0
C1=C(C)[C@@]2(O[C@@](C)(C=C)CC2)C(C)C(C)C1	0
C1=C(C)C(CCC(OC(C)=O)(C)C=C)C(=C)C(C)C1	0
[nH]1cnc(\C=C\C(OCC[N+](C)(C)C)=O)c1	0
Br\C=C\C(\Br)=C\CCCC\C=C\C#CCCCC(=O)OC	0
[C@H]1(O)C[C@](C)(C=C(\C=C\N=C(/Cl)\Cl)CC2)[C@]2([H])C(C)(C)[C@H]1Cl	0
[C@H]1(O)C[C@](C)(CC(\C=C/N=C(\Cl)/Cl)=CC2)[C@]2([H])C(C)(C)[C@H]1Cl	0
C1C[C@](C)(C=C(\C=C/N=C(\Cl)/Cl)CC2)[C@]2([H])C(C)(C)[C@H]1Cl	0
C1\C=C(\CC\C=C(\C(O)C(O)\C(\C(C)C)=C/C=C(\C)/C1)/C)/C	0
C1\C=C(\CC\C=C(\CC(OC(C)=O)\C(\C(C)C)=C/C=C(\C)/C1)/C)/C	0
c12c(occ1C)C\C(\C)=C\CC[C@@H](C)[C@@H](O[C@]3(C)[C@H](O)[C@H]2O)CC3	0
C1(=O)C=C[C@](C)([C@@]([H])(CC[C@](C)([C@@H](C=C)CC2)[C@@]23[H])[C@@]3([H])CC4)C4=C1	0
c1c(nc(N(C)C)n2)c2c(n(C)c(NC(C)=O)n3)c3c(C)c1	0
c1c(nc(N(C)C)n2)c2c(n(C)c(N(C)C)n3)c3c(C)c1	0
C#C\C=C/C\C=C/C#CC#CCCCCCCCCCC#C	0
C#C\C=C/CCCCCCCCCC#CC#C\C=C/CC#C	0
C1=C(C)[C@@]2(C)[C@@](C)([C@@]([H])(CC[C@](C)([C@H](Cc3c(OC(C)=O)cc(OC(C)=O)c(OC(C)=O)c3)[C@@H](C)CC4)[C@]45C)[C@@]5([H])CC2)CC1	0
C1CC[C@](C)([C@@]([H])(CC[C@](C)([C@H](Cc2c(OC(C)=O)cc(OC(C)=O)c(OC(C)=O)c2)[C@@H](C)CC3)[C@]34C)[C@@]4([H])CC5)[C@]5(C)C1=C	0
C(S(C)(C)[O-])CO	0
c1(O)c(O)cc(\C=C(\C(NC(C(=O)N\C=C\c2ccc(O)cc2)Cc3c[nH]c4c3ccc(Br)c4)=O)/NC(=O)C(N)CC(C)C)cc1O	0
c1(O)c(O)cc(\C=C(\C(NC(C(=O)N\C=C\c2ccc(O)c(O)c2)=Cc3cc(O)c(O)c(O)c3)=O)/NC(=O)C(N)CC(C)C)cc1O	0
c1(O)c(O)cc(\C=C(\C(NC(C(=O)N\C=C\c2ccc(O)c(O)c2)Cc3c[nH]c4c3ccc(Br)c4)=O)/NC(=O)C(N)CC(C)C)cc1O	0
c1(O)c(O)cc(\C=C(\C(NC(C(=O)N\C=C\c2ccc(O)c(O)c2)Cc3c[nH]c4c3ccc(Br)c4)=O)/NC(=O)C(N)C(C)C)cc1O	0
c1cc(CCCCC\C=C/CCCCCCCCCCCCCCCC(O)C#N)[nH]c1C=O	0
CC(C)C\C=C\C(=O)CC	0
C1(=C)C(OC(C)=O)CC(=O)OC1	0
C(=C(\C([O-])=O)/[NH+]=C(C(OC)=C(NCC(O)=O)CC1(O)CO)C1)/C	0
C1\C=C(\CCC2C(O2)(C(O)C(OC(C)=O)\C(\C(C)C)=C/C=C(\C)/C1)C)/C	0
C1\C=C(\CC\C=C(\CC[C@@H](C(O)(C)C)CC(O2)C2(C)C1)/C)/C	0
C1(C)(CCC2OC2(C)C)[C@]([H])(CC\C(\C)=C\CCC3=C)[C@]3([H])C1	0
C1[C@@]([H])(OC(C)(C)[C@H](O)CC2)[C@@]2(C)[C@@]([H])(CCC3C(C)(C)C(CC[C@@]4(C)O)C4CC=C3C)[C@](O)(C)C1	0
C1(=O)\C(=C/C=C/C(OC(C)=O)CCC(OC)=O)\C(C\C=C/CCCCC)(OC(C)=O)C=C1	0
C1(=O)\C(=C\C=C\C(OC(C)=O)CCC(=O)OC)\C(C\C=C/CCCCC)(OC(C)=O)C=C1	0
C1(=O)\C(=C\C=C/C(OC(C)=O)CCC(OC)=O)\C(C\C=C/CCCCC)(OC(C)=O)C=C1	0
O1C(=O)C(CC\C=C/C\C=C/C\C=C/C\C=C/CCCCCCCCC)=CC1(C)O	0
C1\C(\C)=C\C=C(\C(C)C)/C[C@H](O)\C(\C)=C\CC\C(\C)=C\C1	0
C1\C(\C)=C\C=C(\C(C)C)/C[C@H](OC(C)=O)\C(\C)=C\CC\C(\C)=C\C1	0
C1C[C@](C=O)([C@@]([H])(CCC(=C)[C@H]2CCC(=O)C)[C@@]2(C)CC3)[C@]3([H])C(C)(C)C1	0
C1(C)=C[C@]([H])(Cc(cco2)c2C3(C)C)[C@@]3([H])C[C@H]1OC(C)=O	0
c1(\C(\C)=C\C\C=C(/C)\C)c(OC(C)=O)cc(C)cc1	0
C1\C=C(\C\C=C\C(C)(CC\C(\C(C)C)=C/C=C(\C)/C1)O)/C	0
C(/C)(\C\C=C\C1(O)C)=C/C=C(/C(C)C)\C\C(\C)=C\CC1	0
C1\C=C(\CCC(O)C(CC\C(\C(C)C)=C/C=C(\C)/C1)=C)/C	0
C1\C=C(\CC\C=C(\CCC(C(O)(C)C)\C=C\C(C)(O)C1)/C)/C	0
C1\C=C(\C\C=C\C(C)(CCC(C(O)(C)C)C\C=C(/C)\C1)O)/C	0
C(/C\C=C(\C)/C=C/[C@H](C(C)C)CC\C(\C)=C\C1=O)=C(\C1)/C	0
C(/C\C=C(\C)/C=C/[C@H](C(C)C)CC\C(\C)=C\[C@@H]1OC)=C(\C1)/C	0
C(/C(=O)C=C1)(=C\C=C/[C@H](OC(=O)C)CCC(OC)=O)\[C@]1(OC(C)=O)C\C=C/CCCCCOC(C)=O	0
C1C[C@](C)(C(=CC[C@@]([C@]([H])(CC2)[C@](O)(C)CC(=O)CC(C)C)(C)[C@@]23[H])[C@@]3([H])C[C@@H]4O)[C@]4([H])C[C@H]1O	0
C1C[C@](C)(C(=CC[C@@]([C@]([H])(CC2)[C@](O)(C)CC(=O)\C=C(/C)\C)(C)[C@@]23[H])[C@@]3([H])C[C@@H]4O)[C@]4([H])C[C@H]1O	0
C1C[C@](C)(C(=CC[C@](C)([C@]([H])(CC2)C(O)(C)CC(=O)\C=C(/C)\C)C23)C3C[C@@H]4O[C@H]5[C@H](O)[C@@H](O[C@@H]([C@H](O[C@H]6[C@H](O)[C@@H](O)[C@H](O)[C@@H](C)O6)[C@@H](O)[C@H](O[C@H]7[C@@H]([C@@H](O)[C@@H]([C@@H](C)O7)O)O[C@H]8[C@H](O)[C@H]([C@H]([C@@H](C)O8)O)O)C9)O9)[C@H](O)[C@@H](C)O5)[C@]4([H])C[C@H]1OS(=O)(=O)[O-].[Na+]	0
C1C[C@](C)([C@@]([H])([C@H]2c(c(c(c(c(O[C@@](C)(CC[C@@]([H])(C(C)(C)CCC3)[C@]34C)[C@@]45C)cc6O)[C@@]5([H])O7)c6O2)c7c(O)c8)c8O9)[C@]9(C)CC%10)[C@]%10([H])C(C)(C)C1	0
c1c(\C(\CCNC2=O)=C(/NC(N)=[NH+]3)\C3=O)c2[nH]c1	0
C1C[C@](C)([C@@]([H])(CC[C@](C)([C@@]([H])([C@H](C)\C=C\CC(C)C)CC2)[C@@]23[H])[C@]3(CC4)[H])[C@]4([H])[C@H]1COC(=O)C	0
C1C[C@](C)([C@@]([H])(CC[C@](C)([C@@]([H])([C@H](C)\C=C\[C@H](C)C(C)C)CC2)[C@@]23[H])[C@]3(CC4)[H])[C@]4([H])[C@H]1COC(=O)C	0
C([C@@H]1[C@@]2([H])[C@@](C)([C@@]([H])(CC[C@](C)([C@@]([H])([C@H](C)CCCC(C)C)CC3)[C@@]34[H])[C@]4(CC2)[H])CC1)OC(=O)C	0
C([C@@H]1[C@@]2([H])[C@@](C)([C@@]([H])(CC[C@](C)([C@@]([H])([C@H](C)\C=C\C(CC)C(C)C)CC3)[C@@]34[H])[C@]4(CC2)[H])CC1)OC(=O)C	0
C([C@@H]1[C@@]2([H])[C@@](C)([C@@]([H])(CC[C@](C)([C@@]([H])([C@H](C)CCC(C)C(C)C)CC3)[C@@]34[H])[C@]4(CC2)[H])CC1)OC(=O)C	0
C([C@@H]1[C@@]2([H])[C@@](C)([C@@]([H])(CC[C@](C)([C@@]([H])([C@H](C)CCC(CC)C(C)C)CC3)[C@@]34[H])[C@]4(CC2)[H])CC1)OC(=O)C	0
[C@]12(O)O[C@@](C[C@@H](O)CC(=O)O[C@]([C@H](O)C)([H])C[C@]3(O[C@@]([C@H](\C(=C\C(=O)OC)\C3)OC(=O)CCC)(O)C(C)(C)\C=C\[C@](C\C(\C4)=C\C(=O)OC)([H])O[C@]4([H])C1)[H])([H])C[C@]([H])(OC(=O)CC(C)C)C2(C)C	0
C1O[C@@H](O[C@H]2CC[C@](C)([C@]([H])(CC[C@]3([C@@]([H])([C@@](C)(OC3=O)CCCC(C)C)[C@H](OC(C)=O)C4)[C@@]45C)C5=CC6)[C@]6([H])C2(C)C)[C@H](O[C@H]7[C@H](O)[C@@H](O)[C@H](O)CO7)[C@@H](O)[C@@H]1O	0
C1O[C@@H](O[C@H]2CC[C@](C)([C@]([H])(CC[C@]3([C@@]([H])([C@@](C)(OC3=O)CCCC(C)C)[C@H](OC(C)=O)C4)[C@@]45C)C5=CC6)[C@]6([H])C2(C)C)[C@H](O[C@H]7[C@H](O)[C@@H](O)[C@H](O)[C@@H](C)O7)[C@@H](O)[C@@H]1O	0
O[C@H]1CC[C@](C)([C@]([H])(CC[C@]2([C@@]([H])([C@@](C)(OC2=O)CCCC(C)C)[C@H](OC(C)=O)C3)[C@@]34C)C4=CC5)[C@]5([H])C1(C)C	0
C1[C@H](C)[C@](CC\C(\C)=C\CC\C(\C)=C\Cn2c(c(N)ncn3)c3[n+](C)c2)(C)C(C)=CC1	0
C1CC(C)(C)C(CC\C(\C)=C\CC[C@]2(C)OO[C@@]([H])(C(C)C(O)=O)CC2)=C(C)C1	0
C1CC(C)(C)C(CC[C@]2(C)OO[C@](C)(C(C(OC)=O)C)CC2)=C(C)C1	0
C1(C)=C2O[C@@]3(C[C@@H]([C@@H]([C@H](O3)[C@@H](C)CC[C@H](OC)c4c(Br)ccc(O)c4)C)OC(C[C@H]([C@H](O)C)OC(=O)C2)=O)C(C)(C)C1	1
C1(C)=C2O[C@@]3(C[C@@H]([C@@H]([C@H](O3)[C@@H](C)CC[C@H](OC)c4c(Br)cc(Br)c(O)c4)C)OC(C[C@H]([C@H](O)C)OC(=O)C2)=O)C(C)(C)C1	1
C1(C)=C2O[C@@]3(C[C@@H]([C@@H]([C@H](O3)[C@@H](C)CC[C@H](OC)c4c(Br)cc(Br)c(O)c4Br)C)OC(C[C@H]([C@H](O)C)OC(=O)C2)=O)C(C)(C)C1	1
C1(C)=C2O[C@@]3(C[C@@H]([C@@H]([C@H](O3)[C@@H](C)CC[C@H](OC)c4cccc(O)c4)C)OC(C[C@H](CO)OC(=O)C2)=O)C(C)(C)C1	1
[C@@H]1(C)CC(C)(C)[C@]2(C[C@@H]([C@@H]([C@H](O2)[C@@H](C)CC[C@H](OC)c3cccc(O)c3)C)OC(C[C@H](CO)OC(=O)C4)=O)O[C@]14O	1
[C@@H]1(C)CC(C)(C)[C@]2(C[C@@H]([C@@H]([C@H](O2)[C@@H](C)CC[C@H](OC)c3c(Br)ccc(O)c3)C)OC(C[C@H](CO)OC(=O)C4)=O)O[C@]14O	1
[C@@H]1(C)CC(C)(C)[C@]2(C[C@@H]([C@@H]([C@H](O2)[C@@H](C)CC[C@H](OC)c3c(Br)cc(Br)c(O)c3)C)OC(C[C@H](CO)OC(=O)C4)=O)O[C@]14O	1
[C@@H]1(C)CC(C)(C)[C@]2(C[C@@H]([C@@H]([C@H](O2)[C@@H](C)CC[C@H](OC)c3c(Br)cc(Br)c(O)c3)C)OC(C[C@H]([C@H](O)C)OC(=O)C4)=O)O[C@]14O	1
C(C(O)(C12)C(C(C34C1C(O)NC(N3)=[NH2+])O)OC([O-])(C4O)O2)O	0
[C@H]1(C)OC([C@H]([C@H](CC)C)NC(=O)c2nc([C@@H](C)NC(=O)[C@H]([C@@H](C)O3)N=C3[C@H](CC(C)C)NC(=O)c(cs4)nc4[C@@H](Cc5ccccc5)NC6=O)sc2)=N[C@@H]16	0
C1[C@H](O)[C@@]2(C)C(=CC[C@]3([H])[C@]2([H])[C@H](O)C[C@@]([C@]([H])(CC4)[C@H](C)CCC(=C)C(C)C)(COC(C)=O)[C@]34[H])C[C@H]1O	0
C1[C@H](O)[C@](C)([C@@]([H])([C@H](O)C[C@@]([C@]([H])(CC2)[C@H](C)CCC(=C)C(C)C)(C(O)=O)[C@@]23[H])[C@@]3([H])CC4)[C@]4([H])C[C@H]1O	0
C1[C@H](O)[C@@]2(C)C(=CC[C@]3([H])[C@]2([H])[C@H](O)C[C@@]([C@]([H])(CC4)[C@H](C)CCC(=C)C(C)C)(C=O)[C@]34[H])C[C@H]1O	0
C1[C@H](O)[C@@]2(C)C(=CC[C@]3([H])[C@]2([H])[C@H](O)C[C@@]([C@]([H])(CC4)[C@H](C)CCC(C)C(C)C)(C=O)[C@]34[H])C[C@H]1O	0
C1[C@H](O)[C@@]2(C)C(=CC[C@]3([H])[C@]2([H])[C@H](O)C[C@@]([C@]([H])(CC4)[C@H](C)[C@H]5C[C@]5(C)[C@H](C)C(C)C)(C=O)[C@]34[H])C[C@H]1O	0
C1[C@H](O)[C@@]2(C)C(=CC[C@]3([H])[C@]2([H])[C@H](O)C[C@@]([C@]([H])(CC4)[C@H](C)CCCC(C)C)(COC(C)=O)[C@]34[H])C[C@H]1O	0
C1[C@H](O)[C@@]2(C)C(=CC[C@]3([H])[C@]2([H])[C@H](O)C[C@@]([C@]([H])(CC4)[C@H](C)CCC(C)C(C)C)(COC(C)=O)[C@]34[H])C[C@H]1O	0
C1[C@H](O)[C@@]2(C)C(=CC[C@]3([H])[C@]2([H])[C@H](O)C[C@@]([C@]([H])(CC4)[C@H](C)\C=C\[C@H](C)C(C)C)(COC(C)=O)[C@]34[H])C[C@H]1O	0
C1[C@H](O)[C@](C)([C@@]([H])([C@H](O)C[C@@]([C@]([H])(CC2)[C@H](C)CCC(=C)C(C)C)(COC(C)=O)[C@@]23[H])[C@@]3([H])CC4)[C@]4([H])C[C@H]1O	0
C1[C@H](O)[C@@]2(C)C(=CC[C@]3([H])[C@]2([H])[C@H](O)C[C@@]([C@]([H])(CC4)[C@H](C)CCC(=C)C(C)C)(C(O)=O)[C@]34[H])C[C@H]1O	0
C1[C@H](O)[C@@]2(C)C(=CC[C@]3([H])[C@]2([H])[C@H](O)C[C@@]([C@]([H])(CC4)[C@H](C)CCC(C)C(C)C)(C(O)=O)[C@]34[H])C[C@H]1O	0
C1[C@H](O)[C@@]2(C)C(=CC[C@]3([H])[C@]2([H])[C@H](O)C[C@@]([C@]([H])(CC4)[C@H](C)[C@H]5C[C@]5(C)[C@H](C)C(C)C)(C(O)=O)[C@]34[H])C[C@H]1O	0
C1[C@H](O)[C@@]2(C)C(=CC[C@]3([H])[C@]2([H])[C@H](O)C[C@@]([C@]([H])(CC4)[C@H](C)[C@H]5C[C@@H]5[C@H](C)C(C)C)(C(O)=O)[C@]34[H])C[C@H]1O	0
C1[C@H](O)[C@@]2(C)C(=CC[C@]3([H])[C@]2([H])[C@H](O)C[C@@]([C@@]([H])([C@H](C)CCC(=C)C(C)C)CC4)(C)[C@]34[H])C[C@H]1O	0
C1[C@H](O)[C@@]2(C)C(=CC[C@]3([H])[C@]2([H])[C@H](O)C[C@@]([C@@]([H])([C@H](C)CCCC(C)C)CC4)(C)[C@]34[H])C[C@H]1O	0
C1[C@H](O)[C@@]2(C)C(=CC[C@]3([H])[C@]2([H])[C@H](O)C[C@@]([C@@]([H])([C@H](C)CCC(C)C(C)C)CC4)(C)[C@]34[H])C[C@H]1O	0
C1[C@H](O)[C@@]2(C)C(=CC[C@]3([H])[C@]2([H])[C@H](O)C[C@@]([C@@]([H])([C@H](C)\C=C\[C@H](C)C(C)C)CC4)(C)[C@]34[H])C[C@H]1O	0
C1[C@H](O)[C@@]2(C)C(=CC[C@]3([H])[C@]2([H])[C@H](O)C[C@@]([C@@]([H])([C@H](C)[C@H]4C[C@]4(C)[C@H](C)C(C)C)CC5)(C)[C@]35[H])C[C@H]1O	0
C1[C@H](O)[C@@]2(C)C(=CC[C@]3([H])[C@]2([H])[C@H](O)C[C@@]([C@@]([H])([C@H](C)[C@H]4C[C@@H]4[C@H](C)C(C)C)CC5)(C)[C@]35[H])C[C@H]1O	0
C1[C@H](O)[C@@]2(C)C(=CC[C@]3([H])[C@]2([H])[C@H](OC(=O)C)C[C@@]([C@@]([H])([C@H](C)CCC(=C)C(C)C)CC4)(C)[C@]34[H])C[C@H]1O	0
C1[C@H](O)[C@](C)([C@@]([H])([C@H](O)C[C@@]([C@@]([H])([C@H](C)CCC(=C)C(C)C)CC2)(C)[C@@]23[H])[C@@]3([H])CC4)[C@]4([H])C[C@H]1O	0
c1c(c(\C=C(\N(C)C(=N)N2C)/C2=O)cn3C(=O)CC)c3ccc1	0
c1c(c(\C=C(\N(C)C(=N)N2C)/C2=O)cn3C(=O)CC)c3cc(Br)c1	0
c1c(O)c(C(=O)c(c(O)cc(CCC)c2)c2C3=O)c3c(c(c(O)cc4O)c(c4C(=O)c(c(O)cc(C(O)CC)c5)c56)C6=O)c1O	0
c1c(O)c2c(c(c(c(c3c(C(O)CC)cc4O)c4C5=O)c(c6c(O)cc7O)c57)c(c3c(CCC)cc8O)c8C2=O)c6c1O	0
[Na+].C1C[C@](C)([C@@]([H])([C@@H](O)[C@@H](O)[C@](C)([C@@]([H])([C@H](COS(=O)(=O)[O-])CCCC(C)C)CC2)[C@@]23[H])[C@@]3([H])CC4)[C@@]4([H])[C@H](O)[C@@H]1OS(=O)(=O)[O-].[Na+]	0
C1C[C@](C)([C@@]([H])(CC[C@](C)([C@@]([H])([C@H](CO)CCCC(C)C)CC2)[C@@]23[H])[C@@]3([H])CC4)[C@]4([H])C[C@@H]1O	0
C1C[C@@]2(C)C(=CC[C@]3([H])[C@]2([H])CC[C@](C)([C@@]([H])([C@H](CO)CCCC(C)C)CC4)[C@]34[H])C[C@@H]1O	0
C1C[C@@]2(C)C(=CC[C@]3([H])[C@]2([H])CC[C@](C)([C@@]([H])([C@H](CO)\C=C\CC(C)C)CC4)[C@]34[H])C[C@@H]1O	0
C1C[C@@]2(C)C(=CC[C@]3([H])[C@]2([H])CC[C@](C)([C@@]([H])([C@H](CO)CCC(=C)C(C)C)CC4)[C@]34[H])C[C@@H]1O	0
O[C@]1([C@@]2(C(=O)Nc(cc(Br)cc3)c23)[C@@H](C(=O)O[C@H]4[C@H](O)[C@@H](O)[C@H](O)[C@H](O)[C@@H]4O)[C@@]([H])(C1=N5)CNC6=C5C(=O)NC(=O)N6)C	0
c1cc(OC(C)(CC\C=C(/C)\CC\C=C(/C)\CC\C=C(/C)\C)CC2)c2cc1O	0
c1cc(OC(C)(CC\C=C(/C)\CC\C=C(/C)\CC\C=C(/C)\CC\C=C(/C)\C)CC2)c2cc1O	0
c1cc(OC(C)(CC\C=C(/C)\CC\C=C(/C)\CC\C=C(/C)\CC\C=C(/C)\CC\C=C(/C)\C)CC2)c2cc1O	0
C1(Cc2ccoc2)=C[C@](O)(COC(C)=O)CC[C@@H]1C(C)C	0
C1(Cc2ccoc2)=C[C@@](O)(COC(C)=O)CC[C@@H]1C(C)C	0
C(=C/CC\C(\C)=C/C(OC(CC(C1CSC(=O)N1)(O)O2)CC2CC3)=O)/C3C	0
[C@@H]1(C)[C@@](C)(CC[C@@](CC[C@H](O2)[C@H](C)C(OC)=O)(C)O2)[C@]([H])(CCCC3=C)[C@]3(C)CC1	0
[C@@H]1(C)[C@@](C)(CC[C@@](CC[C@@]([H])(O2)[C@@H](C)C(O)=O)(C)O2)[C@]([H])(CCCC3=C)[C@]3(C)CC1	0
[C@@H]1(C)[C@@](C)(CC[C@@](OO2)(CC[C@@]2([H])[C@@H](C)C(O)=O)C)[C@]([H])(CCCC3=C)[C@]3(C)CC1	0
[C@@H]1(C)[C@@](C)(CC[C@@](CC[C@@]([H])(O2)[C@H](C)C(O)=O)(C)O2)[C@]([H])(CCCC3=C)[C@]3(C)CC1	0
[C@@H]1(C)[C@@](C)(CC[C@@](CC[C@@]([H])(O2)[C@@H](C)C(OC)=O)(C)O2)[C@]([H])(CCCC3=C)[C@]3(C)CC1	0
[C@@H]1(C)[C@@](C)(CC[C@@](OO2)(CC[C@@]2([H])[C@@H](C)C(OC)=O)C)[C@]([H])(CCCC3=C)[C@]3(C)CC1	0
C1=C[C@@]([C@@H](\C=C/C(=C)[C@H](Cl)[C@H](OC(=O)[C@@H]2C)[C@]2(O)[C@@H]3OC(C)=O)OC(C)=O)(C)[C@]3([H])[C@@](O)(C)C1OC(C)=O	0
C1C[C@](C)([C@@]([H])(CC[C@](C)([C@]([H])(C[C@H]2O)[C@H](C)CC[C@H](O[C@H]3[C@H](O[C@@H]([C@@H]4OC)OC[C@@H](OC)[C@@H]4O)[C@@H](O)[C@H](CO)O3)C(C)C)[C@@]25[H])[C@@]5(O)C[C@@H]6O)[C@]6([H])[C@@H](O)[C@H]1O	0
C1C[C@](C)([C@@]([H])(CC[C@](C)([C@]([H])(C[C@H]2O)[C@H](C)CC[C@H](O[C@H]3[C@H](O[C@@H]([C@@H]4OC)OC[C@@H](OC)[C@@H]4O)[C@@H](O)[C@H](CO)O3)C(C)C)[C@@]25[H])[C@@]5(O)C[C@H]6O)[C@]6([H])C[C@H]1O	0
C1(C)=CC(C)=C[C@](C)(C2=C(C(=O)C(C)=C(OC)O2)C)C1\C(\C)=C\C(C)C(=O)CC	0
C1(C)=C[C@]([H])(C[C@@](O2)(O[C@H](O3)[C@H]34)[C@@]24C5(C)C)[C@@]5([H])CC1	0
C1(C)=C[C@]([H])(C[C@](O2)(O[C@@H](O3)[C@@H]34)[C@]24C5(C)C)[C@@]5([H])CC1	0
C1(C)=C[C@]([H])(C[C@@]2(O[C@]23C4(C)C)OC(=O)C3)[C@@]4([H])CC1	0
C1C[C@](C)([C@@]([H])(CC(=O)[C@](C)([C@H](C=O)C(C=O)=CC2)[C@@]23[H])[C@@]3(C)CC4)[C@]4([H])C(C)(C)C1	0
C1C[C@](C)(C(CC[C@@]([H])(C(=O)OC2)[C@@]23[H])[C@@]3(C)[C@H](OC(C)=O)C4)[C@]4([H])C(C)(C)C1	0
C1CN2[C@@]([H])([C@H]3[C@](C(CN(CCCC\C=C/CCCCC3)C4)C=C4CCCCCCC5)([H])CC2)[C@H]5C1=O	0
c1cc(c(cccc2)c2[nH]3)c3c(C4=C[C@]5(O)[C@]([H])([NH+](CCC6)[C@](\C=C/C6)([H])C7)[C@@]7(CN(CCCC\C=C/CC5)CC8)[C@]48[H])n1	0
c1cc(c(C(=O)C=O)c[nH]2)c2cc1	0
C1C[C@@]([H])([C@@]([NH3+])(C)CC\C=C(/C)\C)CC=C1C	0
C1C[C@@]([H])([C@@](N=C=O)(C)CC\C=C(/C)\C)CC=C1C	0
C1[C@@]([H])([C@](NC(N[C@](C)(CC\C=C(/C)\C)[C@]([H])(CC=C(C)C2)C2)=O)(C)CC\C=C(/C)\C)CC=C(C)C1	0
C1[C@@]([H])([C@]([NH3+])(C)CC\C=C(/C)\C)CC=C(C)C1	0
C\C(\C)=C\CC[C@](C)(c1ccc2c(c(C[C@@H](CO)NC(=O)[C@H](C(C)C)N2C)c[nH]3)c13)C=C	1
C1C[C@](C)(C(=CC[C@@]([C@@]([H])(C(O)(C)CC(=O)CC(C)C)CC2)(C)[C@@]23[H])[C@@]3([H])C[C@@H]4O[C@@H]([C@H](O)[C@H]5O[C@@H]([C@H](O[C@@H]([C@@H]([C@H]([C@@H]([C@H]6C)O)O)O)O6)[C@H]7O)OC[C@H]7O[C@@H]([C@@H]([C@@H](O)[C@H]([C@H]8CO)O)O[C@@H]([C@@H]([C@@H](O)[C@H]([C@H]9C)O)O)O9)O8)O[C@H](C)[C@H]5O)[C@]4([H])C[C@H]1OS(=O)(=O)[O-].[Na+]	0
C1C[C@](C)(C(=CC[C@](C)([C@]([H])(CC2)[C@@](C)(O)[C@@H]3O[C@H]3[C@@H](C)C(C)C)[C@@]24[H])[C@@]4([H])C[C@@H]5O)[C@]5([H])C[C@H]1O	0
C1C[C@](C)(C(=CC[C@](C)([C@]([H])(CC2)[C@@](C)(O)CC(=O)C(CC)C(C)C)[C@@]23[H])[C@@]3([H])C[C@@H]4O)[C@]4([H])C[C@H]1O	0
C1C[C@](C)([C@@]([H])(CC[C@](C)([C@]([H])(C[C@H]2O)[C@H](C)\C=C\[C@H](O[C@H]3[C@H](O[C@@H]([C@@H]([C@H]([C@@H](C4)O)O)OC)O4)[C@@H](O)[C@H](CO)O3)C(C)C)[C@@]25[H])[C@@]5(O)C[C@@H]6O)[C@]6([H])C[C@H]1O	0
C1C[C@](C)([C@@]([H])(CC[C@](C)([C@]([H])(C[C@H]2O)[C@H](C)\C=C\[C@H](O[C@H]3[C@H](O[C@@H]([C@@H]([C@H]([C@@H](C4)O)O)OC)O4)[C@@H](O)[C@H](CO)O3)C(C)C)[C@@]25[H])[C@@]5(O)C[C@@H]6O)[C@]6([H])[C@@H](O)[C@H]1O	0
c1c(O)c(Br)c(O)c(Br)c1	0
C(=O)(C)O[C@H]1C[C@@]2([C@]([H])(C(O[C@H]2O)OC3=O)[C@H]3CC4)[C@@]4([H])[C@@](C)(CC5)[C@]1([H])C(C)(C)C5	0
C1C[C@](C)([C@]2([H])[C@]3([C@]([H])(C(O[C@@H]3OC(C)=O)OC4=O)[C@H]4CC2)C[C@@H]5OC(=O)C)[C@]5([H])C(C)(C)C1	0
C1C[C@](C)([C@]2([H])[C@]3([C@]([H])(C(O[C@@H]3OC(C)=O)OC4=O)[C@H]4CC2)C[C@@H]5OC(=O)CCC)[C@]5([H])C(C)(C)C1	0
C1C[C@](C)([C@]2([H])[C@]3([C@]([H])(C(O[C@H]3O)OC4=O)[C@H]4CC2)CC5)[C@]5([H])C(C)(C)C1	0
C1=C[C@](C)([C@@H](C(=O)CCC)\C=C/C(=C)[C@H](Cl)[C@H](OC(=O)[C@@H]2C)[C@]2(O)[C@H]3OC(C)=O)C3[C@@H](C)C1=O	0
C(O\C=C/C#C\C=C/CCCCCCC)[C@@H](O)CO	0
c12c([nH]c(cccc3)c13)c(C4=C[C@]5(O)[C@@]6([H])[C@@](C[C@H](\C=C/CCCC7)N67)(C[N@](CCCC\C=C/CC5)CC8)[C@]48[H])ncc2	0
N(=C=S)\C=C/CCCCCCCCCCCCCCCCC=O	0
OC[C@H](O)COCCCCCCCCCCCCCCC(C)C	0
OC[C@H](O)COCCCCCCCCCCCCCC(C)CC	0
c1(CO)c(C)c(cc(nc(c(CC2=O)c3C2=C(C)c([nH]3)cc(c4CC)nc5c4C)[C@H]6CCC(O)=O)[C@H]6C)[nH]c1c5	0
C1C[C@](C)([C@@]([H])([C@H](OC(C)=O)C[C@](C)([C@@]([H])([C@H](C)C(O)CCC(C(=O)OC)C)CC2)[C@@]23[H])[C@@]3([H])CC4)C4=CC1=O	0
C1[C@H](O)[C@](C)([C@@]([H])([C@H](O)C[C@](C)([C@@]([H])([C@H](C)[C@H]2C[C@]2(C)[C@@H](C)C(C)C)CC3)[C@@]34[H])[C@@]4([H])C[C@H]5O)[C@]5(O)C[C@H]1O	0
C1=C([C@@H](OC(C)=O)[C@H](OC(C)=O)\C=C(\C)/C)[C@@]([H])(CC\C(\C)=C\[C@H](O)CC2=C)[C@@]2([H])[C@@H](OC(C)=O)O1	0
C1=C([C@@H](OC(C)=O)[C@H](OC(C)=O)\C=C(\C)/C)[C@@]([H])(CC\C(\C)=C\[C@H](OC(CC(C)=O)=O)CC2=C)[C@@]2([H])[C@@H](OC(C)=O)O1	0
C(=O)(OCC)CCC\C=C/C[C@@H](O)\C=C\C=C/C\C=C/C\C=C/CC	0
C(=O)(OCC)CCC\C=C/C[C@@H](O)\C=C\C=C/C\C=C/CCCCC	0
C(=O)(OCC)CCCCC\C=C/C[C@@H](O)\C=C\C=C/C\C=C/C\C=C/CC	0
c12c(cc(Br)cc1)[nH]cc2C=C3NC(=O)NC3=O	0
C1C[C@](C)(C(=CC[C@](C)([C@@]([H])([C@](O)(C)CC(=O)[C@H](C)C(C)C)CC2)[C@@]23[H])[C@@]3([H])C[C@@H]4O[C@H]5[C@H](O)[C@@H](O[C@H]6[C@H](O[C@H]7[C@H](O)[C@@H](O)[C@H](O)[C@@H](C)O7)[C@@H](O)[C@H](O[C@H]8[C@@H](O[C@H]9[C@H](O)[C@@H](O)[C@H](O)[C@@H](C)O9)[C@@H](O)[C@H](O)[C@@H](CO)O8)CO6)[C@H](O)[C@@H](C)O5)[C@]4([H])C[C@H]1OS(=O)(=O)[O-].[Na+]	0
C1C[C@](C)(C(=CC[C@](C)([C@@]([H])([C@](O)(C)CCC(=C)C(C)C)CC2)[C@@]23[H])[C@@]3([H])C[C@@H]4O[C@H]5[C@H](O)[C@@H](O[C@H]6[C@@H]([C@@H](O)[C@H](O[C@H]7[C@@H]([C@@H](O)[C@H](O)[C@@H](CO)O7)O[C@H]8[C@H](O)[C@@H](O)[C@H](O)[C@@H](C)O8)CO6)O[C@H]9[C@H](O)[C@@H](O)[C@H](O)[C@@H](C)O9)[C@H](O)[C@@H](C)O5)[C@]4([H])C[C@H]1OS(=O)(=O)[O-].[Na+]	0
C1C[C@](C)(C(=CC[C@](C)([C@@]([H])([C@@]([C@@H]([C@@H]2CC(C)C)O2)(C)O)CC3)[C@@]34[H])[C@@]4([H])C[C@@H]5O[C@H]6[C@H](O)[C@@H](O[C@H]7[C@H](O[C@H]8[C@H](O)[C@@H](O)[C@H](O)[C@@H](C)O8)[C@@H](O)[C@H](O[C@H]9[C@@H](O[C@H]%10[C@H](O)[C@@H](O)[C@H](O)[C@@H](C)O%10)[C@@H](O)[C@H](O)[C@@H](CO)O9)CO7)[C@H](O)[C@@H](C)O6)[C@]5([H])C[C@H]1OS(=O)(=O)[O-].[Na+]	0
C1C[C@](C)(C(=CC[C@](C)([C@@]([H])([C@](O)(C)[C@@H]2O[C@H]2C(C)C)CC3)[C@@]34[H])[C@@]4([H])C[C@@H]5O[C@H]6[C@H](O)[C@@H](O[C@H]7[C@H](O[C@H]8[C@H](O)[C@@H](O)[C@H](O)[C@@H](C)O8)[C@@H](O)[C@H](O[C@H]9[C@@H](O[C@H]%10[C@H](O)[C@@H](O)[C@H](O)[C@@H](C)O%10)[C@@H](O)[C@H](O)[C@@H](CO)O9)CO7)[C@H](O)[C@@H](C)O6)[C@]5([H])C[C@H]1OS(=O)(=O)[O-].[Na+]	0
C1C[C@](C)([C@@]([H])(CC[C@](C)([C@@]([H])([C@@H](\C=C\CC(C)C)C)CC2)[C@@]23[H])C3=C[C@H]4O)[C@]4(O)C[C@H]1O	0
C1[C@@H](C[C@]2([C@](C1)([C@@]([H])(CC[C@@]([C@@]([H])([C@H](C)CCC(=C)C(C)C)CC3)(C)[C@@]34[H])C4=C[C@H]2O)C)O)O	0
C1[C@@H](C[C@]2([C@](C1)([C@@]([H])(CC[C@@]([C@@]([H])([C@H](C)CCCC(C)C)CC3)(C)[C@@]34[H])C4=C[C@H]2O)C)O)O	0
C1C[C@](C)([C@@]([H])(CC[C@](C)([C@@]([H])([C@@H](CC[C@H](C)C(C)C)C)CC2)[C@@]23[H])C3=C[C@H]4O)[C@]4(O)C[C@H]1O	0
C(\C=C\[C@H]([C@@]1([H])CC[C@@]([H])(C(=C[C@H]2O)[C@]([H])(CC3)[C@](CC[C@@H](C4)O)(C)[C@@]24O)[C@@]13C)C)(C(C)C)CC	0
C1C[C@](C)([C@@]([H])(CC[C@](C)([C@@]([H])([C@@H](CCC(CC)C(C)C)C)CC2)[C@@]23[H])C3=C[C@H]4O)[C@]4(O)C[C@H]1O	0
C1[C@@H](C[C@]2([C@](C1)([C@@](O)(CC[C@@]([C@@]([H])([C@H](C)\C=C\C(C(C)C)CC)CC3)(C)[C@@]34[H])C4=C[C@H]2O)C)O)O	0
C1C[C@](C)([C@@]([H])(C[C@H](OC(C)=O)[C@](C)(C(C(O)OC2)C2=CC3)[C@@]34[H])[C@@]4(C)CC5)[C@]5([H])C(C)(C)C1=O	0
c1(Br)cc(C(=O)OC)n(C)c1Br	0
c1(Br)cc(C(=O)NCCCC2NC(=O)N(C)C2=O)n(C)c1	0
[C@@H]1(O)C[C@](COC(C)=O)([C@@](O)([C@H](OC(C)=O)C[C@](C)([C@@]([H])([C@H](C)\C=C\[C@@H](CC)C(C)C)CC2)[C@@]23[H])C3=C[C@H]4O)[C@]4(O)C[C@H]1O	0
[C@@H]1(O)C[C@](COC(C)=O)([C@@](O)([C@H](OC(C)=O)C[C@](C)([C@@]([H])([C@H](C)CCCC(C)C)CC2)[C@@]23[H])C3=C[C@H]4O)[C@]4(O)C[C@H]1O	0
[C@@H]1(O)C[C@](COC(C)=O)([C@@](O)([C@H](OC(C)=O)C[C@](C)([C@@]([H])([C@H](C)\C=C\CC(C)C)CC2)[C@@]23[H])C3=C[C@H]4O)[C@]4(O)C[C@H]1O	0
[C@@H]1(O)C[C@](CO)([C@@](O)([C@H](O)C[C@](C)([C@@]([H])([C@H](C)\C=C\CC(C)C)CC2)[C@@]23[H])C3=C[C@H]4O)[C@]4(O)C[C@H]1O	0
[C@@H]1(O)C[C@](CO)([C@@](O)([C@H](O)C[C@](C)([C@@]([H])([C@H](C)\C=C\[C@@H](C)C(C)C)CC2)[C@@]23[H])C3=C[C@H]4O)[C@]4(O)C[C@H]1O	0
[C@@H]1(O)C[C@](CO)([C@@](O)([C@H](OC(C)=O)C[C@](C)([C@@]([H])([C@H](C)\C=C\[C@@H](C)C(C)C)CC2)[C@@]23[H])C3=C[C@H]4O)[C@]4(O)C[C@H]1O	0
[C@@H]1(O)C[C@](CO)([C@@](O)([C@H](OC(C)=O)C[C@](C)([C@@]([H])([C@H](C)CCCC(C)C)CC2)[C@@]23[H])C3=C[C@H]4O)[C@]4(O)C[C@H]1O	0
C1=C(Br)C=CC(=C2C(=C3[N+](C)(C)CC2=O)C4=C5C(=CN(C)C=C5)C3=O)C1=N4	0
C1=C(Br)C=CC(=C2C(=C3[N+](C)(C)C=C2O)C4=C5C(=CN(C)C=C5)C3=O)C1=N4	0
[C@@]12(C)C(=CC(=O)CC1)C(=O)C[C@]3([H])[C@]2([H])CC[C@@]([C@@]([H])([C@H](C)CC\C=C(/C)\C)CC4)(C)[C@]34[H]	0
[C@@]12(C)C(=CC(=O)CC1)C(=O)C[C@]3([H])[C@]2([H])CC[C@@]([C@@]([H])([C@H](C)CCC(=C)C(C)C)CC4)(C)[C@]34[H]	0
O1[C@H](C)[C@@H](C(=O)N[C@H](C)c2nc(C(=O)N[C@@H]([C@H](CC)C)C3=NC(C(=O)N[C@H](Cc4ccccc4)c5nc(C(=O)N[C@H]6[C@@H](C)CC)cs5)[C@@H](C)O3)cs2)N=C16	0
[C@@H]12N=C(C3N(C(=O)[C@H](Cc4ccccc4)NC(=O)c5nc([C@H](Cc6ccccc6)NC(=O)[C@@H](CS7)N=C7[C@@H](C(C)C)NC1=O)sc5)CCC3)O[C@@H]2C	0
c1(O)ccc([C@@]2([C@@H](CSSS2)O)c3[nH]ccn3)cc1OC	0
C1[C@](O)([C@@H](C)CCC(C2(C)C)C23)[C@]3([H])[C@@](C)(O)C1	0
C1C[C@](C)([C@@]([H])(CC[C@](C)([C@]([H])(C[C@H]2O)[C@H](C)CC[C@H](O[C@@H]3[C@@H](O)[C@H](O)[C@@H](O)CO3)C(C)C)[C@@]24[H])[C@@]4(O)C[C@@H]5O)[C@]5([H])C[C@H]1O	0
C1C[C@](C)([C@@]([H])(CC[C@](C)([C@]([H])(C[C@H]2O)[C@H](C)CC[C@H](O[C@@H]3[C@@H](O)[C@H](O)[C@@H](O)CO3)C(C)C)[C@@]24[H])[C@@]4(O)C[C@@H]5O)[C@]5([H])C[C@H]1OS(=O)(=O)[O-].[Na+]	0
C1C[C@](C)([C@@]([H])(CC[C@](C)([C@]([H])(C[C@H]2O)[C@H](C)CC[C@H](O[C@@H]3[C@@H](O)[C@H](O)[C@@H](O)[C@H](COS(=O)(=O)[O-])O3)C(C)C)[C@@]24[H])[C@@]4(O)C[C@@H]5O)[C@]5([H])C[C@H]1O.[Na+]	0
C1C[C@@]([H])([C@](C)(CC(C(=O)C(O)=CC2=O)=C2O)[C@@H](C)CC3)[C@@]3(C)C(=C)C1	0
C1CN2[C@@]([H])([C@H]3[C@@]([H])(C(CN(CCC\C=C/CCCCCC3)C4)C=C4CCCCCC5)CC2)[C@H]5C1=O	0
C1CN2[C@@]([H])([C@H]3[C@@]([H])(C(CN(CCCCCCCCCC3)C4)C=C4CCCCCC5)CC2)[C@H]5C1=O	0
C1CN2[C@@]([H])([C@H]3[C@@]([H])(C(CN(CCC\C=C/CCCCCCC3)C4)C=C4CCCCCC5)CC2)[C@H]5C1=O	0
C1C[C@](C)(OC(C=C)(CC[C@]([H])(O2)[C@]2(C)CC3)C)[C@]3([H])C(C)(C)[C@H]1Br	0
c1ccc(c(c1O)O)C2=NC(C(OC)=O)CS2	1
[C@]1(O)(C(=C)CO)C[C@](C)([C@@H](C)[C@@H](OC(=O)\C=C\C=C\[C@@H](C)CC)C=C2)C2=CC1=O	2
[C@@H]12[C@](C)(O1)CC[C@@H](C3(C)C)[C@H]3\C=C(\C=O)/CC2	0
C(=C(/C)\CC[C@@H](C1(C)C)[C@H]1[C@@H](O)C(=C)C2)/C2	0
C1CC([C@]2([C@]([C@@H]1Br)(CC[C@@H](\C(=C\C=C\C(C)(C)OC)\C)C2)C)O)=C	0
C(/[C@H]([C@@]([H])(CC1)[C@@](CC[C@@](OC)(C2=CC3=O)O3)([C@@]12[H])C)C)=C\[C@H](C)C(C)C	0
C(/[C@H]([C@@]([H])(CC1)[C@@](CC[C@@](OC)(C2=CC3=O)O3)([C@@]12[H])C)C)=C\[C@@H](C)C(C)C	0
C(/[C@H]([C@@]([H])(CC1)[C@@](CC[C@@](OC)(C2=CC3=O)O3)([C@@]12[H])C)C)=C\[C@H](CC)C(C)C	0
C1C[C@](C)([C@@]([H])(CC[C@](C)([C@@]([H])([C@H](C)\C=C\[C@H](C)C(C)C)CC2)[C@@]23[H])C3=C[C@H]4OC)[C@]4(O)C[C@H]1O	0
C1C[C@](C)([C@@]([H])(CC[C@](C)([C@@]([H])([C@H](C)\C=C\[C@H](CC)C(C)C)CC2)[C@@]23[H])C3=C[C@H]4OC)[C@]4(O)C[C@H]1O	0
C1C[C@](C)([C@@]([H])(CC[C@@]([H])([C@H](OC(C)=O)O[C@@H]2OC(C)=O)[C@@]23[H])[C@@]3(C)CC4)[C@]4([H])C(C)(C)C1	0
C1C[C@](C)(C(=CC2)\C(\[C@@]3([H])[C@]2([H])[C@H](OC(C)=O)O[C@@H]3OC(C)=O)=C/C)CC(C)(C)C1	0
S(CC1=C[C@]([H])(Cc(occ2)c2C3(C)C)[C@@]3([H])CC1)SCC4=C[C@@]([H])(Cc(occ5)c5C6(C)C)[C@]6([H])CC4	0
c1cc(O[C@]2([C@@](Br)(C)[C@@H](OC(C)=O)C[C@H](Br)C2(C)C)C3)c3cc1Br	0
C(#C)C(=O)\C=C\CCCCCC\C=C/CCCCC#CC(O)C#C\C=C\CC\C=C/CCCCCCCCCCCCCCCCC#C	0
C(#C)C(O)\C=C\CCCCCC\C=C/CCCCC#CC(O)C#C\C=C\CC\C=C/CCCCCCCCCCCCC\C=C\C(=O)C#C	0
C(#C)C(O)\C=C\C(O)CCCCC\C=C/CCCCC#CC(O)C#C\C=C\CC\C=C/CCCCCCCCCCCCC\C=C\C(=O)C#C	0
c1c(C(CNC(=O)\C(=N/O)\Cc(cc2Oc(c(Br)cc3C\C(=N\O)\C(=O)NCCc(cc4O5)cc(Br)c4O)c(Br)c3)cc(Br)c2O)O)ccc5c1Br	0
C1=C[C@](C)([C@H]2O[C@@]3([C@@H](OC(=O)[C@@H]3C)[C@@H](Cl)C(=C)C[C@H]2O)[C@@H]4OC(C)=O)[C@]4([H])[C@](C)(OC(C)=O)[C@@H]1OC(C)=O	0
o(c12)c(C[C@@]([H])(C(O)\C=C(/C(=O)O3)\[C@@H](N(C)C)[C@]3([H])[C@H]1C(=C)C)C(=C)C)c(C(OC)=O)c2	0
C1C[C@](C)([C@@]([H])(CC[C@@]([H])([C@H](OC(C)=O)O[C@@H]2OC(C)=O)[C@@]23[H])[C@@]3(C)C[C@@H]4OC(C)=O)[C@]4([H])C(C)(C)C1	0
C1C[C@](C)([C@@]([H])(C[C@@H](OC(C)=O)[C@@]([H])([C@H](OC(C)=O)O[C@@H]2OC(C)=O)[C@@]23[H])[C@@]3(C)C[C@@H]4OC(C)=O)[C@]4([H])C(C)(C)C1	0
[C@H]1(CNC(=O)c2[nH]cc(Br)c2)[C@H](c3[nH]c(N)nc3)[C@@H](c4cnc(N)[nH]4)[C@@H]1CNC(=O)c5ccc[nH]5	0
[C@H]1(CNC(=O)c2[nH]c(Br)c(Br)c2)[C@H](c3[nH]c(N)nc3)[C@@H](c4cnc(N)[nH]4)[C@@H]1CNC(=O)c5cc(Br)c(Br)[nH]5	0
[C@H]1(CNC(=O)c2[nH]ccc2)[C@H](c3[nH]c(N)nc3)[C@@]([H])(C4C(=O)N=C(N)N4)[C@@H]1CNC(=O)c5cc(Br)c[nH]5	0
[C@H]1(CNC(=O)c2[nH]cc(Br)c2)[C@H](c3[nH]c(N)nc3)[C@@]([H])(C4C(=O)N=C(N)N4)[C@@H]1CNC(=O)c5cc(Br)c[nH]5	0
C1(CNC(=O)c2[nH]cc(c2)Br)C(c(nc(N)[nH]3)c3CC1CNC(=O)c4cc(Br)c[nH]4)c5[nH]c(N)nc5	0
C1(CNC(=O)c2[nH]c(Br)c(c2)Br)C(c(nc(N)[nH]3)c3CC1CNC(=O)c4cc(Br)c[nH]4)c5[nH]c(N)nc5	0
C1(CNC(=O)c2[nH]c(Br)c(c2)Br)C(c(nc(N)[nH]3)c3CC1CNC(=O)c4cc(Br)c(Br)[nH]4)c5[nH]c(N)nc5	0
C(C)\C=C\C\C=C/C\C=C/C\C=C/C\C=C/CCCC(O)=O	0
C1C[C@](C)([C@@](O)([C@H](O)C[C@](C)([C@]([H])(CC2)[C@H](C)CCC(=C)C(C)C)[C@@]23[H])C3=C[C@H]4OC(C)=O)[C@]4(O)C[C@H]1O	0
C1C[C@@]2(C)[C@]3([C@H](O3)[C@@H](O)C4=C2[C@H](O)C[C@](C)([C@]([H])(CC5)[C@H](C)CCC(=C)C(C)C)[C@]45[H])C[C@H]1O	0
O1[C@@H](CO)C[C@@H](O)[C@H](O)C1	0
C1C[C@](C)([C@@](O)([C@H](O)C[C@](C)([C@]([H])(CC2)[C@H](C)CCC(=C)C(C)C)[C@@]23[H])C3=C[C@@H]4OC(C)=O)[C@]4(O)C[C@H]1O	0
c12c(cccc1)[nH]c3c2cc[n+](c4ccccc4C(=O)OC)c3	0
C1C(=O)C(C)=C(CC\C(\C)=C\CC\C(\C)=C\CC\C(\C(=O)O)=C\C(=O)O)C(C)(C)C1	0
c1cc2c([nH]c(cccc3)c23)c(C(=O)c4c5cccc4)[n+]15	0
c1[n+]2c(C(O)(c(c2ccc3)c3)CC(C)=O)c([nH]c(cccc4)c45)c5c1	0
C1C[C@](C)(C(CC\C(=C\C=C\[C@@H](C)C(O)=O)\C)=C(C)CC2)[C@]2([H])C(C)(C)C1	0
[C@@H]12O[C@H](C[C@@H](O)C\C=C(/C)\C(=O)O[C@H]([C@@H](C)[C@@H](O)[C@@H](C)CC[C@H]3C[C@H](OC)C[C@H](C)O3)[C@@H](C)[C@H](O)C[C@H](O)[C@H](C)[C@@H](OC)C[C@H]4O[C@@H](C=CC4)C[C@@H](O)C\C=C(/C)\C(=O)O[C@H]([C@@H](C)[C@@H](O)[C@@H](C)CC[C@H]5C[C@H](OC)C[C@H](C)O5)[C@@H](C)[C@H](O)C[C@H](O)C[C@@H](OC)C1)C=CC2	0
CCC\C=C\C=C\C=C\CCOC[C@@H](OC(c1ccc(OC(C)=O)cc1)=O)COC(C)=O	0
[NH2+]=C1NC(O)C2C3(N1)C(O)C(OC(O)(O4)C3O)C(O)C24	0
c1(O)cc(c2c(c(n([C@](C)(O[C@@H]34)[C@@H](OC)[C@@H](NC)C3)c5c6cccc5O)c6c7c2C(=O)NC7)n48)c8cc1	0
[C@H]1(O)CC[C@@]2(C)C(=CC[C@]3([H])[C@]2([H])CC[C@](C)([C@@]([H])([C@H](C)CCC(=C)C(C)C)[C@@H](O)C4)[C@]34[H])C1	0
C1C[C@](C)([C@@]([H])(CC[C@](C)([C@@]([H])([C@@H](CC[C@H](OS(=O)(=O)[O-])C(C)C)C)C[C@@H]2O)[C@@]23[H])[C@@]3(O)C[C@@H]4O)[C@]4(C)C[C@H]1O.[Na+]	0
[Na+].C1[C@@H](C[C@@]2([H])[C@](C1)(C(=CC[C@@]([C@@]([H])([C@H](C)C[C@H](CC(C)C)O)CC3)(C)[C@@]34[H])[C@@]4([H])C[C@@H]2OS(=O)(=O)[O-])C)OS(=O)(=O)[O-].[Na+]	0
[C@@H]1(O)[C@@H](C[As](C)(C)=O)O[C@@H](OC[C@H](O)C(O)=O)[C@@H]1O	0
[As](C)(C)(=O)C[C@H]1O[C@@H](OC[C@@H](O)C(O)=O)[C@H](O)[C@@H]1O	0
[As](C)(C)(=O)C[C@@H](O[C@@H](OC(NCC(O)=O)=O)[C@@H]1O)[C@H]1O	0
C(#C)[C@H](O)CCCCCCCCCCCCC(C)CCCC	0
C(#C)[C@H](O)CCCCCCCCCCCCCCCC(C)C	0
C(#C)[C@H](O)\C=C\CCCCCCCCCCCCCC(C)C	0
C1=CC(=O)NC(=O)N1[C@H]2C=C[C@@H](CO)O2	0
n1c(O)c(ccn2[C@H]3[C@H](O)[C@H](O)[C@@H](CO)O3)c2nc1	0
[C@H]1(O)CC[C@@]2(C)C(=C[C@@H](O)[C@]3([H])[C@]2([H])CC[C@](C)([C@@]([H])([C@H](C)CC[C@H](C)C(C)C)CC4)[C@]34[H])C1	0
[C@@H]1(C(C)=C)Cc2oc(C[C@](O)(C)CC(=O)C(O)\C(\C(OC)=O)=C/C1)cc2C(OC)=O	0
C1C[C@](C)([C@@]([H])(CC[C@@]([C@]([H])([C@@H](O)[C@@H]2OS(=O)(=O)[O-])[C@H](C)\C=C\[C@H](CCO)C(C)C)(C)[C@@]23[H])[C@@]3(O)C[C@H]4O)C4=C[C@H]1O[C@@H]([C@H](OC)[C@H]([C@@H](C5)O)O)O5.[Na+]	0
C1C[C@](C)([C@@]([H])(CC[C@@]([C@]([H])([C@@H](O)[C@@H]2O)[C@H](C)CC[C@H](O)C(C)C)(C)[C@@]23[H])[C@@]3(O)C[C@H]4O)[C@]4([H])[C@@H](O)[C@H]1O[C@@H]([C@H](OC)[C@H]([C@@H](C5)OC)O)O5	0
c1cc(Cc2cn(c([N-]C3=NC(=O)N(C)C3=O)n2)Cc4ccc(OC)cc4)ccc1OC.[Zn+2]	0
[C@@]12(C)[C@]([H])([C@@H](C(C)=C)CC1)CCC(C)=CC2	0
C12(OC(CC(=O)OC(C(O)C(CC(CC(\C=C\C(Cl)=C)O)=C)O3)C(C3C(C(CC(O)C4C)(OC4CCC\C=C/C(OC5(CC(C6)OC)OC6CC(=O)C(C(C(C)C(=C)C7)OC(C)=O)C)CC(C5)O)O)O)C)CC(OC(=O)C)C1)OC7CC(C)(O)C2	0
OC(=O)CCC\C=C(\Br)/CC\C=C/CCCCCCCCCCCCCCCCC	0
C(C(O)=O)CCCCCCCCCCCCCCCC\C=C/CCCCCCC	0
O=CCCCCCCCCCCCCCCC\C=C/CCCCCCC	0
O=CCCCCCCCCCCCCCCC\C=C/CCCCCCCC	0
C#C[C@@H](O)\C=C\CCCCCCC#C[C@@H](O)\C=C/[C@@H](O)C#CCCCCCC\C=C\[C@H](O)C#C	0
C1(Br)=C(OC)C(Br)=C[C@@]2(CC(C(=O)NCC(O)COc3c(Br)cc(CCNC(=O)C4=NO[C@]5(C=C(Br)C(OC)=C(Br)[C@@H]5O)C4)cc3Br)=NO2)[C@H]1O	0
C1(Br)=C(OC)C(Br)=C[C@@]2(CC(C(=O)NCC(=O)COc3c(Br)cc(CCNC(=O)C4=NO[C@]5(C=C(Br)C(OC)=C(Br)[C@@H]5O)C4)cc3Br)=NO2)[C@H]1O	0
c1(Br)cc(C\C(=N/O)\C(=O)NCCc2cc(Br)c(OCCC[NH3+])c(Br)c2)ccc1OC	0
O(C)C(=O)[C@H](C)[C@@H]1CC[C@](OC)(OO1)CCC\C=C\C(\C)=C\CC	0
O(C)C(=O)[C@H](C)[C@@H]1CC[C@](OC)(OO1)CCC\C=C\C(\C)=C/CC	0
O(C)C(=O)[C@H](C)[C@@H]1CC[C@](OC)(OO1)CCC\C=C\C=C\CC	0
[C@H](C)(C(=O)OC)[C@@]1([H])CC[C@](OC)(OO1)CCC\C=C\C(\C)=C\CC	0
[C@H](C)(C(=O)OC)[C@@]1([H])CC[C@](OC)(OO1)CCC\C=C\C=C\CC	0
OC(=O)CCC\C=C/CC\C=C/CCCCCCCCCCC	0
OC(CCC\C=C/CC\C=C/CCCCCCCCCCCC)=O	0
OC(=O)CCC\C=C/CC\C=C/CCCCCCCCCCCCC	0
OC(=O)CCC\C=C/CC\C=C/CC\C=C/CCCCCC	0
OC(CCC\C=C/CC\C=C/CC\C=C/CCCCCCCC)=O	0
O=C1[C@]([H])([C@H]([C@H](OC(C)=O)[C@@H](OC(C)=O)CCCC(OC)=O)OC(C)=O)[C@](C\C=C/C\C=C/CC)(O)C=C1Cl	0
O=C1C(=C[C@]([C@@]1([H])[C@@H](OC(C)=O)[C@@H]([C@H](CCCC(OC)=O)OC(C)=O)OC(C)=O)(OC(C)=O)C\C=C/C\C=C/CC)Cl	0
O=C1C(=C[C@]([C@@]1([H])[C@@H](OC(C)=O)[C@@H]([C@H](CCCC(OC)=O)OC(C)=O)OC(C)=O)(O)C\C=C/CCCCC)Cl	0
O=C1[C@]([H])([C@H]([C@H](OC(C)=O)[C@@H](OC(C)=O)CCCC(OC)=O)OC(C)=O)[C@](C\C=C/CCCCC)(OC(C)=O)C=C1Cl	0
O=C1\C(=C\[C@H](OC(C)=O)[C@@H](OC(C)=O)CCCC(OC)=O)\[C@](C\C=C/C\C=C/CC)(OC(C)=O)C=C1Cl	0
O=C1\C(=C\[C@@H]([C@H](CCCC(OC)=O)OC(C)=O)OC(C)=O)\[C@@](OC(C)=O)(C\C=C/CCCCC)C=C1Cl	0
O=C1\C(=C/[C@@H]([C@H](CCCC(OC)=O)OC(C)=O)OC(C)=O)\[C@@](OC(C)=O)(C\C=C/C\C=C/CC)C=C1Cl	0
O=C1\C(=C/[C@H](OC(C)=O)[C@@H](OC(C)=O)CCCC(OC)=O)\[C@](C\C=C/CCCCC)(OC(C)=O)C=C1Cl	0
O=C1[C@H](C[C@H](OC(C)=O)[C@@H](OC(C)=O)CCCC(OC)=O)[C@](C\C=C/C\C=C/CC)(OC(C)=O)C=C1Cl	0
[C@H]1(OCC(NC(C(CCCCCCCCCCCCCCCCCCCCCC)O)=O)C(\C=C\CC\C=C(/C)\C=C\CCCCCCC)O)[C@H](O)[C@@H](O)[C@H](O)[C@@H](CO)O1	0
C1[C@H](OP(=O)(OC[C@H]2O[C@@H](N3C(NC(C(=C3)C)=O)=O)C[C@@H]2O)[O-])[C@@H](CO)O[C@H]1N4C=C(C)C(=O)NC4=O.[Na+]	0
C1[C@@H](O[C@@H]([C@H]1OP(OC[C@@H]2[C@H](C[C@@H](O2)N3C=C(C)C(=O)NC3=O)O)(=O)[O-])CO)n4cnc(c(N)ncn5)c45.[Na+]	0
C1[C@H](OP(=O)(OC[C@H]2O[C@@H](n3cnc(c(N)ncn4)c34)C[C@@H]2OP(=O)(O)O)O)[C@@H](CO)O[C@H]1N5C(NC(C(=C5)C)=O)=O	0
n12c(cc(Br)c1Br)C(=O)N[C@]3([H])[C@@]2([H])C[C@@](O)(N(C)C(=O)N4)[C@]34[H]	0
c1(O)cc(C)c(CCC(C)(O)\C=C\c2cc(O)ccc2O)c(C)c1C=O	0
c1(c(c(c(c(c1)C)CCC(\C=C\c2c(ccc(c2)O)O)(O)C)C)C)OC	0
c1(OC)cc(C)c(CCC2(C)C=Cc(cc(O)cc3)c3O2)c(C)c1C	0
c1(OC)cc(C)c(CCC(\C=C/c2cc(O)ccc2O)C)c(C)c1CO	0
c1(c(c(c(c(c1)C)CCC(C)\C=C/c(cc(O)cc2)c2O)C)CO)O	0
c1(c(c(c(c(c1)C)CCC2(Oc3c(C=C2)cc(O)cc3)C)C)CO)OC	0
C(#C)[C@@H](O)\C=C\CCC\C=C\CCC\C=C\CCC\C=C\CCCCCCCCCCCCCCCCCC\C=C/C#CC(OC)=O	0
C([C@H](\C=C\CCC\C=C\CCC\C=C\CCC\C=C\CCCCCCCCCCCCCCCCCCCC\C=C/C#CC(OC)=O)O)#C	0
C#C[C@@H](O)\C=C\CCCCCC\C=C/CCCCC#C[C@H](O)C#C\C=C\CC\C=C/C(CCCCCCCCCCCCCCC)C#C	0
C#C[C@H](\C=C\CCCCCC\C=C/CCCCC#C[C@@H](C#C\C=C\CC\C=C/C(CCCCCCCCCCCCC)\C=C/C#C)O)O	0
C#C[C@H](\C=C\CC\C=C/CCCC\C=C/CCC#C[C@H](C#C\C=C\CC\C=C/C(CCCCCCCCCCCC)\C=C\[C@H](C#C)O)O)O	0
C#C[C@H](\C=C\[C@@H](O)CCCCC\C=C/CCCCC#C[C@@H](C#C\C=C\CC\C=C/C(CCCCCCCCCCCC)\C=C\[C@@H](C#C)O)O)O	0
C1C[C@](C)([C@@]([H])(C[C@@H](O)[C@](C)([C@@]([H])([C@@](CC[C@@H](C)[C@@H]2C[C@H]2C)(C)O)CC3)[C@@]34[H])[C@@]4([H])CC5)[C@]5([H])CC1=O	0
C1C(C[C@]2([C@](C1)([C@](C[C@@H](O)[C@@]([C@@]([H])(C(=C)C(=O)C[C@H]([C@H]3[C@H](C)C3)C)CC4)(C)[C@@]45[H])([H])[C@@]5([H])CC2)C)[H])=O	0
C1[C@@H](O)C[C@](CC(OC)c2nc(c3coc(CC\C=C\C\C(\C)=C/C(C)\C=C\C)n3)oc2)([H])O[C@@]1(O)C	0
C1[C@@](O[C@](C[C@@H]1OC(C)=O)([H])CC(c2coc(n2)c3nc(oc3)CC\C=C\C\C(=C/C(\C=C\C)C)\C)OC)(C)OC	0
C(CC(O)C\C=C\C(=O)C)(OC)c1nc(c2coc(CC\C=C\C\C(\C)=C/C(C)\C=C\C)n2)oc1	0
C(CC(O)CC(O)CC(=O)C)(c1coc(n1)c2nc(oc2)CC\C=C\C\C(=C/C(\C=C\C)C)\C)OC	0
c1c(c2cccc(NC(=O)CCCCCCCCC)c2O)cc(C)nc1	0
c1c(c2cccc(NC(=O)CCCCCCCCCCCCS)c2O)cc(C)nc1	0
C(Nc1c(c(c(c2)ccnc2C)ccc1)O)(CCCCCCCCCCCCSC(=O)C)=O	0
C1C[C@](C)([C@@]([H])(C[C@H](OC(C)=O)[C@](C)([C@@]([H])([C@H](O)O[C@H]2C)C2=CC3)[C@@]34[H])[C@@]4(C)CC5)[C@]5([H])[C@@](C)(CC)C1=O	0
C1(=O)[C@H](CC(C)C)NC(=O)[C@H]2N(CCC2)C(=O)[C@H](C(C)C)NC(=O)[C@H](Cc3ccc(O)cc3)NC(=O)[C@H]4N(CCC4)C(=O)[C@H](CCC5)N5C(=O)[C@H](CC(C)C)NC(=O)[C@H]([C@H](CC)C)N1	0
C1C[C@](C)(C(CC[C@](C)([C@@]([H])([C@H](C)CCCC(C)C)CC2)[C@@]23[H])=C3CC4)[C@]4([H])C(C)(C)[C@H]1O	0
O1[C@](CC(CCCCCCc2ccccc2)C)(C)C[C@](C)(CC(=O)OC)O1	0
C1(=C(\C(\N(C1=O)C(=O)C)=C\C)[O-])C(CCCCCCC)=O	1
C[C@@H](NC(=O)C)[C@H](OC(C)=O)C\C=C\CCCCCCC=C	0
C[C@@H](NC(=O)C)[C@H](OC(C)=O)C\C=C\CCCCCCCC	0
CC(=O)NCC(OC(C)=O)C\C=C\CCCCCCC=C	0
CC(=O)NCC(OC(C)=O)C\C=C\CCCCCCCC	0
C1C[C@]2(C)[C@@]([H])(CC[C@](C)([C@@]([H])([C@H](C)[C@H]3C[C@@H]3[C@H](C)C(C)C)CC4)[C@@]45[H])[C@]5(OO[C@]26C[C@H]1OC(C)=O)C=C6	0
C1C[C@]2(C)[C@@]([H])(CC[C@](C)([C@@]([H])([C@H](C)[C@H]3C[C@@H]3CC(C)C)CC4)[C@@]45[H])[C@]5(OO[C@]26C[C@H]1O)C=C6	0
C1C[C@](C)([C@@]([H])(CC[C@](C)([C@@H](C=C)CC2)[C@@]23[H])[C@@]3([H])CC4)[C@]4([H])CC1=O	0
[Na+].C1C[C@@]2(C)C(=CC[C@]3([H])[C@]2([H])CC[C@](C)([C@@]([H])([C@H](COS(=O)(=O)[O-])CCC(=C)C(C)C)CC4)[C@]34[H])[C@@H](O)[C@@H]1OS(=O)(=O)[O-].[Na+]	0
[Na+].C1C[C@@]2(C)C(=CC[C@]3([H])[C@]2([H])CC[C@](C)([C@@]([H])([C@H](COS(=O)(=O)[O-])\C=C\CC(C)C)CC4)[C@]34[H])[C@@H](O)[C@@H]1OS(=O)(=O)[O-].[Na+]	0
[Na+].[C@H]1(O)C[C@@]2(C)C(=CC[C@]3([H])[C@]2([H])CC[C@](C)([C@@]([H])([C@H](COS(=O)(=O)[O-])CCCC(C)C)CC4)[C@]34[H])C[C@@H]1OS(=O)(=O)[O-].[Na+]	0
[Na+].[C@H]1(O)C[C@@]2(C)C(=CC[C@]3([H])[C@]2([H])CC[C@](C)([C@@]([H])([C@H](COS(=O)(=O)[O-])\C=C\CC(C)C)CC4)[C@]34[H])C[C@@H]1OS(=O)(=O)[O-].[Na+]	0
[Na+].[C@H]1(O)C[C@@]2(C)C(=CC[C@]3([H])[C@]2([H])CC[C@](C)([C@@]([H])([C@H](COS(=O)(=O)[O-])\C=C\C(C)C)CC4)[C@]34[H])C[C@@H]1OS(=O)(=O)[O-].[Na+]	0
[Na+].C1C[C@@]2(C)C(=CC[C@]3([H])[C@]2([H])[C@@H](O)C[C@](C)([C@@]([H])([C@H](COS(=O)(=O)[O-])CCCC(C)C)CC4)[C@]34[H])C[C@@H]1OS(=O)(=O)[O-].[Na+]	0
c1(OC)ccc(Cc2n(C)c(NC3=NC(=O)N(C)C3=O)nc2Cc4ccc(OC)cc4)cc1	0
c1c(O)c(Oc2c(O)c(Br)cc(Br)c2)c(Br)c(Br)c1Br	0
c1c(\C=C\[N+](C)(C)C)ccc(O)c1	0
c1(C2=C(SSC(N(C)C(=[NH2+])N3)=C3c4ccc(OC)cc4)N(C)C(=[NH2+])N2)ccc(OC)cc1	0
C1(C\C(\C)=C\CC[C@](\C=C\[C@@H](CC[C@@]1(CO)C)C(C)C)(OC)C)=O	0
c1ccc(CCNC(=O)CCCCCC(O)CCCCCCCCC)cc1	0
C1C[C@](C)([C@@]([H])(CC[C@](C)([C@@]([H])([C@H](C)CCCC(CO)C)CC2)[C@@]23[H])[C@@]3([H])C[C@H]4O)[C@]4(O)C[C@H]1O	0
C1C[C@](C)([C@@]([H])(CC[C@](C)([C@@]([H])([C@H](C)\C=C\C(O)=O)CC2)[C@@]23[H])[C@@]3([H])C=C4)C4=CC1=O	0
C[C@]1(CC[C@H](O[C@H]2[C@@H]([C@H]([C@H](O)[C@@H](C(=O)[O-])O2)O)O)C3)[C@@]3([H])[C@@H](OS(=O)([O-])=O)C[C@]([C@]4([C@](C)(CC5)[C@@]([H])([C@](CCCC(C)C)(O)C)[C@@H](O)C4)[H])([H])[C@@]15[H].[Na+]	0
CC(C)[C@H](CC)CCO	0
[C@@]12([H])[C@@]([H])([C@@H]3[C@@H](C3(C)C)CC[C@@]1(C)N=C=S)[C@@H](C)CC2	0
c1(CCC[C@@H]2C[C@H](\C=C(/C)\CCCc3ccoc3)OC2=O)cocc1	0
n1cc([C@@H](c(occ2[C@@H](O)C[C@@H](O)[C@@H](O)[C@H](O)C)n2)OC(CCCCCCCCCCCCC)=O)oc1	0
n1cc([C@@H](c(occ2[C@@H](O)C[C@@H](O)[C@@H](O)[C@H](O)C)n2)OC(CCCCCCCCCCCC(C)C)=O)oc1	0
c1(Br)cc(CCNC(=O)\C(=N\O)\Cc2ccc(O)c(Br)c2)ccc1O	0
c1(c(ccc(c1)CCNC(\C(\Cc2cc(c(c(c2)Br)O)Br)=N\O)=O)O)Br	0
c1(Br)cc(CCNC(=O)\C(=N\O)\Cc2ccc(O)c(Br)c2)cc(Br)c1O	0
c1(c(ccc(c1)CCNC(\C(\Cc2cc(c(cc2)OC)Br)=N\O)=O)O)Br	0
C1(Br)=CO[C@]2(ON=C(C(=O)NCCCOc3c(Br)cc(CCNC(=O)CCCCCCCCCCCC(C)C)cc3Br)[C@@H]2O)CC(Br)=C1OC	0
C1(C(C(=C2)C[C@]3([C@]([C@]4(C=C(C3)CC\C=C(\C)/CC(C(=O)C(=C5)C\C=C(/C)\C4)=CC5=O)[H])(CC\C=C(/C)\CC[C@]1(C(=C)C)[H])C=O)[H])=O)=CC2=O	0
C1\C(=C\C\C=C(/C)\[C@H](OC(C)=O)CC(C(=C)C(O2)=O)=CC[C@@]2(C)[C@H](O)C1)\C	0
C1C[C@@]([H])(C(=C)CC[C@@]([H])([C@@]2(CC\C=C(/C)\C)C)[C@@]23[H])[C@@]3([H])[C@@]1(C)O	0
O([C@H]1C[C@@]2([C@]([H])(CC[C@@]([C@@]([H])([C@@H](\C=C\[C@@H](C(C)C)COC3OC([C@H](O)CO)C(O)C3O[C@H]4[C@@H]([C@@H](O)[C@H](O)CO4)OC)C)C[C@H]5O)(C)[C@]25[H])[C@](C6)(C)[C@]1([H])[C@@H](O)[C@@H](O)C6)O)S(=O)(=O)[O-].[Na+]	0
O1C[C@@H](O)[C@H](O)[C@@H](O[C@@H]([C@@H]([C@@H](O)[C@@H](C2)O)OC)O2)[C@@H]1OCC[C@H](C(C)C)CC[C@@H](C)[C@@]([H])(C[C@H]3O)[C@](CC[C@@]([H])([C@@]4(O)C[C@@H]5OS(=O)(=O)[O-])[C@](C6)(C)[C@]5([H])[C@@H](O)[C@@H](O)C6)(C)[C@@]34[H].[Na+]	0
c1(C[C@@H]2N(C)C([C@H](C(C)C)N(C)C(=O)CNC(=O)[C@H](CC(C)C)N(C)C(=O)CNC(=O)[C@H]([C@@H](C)CC)OC(=O)[C@@H](C)[C@@H](CC)NC(=O)[C@H](C)NC(=O)C(C)(C)C(=O)[C@H](C)NC2=O)=O)ccc(OC)cc1	0
C1([C@H]([C@@]([C@@]2([H])[C@](C1)([C@@]([H])(CCc(coc3)c34)[C@@]4(CO)CC2)C)(COC(C)=O)C)OC(C)=O)=O	0
c1cc(CC\C=C(/C)\CC\C=C(/C)\CCC[C@@H](C)\C=C(\C(OC(=O)CCC\C=C/CC\C=C/CCCCCCCCCCCC(C)C)=C(C)C2=O)/O2)co1	0
c1cc(CC\C=C(/C)\CC\C=C(/C)\CCC[C@@H](C)\C=C(\C(OC(=O)CCC\C=C/CC\C=C/CCCCCCCCCCCC)=C(C)C2=O)/O2)co1	0
c1cc(CC\C=C(/C)\CC\C=C(/C)\CCC[C@@H](C)\C=C(\C(OC(=O)CCCCCCCCCCCCCCC)=C(C)C2=O)/O2)co1	0
c1cc(CC\C=C(/C)\CC\C=C(/C)\CCC[C@@H](C)\C=C(\C(OC(=O)CCCCCCCCC(C)CCCCCC)=C(C)C2=O)/O2)co1	0
c1cc(CC\C=C(/C)\CC\C=C(/C)\CCC[C@@H](C)\C=C(\C(OC(=O)CCCCCCCCCCCCCC(C)C)=C(C)C2=O)/O2)co1	0
c1cc(CC\C=C(/C)\CC\C=C(/C)\CCC[C@@H](C)\C=C(\C(OC(=O)CCCCCCCCCCCCC(C)CC)=C(C)C2=O)/O2)co1	0
c1cc(CC\C=C(/C)\CC\C=C(/C)\CCC[C@@H](C)\C=C(\C(OC(=O)CCCCCCC\C=C\CCCCCCCC)=C(C)C2=O)/O2)co1	0
c1cc(CC\C=C(/C)\CC\C=C(/C)\CCC[C@@H](C)\C=C(\C(OC(=O)CCCCCCCCCCCCCCCCC)=C(C)C2=O)/O2)co1	0
C#C\C=C/CCCCCCC#CC#CCCC\C=C/C#C	0
[C@]12([H])C[C@H]3O[C@@](OC)(CCO)C[C@H]3O[C@@]1([H])[C@@H](C)C[C@@]4(C[C@H](C)[C@]5([H])O[C@@]6(C[C@@H](O[C@@H]([C@H](C)[C@@H](OC(=O)C[C@@H]7O[C@H]([C@@H]8O[C@@](O9)(CC[C@H](O[C@H]%10CC[C@@H](C[C@@H](C)C%11=C)O[C@@H]%11C%12)CC%10=C)C[C@H]([C@H]9%13)O[C@@H]8[C@@]%13([H])O%14)[C@]%14([H])CC7)[C@@]%12([H])O%15)[C@@H]%15C%16)[C@@H]%16O6)C[C@]5([H])O4)O2	0
c1(Br)cc(C(=O)N)[nH]c1	0
CC(=O)C(C)\C=C\CC1C(O)C(O)C(C(O)\C(\C)=C\C(=O)OCCCCCCCC(=O)NC2=C3C(=CSS3)NC2=O)OC1	1
N1C([C@H](CC(C)C)NC([C@H](NC(=O)[C@H](NC(=O)[C@@H](CCC(=O)O)NC(=O)[C@H](CC(C)C)NC(=O)C[C@@H](O)CCCCCCC)[C@H](C)OC(=O)[C@H]([C@@H](C)CC)NC(=O)[C@@H](CO)NC(=O)[C@H](CC(C)C)NC(=O)[C@H]1CO)CC)=O)=O	1
N1C([C@H](CC(C)C)NC([C@H](NC(=O)[C@H](NC(=O)[C@@H](CCC(=O)O)NC(=O)[C@H](CCC)NC(=O)C[C@@H](O)CCCCCCC)[C@H](C)OC(=O)[C@H]([C@@H](C)CC)NC(=O)[C@@H](CO)NC(=O)[C@H](CC(C)C)NC(=O)[C@H]1CO)C(C)C)=O)=O	1
N1C([C@H](CC(C)C)NC([C@H](NC(=O)[C@H](NC(=O)[C@@H](CCC(=O)O)NC(=O)[C@H](CC2CC2)NC(=O)C[C@@H](O)CCCCCCC)[C@H](C)OC(=O)[C@H]([C@@H](C)CC)NC(=O)[C@@H](CO)NC(=O)[C@H](CC(C)C)NC(=O)[C@H]1CO)C(C)C)=O)=O	1
c1cc(c(C2=C(c3ncn(C)c3)C(=O)NC2=O)c[nH]4)c4cc1	0
c(c12)(c3c(cc(OC(=O)C)cc4)c4n1)C(C(=CC(=C2)SCCN(C)C)OC(C)=O)=NCC3	0
C1([C@@H]2C[C@@H]([C@](CC2)(C=C)C)C(=C)C)=CC[C@@H](O)C(C)(C)OC1	0
C1[C@]2([H])O[C@@](C)(C[C@@]([H])(OC3=O)C=C3CC[C@H](C(C)=C)CC1=O)CC2=O	0
[C@]12([H])C=C(CC[C@H](C(C)=C)Cc3oc([C@H]4[C@@](C)(O4)C1)cc3C(O[C@@H]([C@@](C)(O)C5)c(oc6C[C@@H](C(=C)C)CCC(=C[C@@]57[H])C(=O)O7)cc6C(O)=O)=O)C(=O)O2	0
[C@@]12(C=C(CC[C@@H](Cc3oc([C@H]4[C@](C1)(O4)C)cc3C(O[C@@H]([C@@](C5)(O)C)c(oc6C[C@@H](C(C)=C)CCC(=C[C@@]57[H])C(=O)O7)cc6C(=O)O)=O)C(=C)C)C(=O)O2)[H]	0
C(O[C@@H]([C@@](CC1)(C)O[C@H]12)C[C@@H]3[C@@H](OC(C3=C)=O)[C@H]([C@@H](CCCC2=C)C)OC(=O)C)(C)=O	0
[C@H]1(CC(C)C)C(=O)N(C[C@H](O)C2)[C@]2([H])C(=O)N1	0
C1C[C@@]([H])(C(C)=CC[C@@]2([H])[C@@]3(C)OC(C)(C)[C@H](Cl)CC3)[C@@]2([H])[C@H]([N+]#[C-])[C@@]1(C)O	0
C1C[C@]([H])([C@@](C)(CCC2=CC[C@]([H])(C3=CC(=O)O[C@H]3O)OC2)[C@@H](C)CC4)[C@]4(C)C(=C)C1	0
C1C[C@@]2([C@@]3(C2)[C@](C1)([C@](CCC4=CC[C@@](C5=CC(=O)O[C@H]5O)([H])OC4)(C)[C@@H](C)CC3)[H])C	0
C1C[C@](C)([C@@]([H])(C[C@@H](OC(C)=O)[C@](C)([C@@]([H])([C@H](O)OC2)C2=CC3)[C@@]34[H])[C@@]4(C)CC5)[C@]5([H])C(C)(C)[C@H]1O	0
C(#C)C(O)\C=C\CCCCCCC#CC\C=C/CC#CCCCCCC\C=C\C(O)C#C	0
C(C(\C=C\CCCCCCC#CC\C=C/CC#CCCCCCCCC[C@H](O)C#C)O)#C	0
C(#C)C(O)\C=C\CCCCCCC#CC\C=C/C\C=C/CCCCCC\C=C\C(O)C#C	0
C1C(C)(C)C(CC\C(\C)=C\CC[C@]2(C)CC[C@@]([H])([C@@H](C)C(=O)OCc3ccccc3)OO2)=C(C)CC1	0
[C@]12([H])[C@@](C)(C(CC[C@@]3(CC[C@]([C@H](C)C(=O)OC)([H])OO3)C)=C(C)C(=O)C1)CCCC2(C)C	0
[C@@]12([C@](C(=C(CC1)C)CC[C@@]3(C)OO[C@](CC3)([H])[C@@H](C(OCc4ccccc4)=O)C)(C)CCCC2(C)C)[H]	0
C1(CCCC(C1CC[C@]2(OO[C@@](CC2)([H])[C@H](C(=O)OC)C)C)=C)(C)C	0
c12c(cc[nH]1)[C@]([H])(N=C(N)N3)[C@@]3([C@@]4([H])[C@@]([H])(C5)[C@@H](CN)[C@@H](Cl)[C@]46[C@@H](O)NC(N)=N6)N5C2=O	0
c12c(c(Br)c[nH]1)[C@@](N=C(N)N3)([H])[C@@]3([C@]4([C@]([C@H]([C@H]([C@@]45N=C(N)N[C@@H]5O)Cl)CN)(C6)[H])[H])N6C2=O	0
c12c(c(c(Br)[nH]1)Br)[C@]([H])(N=C(N)N3)[C@@]3([C@@]4([H])[C@@]([H])(C5)[C@@H](CN)[C@@H](Cl)[C@]46[C@@H](O)NC(N)=N6)N5C2=O	0
C1=C(CC)\C(=C\C(OC)=O)\OC1(CC(C)CCCC)CC	0
C1(CC(C)CCCC)(CC)C=C(CC)C(CC(=O)OC)OO1	0
c1(C[C@H]2C(N[C@@H](C(C(C(N([C@H](C(N[C@@H]([C@@H](C(O[C@]([C@H](CC)C)([H])C(=O)NCC(=O)N(C)[C@H](CC(C)C)C(=O)NCC(=O)N(C)[C@@H](C(C)C)C(=O)N2C)=O)C)CC)=O)C)C)=O)(C)C)=O)C)=O)ccc(cc1)OC	1
c1(C[C@H]2C(N[C@@H](C(C(C(N([C@H](C(N[C@@H]([C@@H](C(O[C@]([C@H](CC)C)([H])C(=O)NCC(=O)N(C)[C@H](CC(C)C)C(=O)NCC(=O)N(C)[C@@H](C(C)C)C(=O)N2C)=O)C)CC)=O)C)C)=O)(C)C)=O)C)=O)ccccc1	1
c1(O)ccc(CC(O)C(=O)CC(C)C)cc1	1
c1ccc2c(c1)c(\C=C/NC([C@@](N(C([C@](NC(C)=O)(CC(C)C)[H])=O)C)(Cc3ccccc3)[H])=O)c[nH]2	2
N1C([C@@H]([C@H](O)[C@@H](COC(=O)[C@@H](NC(=O)[C@H](C(=O)c2c3c([nH]c2)cccc3)NC(=O)[C@H]1CCC(=O)O)CO)CCCCCCCC)C)=O	2
N1C([C@H]([C@H]([C@@H](CCCCCC)C)OC(=O)[C@@H](NC(=O)[C@H](C(=O)c2c3c([nH]c2)cccc3)NC(=O)[C@H]1CCC(=O)O)CO)C)=O	2
c1cc(c(CCNC2CCCNC(=N)N)c2[nH]3)c3cc1	0
C12[C@@](C=O)(CC\C=C(/C)\CCC(C(C)=C)c(c(OC(=O)C)c3C1)cc(OC(C)=O)c3)[C@@]4([H])C=C(CC\C=C(\C)/Cc(c(OC(=O)C)cc5[C@@H](OC(=O)C)\C=C(/C)\C4)cc5OC(C)=O)C2	0
[C@@]12([C@]([C@]3(C=C(C1)CC\C=C(/Cc(c(cc4[C@@H](OC(C)=O)\C=C(/C)\C3)OC(C)=O)cc4OC(=O)C)\C)[H])(CC\C=C(/C)\CC[C@](C(=C)C)([H])c(c(OC(C)=O)c5C2)cc(OC(=O)C)c5)C=O)[H]	0
n1cnc2c(c1N)NC(=O)N2	0
N1C(=O)c(nc[nH]2)c2N(C)C1=O	0
[C@@]1([H])(CCC(C)=O)C(=O)CC(C)(C)C[C@@H](C2)[C@]12C	0
C1[C@@H]([C@@H]([C@]2([C@]([C@H]1OC(=O)C)([C@@H]([C@@H](OC(C)=O)C\C(\C)=C/[C@H]3[C@@]4([C@](C)(C(O3)=O)O4)[C@@H]2O)O)C)[H])C)O	0
C1C=C([C@@](C)(CCC(CC(=O)OC[C@H](O)COC(=O)C)C)[C@@H](C)CC2)[C@@]2([H])C(C)(C)C1	0
C1CC([C@@]2(C(=C1)[C@](CCC(C)CC(OC[C@@H](CO)OC(C)=O)=O)(C)[C@@H](C)CC2)[H])(C)C	0
C1[C@]([H])(OC(C)(C)C(=O)CC2)[C@]2(C)[C@H](CCC3=C(C)C(=O)C[C@]4([H])[C@]3(C)CCC(=O)C4(C)C)[C@H](C)C1	0
CC(O)CC(=O)O	0
c1c([nH]c(c1)CCCCCCCC\C=C/CCCCCCCCCCC)C=O	0
c1cc(CCCCCCCCCCC\C=C/CCCCCCCC)[nH]c1C=O	0
c1cc(CCCCCCCCCCCCCCCCCCCCC)[nH]c1C=O	0
c1cc(CCCCCCCC\C=C/CCCCCCCCCCCCC)[nH]c1C=O	0
O=CN(\C=C\[C@H]([C@H]([C@H]([C@@H](CC[C@@H]([C@H](C[C@H]1[C@@H]([C@H](C\C=C\c2nc(co2)c3nc(co3)c(nc([C@@H](OC)[C@H](C(=O)\C=C\C[C@H](O)CC(=O)O1)C)c4)o4)OC)C)OC)C)OC(=O)[C@@H](COC)OC)C)OC(C)=O)C)C	0
O=CN(C)\C=C\[C@@H](C)[C@@H](OC(=O)C)[C@@H](C)[C@H](OC([C@H](OC)C)=O)CC[C@H](C)[C@@H](OC)C[C@@H]1OC(=O)C[C@@H](O)C\C=C\C(=O)[C@H](C)[C@H](OC)c2nc(c(co3)nc3c(co4)nc4\C=C\C[C@H](OC)[C@H]1C)oc2	0
O=CN(\C=C\[C@H]([C@H]([C@H]([C@@H](CC[C@@H]([C@H](C[C@H]1[C@@H]([C@H](C\C=C\c2nc(co2)c3nc(co3)c(nc([C@@H](OC)[C@H](C(=O)\C=C\C[C@H](O)CC(=O)O1)C)c4)o4)OC)C)OC)C)O)C)OC(C)=O)C)C	0
O=CN(C)\C=C\[C@@H](C)[C@@H](O)[C@@H](C)C(=O)CC[C@H](C)[C@@H](OC)C[C@@H]1OC(=O)C[C@@H](O)C\C=C\C(=O)[C@H](C)[C@H](OC)c2nc(c(co3)nc3c(co4)nc4\C=C\C[C@H](OC)[C@H]1C)oc2	0
O=CN(\C=C\[C@H]([C@H]([C@H]([C@@H](CC[C@@H]([C@H](C[C@H]1[C@@H]([C@H](C\C=C\c2nc(co2)c3nc(co3)c(nc([C@@H](OC)[C@H](C(=O)\C=C\C[C@H](O)CC(=O)O1)C)c4)o4)OC)C)OC)C)OC([C@@H](CO)OC)=O)C)OC(=O)C)C)C	0
C1C[C@]([H])([C@@H](C)C(=O)O)OO[C@@H]1CCC2=C(C)CCCC2(C)C	0
O1[C@@](CC[C@H](O1)[C@H](C(O)=O)C)(CCCC(C)CCCC(OO)(C)CC\C=C(/C)\C)C	0
Cl\C(\C)=C\C(\Cl)=C\C=C\C=C\C=C\C=C\C(\O)=C(\C(=O)N([C@@H]1OC[C@@H](O)[C@H](O)[C@H]1O[C@H]2[C@@H](O)[C@H](O)[C@H](O[C@@H]3O[C@H](C)[C@@H](O)[C@@H]3OC)CO2)[C@H]4CC(=O)N)/C4=O	0
Cl\C(=C\C(=C\C=C\C=C\C=C\C=C\C(=C(/C1=O)\C(=O)N([C@H]2[C@@H]([C@H]([C@@H](CO2)O)O)O[C@@H]3OC[C@H]([C@H]([C@@H]3O)O)O[C@H]4[C@H]([C@@H]([C@H](O4)C)O)O)[C@H]1CC(N)=O)\O)\Cl)\C	0
c1c(cc(c(c1Br)OCCC[NH+](C)C)Br)CCNC(OC)=O	0
CCC(=C)C[C@H](N)C(=O)O	0
c1cc(c(C[C@@]2(C(=O)N[C@@](C)(SC)C(=O)N2)SC)c[nH]3)c3cc1	2
[C@H]1(O)[C@H](O)[C@H](OC)[C@@H](C)O[C@H]1OC[C@]([C@@H]23)(CC([C@H](C)CC4)C45)C(C(O)=O)(C(C(C)C)=C2)[C@@]5(C3)C([H])=O	2
C1C2O[C@@](C)(C[C@@H]3[C@H](O)\C(\C(O3)=O)=C\C[C@H](C(=C)C)CC1=O)CC2=O	0
C1=C(C=O)[C@](CC[C@](C)([C@@H](O)C2)C[C@@]34[C@@H]2O3)([H])[C@@]4([H])[C@@H](O)[C@@H]1\C=C(/C)\C	0
C1C[C@](C)(C(=CC[C@](C)([C@]([H])(CC2)C(=O)C)[C@@]23[H])[C@@]3([H])C[C@@H]4O)[C@]4([H])C[C@H]1OS([O-])(=O)=O.[Na+]	0
C1(=C[C@@](C[C@]2(C=CO[C@H]2OC(=O)C)C3(C)C)([H])[C@@]3([H])CC1)C	0
C1C[C@](C)([C@@]([H])(C[C@H](OC(CC(O)CC)=O)[C@](C)(C(C(=O)O[C@@H]2C)=C2CC3)[C@@]34[H])[C@@]4(C)CC5)[C@]5([H])[C@]6(C[C@@H]6C)C1	0
C1C[C@](C)([C@@]([H])(CC[C@](C)(Oc(ccc(OC(=O)C)c2)c2C3)[C@@]34[H])[C@@]4(C)CC5)[C@]5([H])[C@@](C)(C(=O)O)C1	0
O(C)C(=O)CCCCCCCC(C)CCCC(C)C	0
C(CCCCCCCCC(CCC(C)C)C)(=O)OC	0
[C@H]1(O)C[C@](C)([C@@]([H])(CC[C@](C)([C@@]([H])([C@]([C@H](OC(CO)=O)CCC(C)C)(O)C)CC2)[C@@]23O)C3=CC4=O)[C@@]4([H])C[C@H]1O	0
[C@H]1([C@@H](C[C@@]2([C@](C1)([C@@]([H])(CC[C@@]([C@@]([H])([C@@](C)(O)[C@@H](CCC(C)C)O)CC3)(C)[C@@]34O)C4=CC2=O)C)[H])O)O	0
[C@H]1(O)C[C@](C)([C@@]([H])(CC[C@](C)([C@@]([H])([C@]([C@H](OC(CO)=O)CCC(O)(C)C)(O)C)CC2)[C@@]23O)C3=CC4=O)[C@@]4([H])C[C@H]1O	0
[C@H]1([C@@H](C[C@@]2([C@](C1)([C@@]([H])(CC[C@@]([C@@]([H])([C@@](C)(O)[C@@H](CCC(C)(C)O)OC(=O)C)CC3)(C)[C@@]34O)C4=CC2=O)C)[H])O)O	0
C1(=O)O[C@H](C(=N[C@H]2C(=O)NCC(N[C@@H](C(C)C)c3nc(C(=O)O[C@@H](CCCC(Cl)(Cl)C)C1(C)C)cs3)=O)SC2)C(O)(C)C	1
CCCCCCCCCCCCCC(=O)NC(C(C(O)=O)O)C(=O)NC(CO)C(=O)NC(CO)C(=O)NC(CCC(N)=O)C(=O)NC(CCCN(C(C)=O)O)C(=O)NC(C(=O)NC(CCCN(C(C)=O)O)C(O)=O)CO	1
[truncated: 3,923 more rows]
