# Supplementary material for: A Structure-Based Deep Learning Framework for Correcting Marine Natural Products’ Misannotations Attributed to Host–Microbe Symbiosis
Source: Mar Drugs. 2026 Jan 1;24(1):20. doi: 10.3390/md24010020 (PMC12843494; doi:10.3390/md24010020)
Supplement: Supplementary file 1 [file marinedrugs-24-00020-s001.zip › Table S2.csv]

SMILES	Animalia	Bacteria	Fungi	cid	doi
CCCCCCCC(OC)C\C=C\CCC(N(C\C(\Cl)=C\[C@@](C(=O)[C@@H](C)[C@@H](OC(C)=O)C1)(O2)[C@@H]12)C)=O	3.1219	11.2597	85.6184	CMNPD10	10.1021/ja00492a039
[C@H]1(NC([C@H]2N=C([C@H](C)NC(=O)[C@@H](N=C3[C@H](Cc4ccccc4)NC(=O)[C@H](C(C)OC(C)(C)C=C)NC1=O)C(C)O3)SC2)=O)C(C)CC	0.0023	99.9923	0.0054	CMNPD10003	10.1016/S0040-4020(98)00801-1
C=CC(C)(C)OC(C)[C@@H](C(N[C@H](C(=O)N[C@H](C(N[C@@H](C)C(=N[C@@H]1C(=O)N[C@H]2C(C)CC)SC1)=O)C(C)O)Cc3ccccc3)=O)NC2=O	0.0011	99.9963	0.0026	CMNPD10004	10.1016/S0040-4020(98)00801-1
N1C(=O)[C@@H](N=C([C@@H](NC(=O)c2nc([C@H](C(CC)C)NC(=O)[C@H](CS3)N=C3[C@H](CCC4)N4C(=O)[C@@H]1C(C)C)sc2)CCSC)S5)C5	0.001	99.998	0.001	CMNPD10005	10.1016/S0040-4020(98)00801-1
N1C(=O)[C@@H](N=C([C@@H](NC(=O)c2nc([C@H](C(C)C)NC(=O)[C@H](CS3)N=C3[C@H](CCC4)N4C(=O)[C@@H]1C(C)C)sc2)CCSC)S5)C5	0.001	99.9981	0.0009	CMNPD10006	10.1016/S0040-4020(98)00801-1
O1C([C@@H](Cc2ccccc2)NC(=O)c3nc([C@@H](C(C)C)NC([C@H](CS4)N=C4[C@H](CCC5)N5C(=O)[C@H](C(C)C)NC6=O)=O)sc3)=N[C@H]6[C@H]1C	0.0024	99.992	0.0056	CMNPD10007	10.1016/S0040-4039(96)02099-0
[C@H]1(NC(=O)c2nc([C@@H](C)NC(=O)[C@@H](NC(=O)[C@H](C(C)CC)NC(=O)c3nc([C@@H](Cc4ccccc4)NC([C@H]([C@@H](C)O5)N=C15)=O)sc3)[C@H](C)O)sc2)CC(C)C	0.0018	99.995	0.0032	CMNPD10008	10.1021/np9802872
C1(N[C@H](Cc2ccccc2)c3nc(C(=O)N[C@H](C(=O)N[C@H](C(=O)N[C@@H](c(nc4C(=O)N5)sc4)CC(C)C)[C@H](C)O)CSSC[C@H]5C(=O)N[C@H]1[C@H](C)O)cs3)=O	0.0051	99.9869	0.008	CMNPD10009	10.1021/np9802872
[C@@H]12CSSC[C@@H](C(=O)N[C@H](C(N[C@@H](c(nc3C(=O)N1)sc3)CC(C)C)=O)[C@H](C)O)NC(=O)c4nc([C@@H](Cc5ccccc5)NC(C([C@@H](C)O6)N=C26)=O)sc4	0.0047	99.9921	0.0032	CMNPD10010	10.1021/np9802872
c12nc([C@H](NC(=O)C(N=C(O3)[C@@H](NC(=O)c(cs4)nc45)CSSC[C@@H](C(=O)N[C@@H]([C@H](C)O)C(=O)N[C@@H]5Cc6ccccc6)NC1=O)[C@H]3C)CC(C)C)sc2	0.0029	99.9912	0.0058	CMNPD10011	10.1021/np9802872
c1cc2c(cc1)[nH]cc2\C=C(/N=C(C(=O)c3c[nH]c(cccc4)c34)N5)\C5=O	0.003	0.0018	99.9953	CMNPD10015	10.1016/S0040-4020(98)00470-0
n1cc(c(C(=O)NC2=O)c2c3c4[nH]c(ccc5)c3c5)n4c1	0.0056	0.0192	99.9752	CMNPD10017	10.1021/jo981607p
c1c2c(ccc1)[nH]cc2[C@]3(C(=O)N=C(N(C)C)N3)CC(=O)C	8.9207	6.5041	84.5752	CMNPD10018	10.1021/np970019o
C1(=NC([C@@]2(N1C(=O)C(C(C)=O)=C(C)C2)c3c[nH]c(c3cc4)cc4)=O)N(C)C	0.002	0.001	99.997	CMNPD10019	10.1021/np970019o
c1(c2c(c(Nc(cccc3)c34)c(C(O)CN)c1)c4cc[nH+]2)O	4.2324	95.7551	0.0126	CMNPD10028	10.1021/jo980905j
c1(c2c(c(Nc(cccc3)c34)c(CCNC(=O)C)c1)c4cc[nH+]2)O	0.1398	99.8594	0.0008	CMNPD10029	10.1021/jo980905j
c1(c2c(c(Nc(cccc3)c34)c(C=O)c1)c4cc[nH+]2)O	0.0242	99.9706	0.0053	CMNPD10030	10.1021/jo980905j
c1c(c(cc(O)c1)C\C=C(\CCCC(C)(O)C)/C)O	0.0002	0.0004	99.9994	CMNPD10038	10.1080/10575639808041208
c1(CC[C@H]([C@](O)(C)[C@H](O)C\C=C(/C)\C)O)ccoc1	0.0172	0.0624	99.9204	CMNPD10040	10.1016/S0040-4020(98)00213-0
c1(CC[C@@H]2O[C@@]2(C)[C@H](O)C\C=C(/C)\C)ccoc1	1.3953	58.3721	40.2326	CMNPD10042	10.1016/S0040-4020(98)00213-0
O([C@@H]1[C@H](O)[C@@H](O)[C@H](O)CO1)[C@@H](CC[C@@](C2C(=CC3)C(CC[C@@H]4[C@H](C)\C=C\[C@H](C(C)C)C)[C@]4(C)CC2)(C)[C@@]35O)C5	0.1958	0.046	99.7581	CMNPD10058	10.1039/a705682f
O([C@@H]1[C@H](O)[C@@H](O)[C@H](O)CO1)[C@@H](CC[C@@](C2=C(CC3)C(=CC[C@@H]4[C@H](C)\C=C\[C@H](C(C)C)C)[C@]4(C)CC2)(C)[C@@]35O)C5	0.0011	0.0011	99.9979	CMNPD10059	10.1039/a705682f
c1(OC(C)=O)cn[nH]c1	0.0038	0.018	99.9782	CMNPD10060	10.1039/a705682f
c1(CC(NC(=O)C)C(N\C=C\c2cc(OC(=O)C)c(OC(=O)C)c(OC(=O)C)c2)=O)c[nH]c(cc(Br)cc3)c13	0.0008	0.002	99.9972	CMNPD1008	10.1016/S0040-4039(01)94821-X
c1c(\C=C\NC(=O)C(Cc2c[nH]c(cc(Br)cc3)c23)NC(=O)C(=Cc4cc(OC(=O)C)c(OC(=O)C)c(OC(=O)C)c4)NC(=O)C(NC(C)=O)CC(C)C)cc(OC(=O)C)c(OC(=O)C)c1	0.0005	0.0018	99.9977	CMNPD1009	10.1021/jo01306a029
C1NC(=O)C[C@@H](NCCCN(C(=O)[C@@H](C)CC)CCCCCN(C(=O)[C@@H](C)CC)CC1)C\C=C/CCCCCCCC	38.261	0.0285	61.7106	CMNPD10096	10.1021/jo9722461
c1c(\C=C\NC(=O)C(Cc2c[nH]c(cc(Br)cc3)c23)NC(=O)C(=Cc4cc(c(c(c4)OC(=O)C)OC(=O)C)OC(=O)C)NC(=O)C(C(C)C)NC(C)=O)cc(c(c1)OC(=O)C)OC(=O)C	0.0006	0.0016	99.9978	CMNPD1010	10.1021/jo01306a029
c1c(\C=C\NC(=O)C(Cc2c[nH]c(cc(Br)cc3)c23)NC(=O)C(=Cc4cc(c(c(c4)OC(=O)C)OC(=O)C)OC(=O)C)NC(=O)C(CC(C)C)NC(C)=O)ccc(c1)OC(=O)C	0.0018	0.0033	99.9949	CMNPD1011	10.1139/v80-338
c1c(\C=C\NC(=O)C(=Cc2cc(c(c(c2)OC(=O)C)OC(=O)C)OC(=O)C)NC(=O)C(NC(=O)C(CC(C)C)NC(C)=O)=Cc(cc(c3OC(=O)C)OC(=O)C)cc3OC(=O)C)cc(c(c1)OC(=O)C)OC(=O)C	0.0573	0.0336	99.9091	CMNPD1012	10.1139/v80-338
C(OCC(N(C=C1)C=O)C(C(C(=C(C)C2=O)OC)=O)=C12)(=O)\C(\C)=C/C	0.3751	99.5505	0.0744	CMNPD1016	10.1016/S0040-4039(01)86533-3
CN1C(=O)[C@H]([C@@H](C)CC)N(C)C(=O)\C=C(\OC)/C(=C/C[C@H](C)[C@@H](C)OC(=O)[C@@H]([C@H](O)CCCC[C@@H](C(C)C)OC(=O)[C@H](CCC2)N2C(=O)[C@H](C(C)C)N(C)C(=O)[C@@H](N(C(=O)[C@@H](N(C)C([C@@H]1C(C)C)=O)COC)CC3)C3)C)/C	0.0073	99.9905	0.0022	CMNPD10185	10.1021/np990310z
CN1C(=O)[C@H]([C@@H](C)CC)N(C)C(=O)CC(=O)\C(=C\C[C@H](C)[C@@H](C)OC(=O)[C@H](C)[C@H](O)CCCC[C@@H](C(C)C)OC(=O)[C@H](CCC2)N2C(=O)[C@H](C(C)C)N(C)C(=O)[C@@H](N(C(=O)[C@@H](N(C)C(=O)[C@@H]1C(C)C)COC)CC3)C3)\C	0.0087	99.9893	0.0021	CMNPD10186	10.1021/np990310z
C1(C([C@@H]([C@]2([H])N(C3=O)[C@@H](COC(=O)\C(\C)=C/C)C(=C(C2)C4=O)C(=O)C(=C4C)OC)N(C)[C@@H]3[C@@H]5O)=C5C(=O)C(C)=C1OC)=O	0.4814	99.5101	0.0085	CMNPD1022	10.1016/S0040-4039(01)86533-3
C1(C([C@H]([C@]2([H])N(C3=O)[C@@H](COC(=O)\C(\C)=C/C)C(=C(C2)C4=O)C(=O)C(=C4C)OC)N(C)[C@H]3[C@@H]5OCC)=C5C(=O)C(C)=C1OC)=O	1.3044	98.6888	0.0068	CMNPD1023	10.1016/S0040-4039(01)86533-3
C(O)C(N)C(CCCCCCCC(=O)CCCCCCCCCCCCCCC(O)C(N)C)O[C@@H]([C@H](O)[C@H]1O)O[C@H](CO)[C@H]1O	0.0028	99.9939	0.0033	CMNPD10263	10.1021/np990190v
C(CC(CCCCCCCCCCCCCCCC)O[C@@H]([C@H](O)[C@H]1O)O[C@H](CO)[C@@H]1O[C@@H]2[C@H](O)[C@@H](O)[C@H](O)[C@@H](CO)O2)CCCCCCCCCCCCCC	0.0037	99.9784	0.0179	CMNPD10264	10.1016/s0960-894x(98)00719-7
C(CC(CCCCCCCCCCCCCCCCC)O[C@@H]([C@H](O)[C@H]1O)O[C@H](CO)[C@@H]1O[C@@H]2[C@H](O)[C@@H](O)[C@H](O)[C@@H](CO)O2)CCCCCCCCCCCCCCC	0.0024	99.9894	0.0082	CMNPD10265	10.1016/s0960-894x(98)00719-7
C(CC(CCCCCCCCCCCCCCCCCC)O[C@@H]([C@H](O)[C@H]1O)O[C@H](CO)[C@@H]1O[C@@H]2[C@H](O)[C@@H](O)[C@H](O)[C@@H](CO)O2)CCCCCCCCCCCCCCCC	0.0048	99.9832	0.012	CMNPD10266	10.1016/s0960-894x(98)00719-7
C(CC(CCCCCCCCCCCCCCC(C)C)O[C@@H]([C@H](O)[C@H]1O)O[C@H](CO)[C@@H]1O[C@@H]2[C@H](O)[C@@H](O)[C@H](O)[C@@H](CO)O2)CCCCCCCCCCCCC(C)C	0.0049	99.9942	0.0009	CMNPD10267	10.1016/s0960-894x(98)00719-7
C(CC(CCCCCCCCCCCCCCC(C)CC)O[C@@H]([C@H](O)[C@H]1O)O[C@H](CO)[C@@H]1O[C@@H]2[C@H](O)[C@@H](O)[C@H](O)[C@@H](CO)O2)CCCCCCCCCCCCC(C)CC	0.0083	99.9908	0.0009	CMNPD10268	10.1016/s0960-894x(98)00719-7
[C@H]1([C@H]([C@@H](CO[C@H]1OCC(COCCCCCCCCCCCCCCCC)O[C@@H]([C@H](O[C@H](O2)[C@H](O)[C@@H](O)[C@H](O)[C@H]2CO)[C@H]3O)O[C@H](CO)[C@H]3O)O)O)O	0.012	99.8757	0.1122	CMNPD10273	10.1016/S0040-4020(99)00970-9
[C@H]1([C@H]([C@@H](CO[C@H]1OCC(COCCCCCCCCCC(C)CCCCCC)O[C@@H]([C@H](O[C@H](O2)[C@H](O)[C@@H](O)[C@H](O)[C@H]2CO)[C@H]3O)O[C@H](CO)[C@H]3O)O)O)O	0.0096	99.8492	0.1412	CMNPD10274	10.1016/S0040-4020(99)00970-9
C(=C\[C@H](C)C\C(\C)=C\CCC=C)/C=C/C[C@H](C[C@H](O)[C@H]1C)O[C@]1(C)O	0.0032	99.9918	0.005	CMNPD10275	10.1039/a904379i
O(C[C@H](CO)O)\C=C/C#C\C=C/CCCCCC	37.2111	2.7862	60.0027	CMNPD10276	10.1021/np9803575
O(C[C@H](CO)O)\C=C/C#CCCCCCCCC	9.9581	89.1864	0.8555	CMNPD10279	10.1021/np9803575
c1(Br)ccc(Oc2c(Br)cc(Br)cc2O)c(Br)c1	0.3856	99.6137	0.0007	CMNPD1028	10.1016/S0040-4020(01)88886-4
O(C[C@H](CO)O)\C=C/C#CCCCCCCC(C)C	0.2995	99.693	0.0076	CMNPD10281	10.1021/np9803575
C(/CCCCCCC(OC)=O)=C\[C@@H](O)C#C	0.0895	1.9197	97.9908	CMNPD10282	10.1021/np9803575
c1(Br)ccc(Oc2c(Br)c(Br)c(Br)cc2O)c(Br)c1	1.1878	98.809	0.0032	CMNPD1029	10.1016/S0040-4020(01)88886-4
c1(Br)ccc(Oc2cc(Br)c(Br)c(Br)c2O)c(Br)c1	0.7305	99.2678	0.0017	CMNPD1030	10.1016/S0040-4020(01)88886-4
[C@H]1([C@@H](CC(=O)OC1)O)CC	0.0018	0.029	99.9692	CMNPD10303	10.1016/S0040-4020(99)00866-2
[C@@H]1([C@@H](CC(=O)OC1)O)CC	0.0129	72.8025	27.1846	CMNPD10304	10.1016/S0040-4020(99)00866-2
C1(C(=C(O)CC(C)(C)C1)\C(\SCc2ccccc2)=C(\C(=O)CC(C)(C)C3)/C3=O)=O	0.0111	0.0328	99.9561	CMNPD10309	10.1039/a901323g
C1(OC(C[C@H](O)\C=C/[C@H](C)[C@H](O)[C@H](\C=C(\C)/C[C@H](C)[C@@H](O)[C@H](C)[C@@H](OC(N)=O)[C@H](\C=C/C=C)C)C)[C@H](C)[C@H](O)[C@H]1C)=O	0.3473	99.652	0.0008	CMNPD10315	10.1021/ol9910870
C1CC(OC)CC(\C(=C\C=C(/C)\CC(OC(=O)\C=C(/NC(C(O)C(C)C(\C=C/CC)OC2=O)=O)\CCC1)\C=C(/C2)\C)\C)=C	0.0081	99.9908	0.0011	CMNPD10316	10.1021/jo981377e
C1CC(OC)CC(\C(=C\C=C(/C)\CC(OC(=O)\C=C(/NC(C(O)C(C)C(\C=C/C(C)C)OC2=O)=O)\CCC1)\C=C(/C2)\C)\C)=C	0.0081	99.9908	0.0011	CMNPD10317	10.1021/jo981377e
C1CC(OC)CC(\C(=C\C=C(/C)\CC(OC(=O)\C=C(\NC(C(O)C(C)C(\C=C/CC)OC2=O)=O)/CCC1)\C=C(/C2)\C)\C)=C	0.0094	99.9893	0.0013	CMNPD10318	10.1021/jo981377e
C1CC(OC)CC(\C(=C\C=C(/C)\CC(OC(=O)\C=C(\NC(C(O)C(C)C(\C=C/C(C)C)OC2=O)=O)/CCC1)\C=C(/C2)\C)\C)=C	0.0081	99.9908	0.0011	CMNPD10319	10.1021/jo981377e
[H][C@@]12[C@]([C@@H]3[C@H](\C=C\CC\C(\[O-])=C(\C(=O)N4)/C(C4C(CCNC(=O)\C=C\C=C/C3)O)=O)C1)([H])C=CC2=C.[H][C@@]56[C@]([C@@H]7[C@H](\C=C\CC\C(\[O-])=C(\C(=O)N8)/C(C8C(CCNC(=O)\C=C\C=C/C7)O)=O)C5)([H])C=CC6=C.[Mg+2]	0.0082	99.9883	0.0034	CMNPD10320	10.1021/np990144v
C(\C=C(\C1)/Cl)\C=C(\C)/[C@H](CC(=O)O[C@H]2C[C@@H](O[C@H]2[C@H](O)\C=C(\CC(O)=O)/C)C1)OC(=O)C	0.0211	99.978	0.0009	CMNPD10321	10.1016/S0040-4039(99)01291-5
C(\C=C(\C1)/Cl)\C=C(\C)/[C@H](CC(=O)O[C@H]2C[C@@H](O[C@H]2[C@H](O)\C=C(\CC(OCCCC)=O)/C)C1)OC(=O)C	3.0165	96.9818	0.0017	CMNPD10322	10.1016/S0040-4039(99)01291-5
C(\C=C(\[C@@H]1O)/Cl)\C=C(\C)/[C@H](CC(=O)O[C@H]2C[C@@H](O[C@H]2[C@H](O)\C=C(\CC(OCCCC)=O)/C)C1)OC(=O)C	0.0056	99.9929	0.0015	CMNPD10323	10.1016/S0040-4039(99)01291-5
C(\C=C(\[C@@H]1O)/Cl)\C=C(\C)/[C@H](CC(=O)O[C@H]2C[C@@H](O[C@H]2[C@H](O)\C=C(\CC(O)=O)/C)C1)OC(=O)C	0.0022	99.9972	0.0006	CMNPD10324	10.1016/S0040-4039(99)01291-5
C(\C=C(\C1)/Cl)\C=C(\C)/[C@H](CC(=O)O[C@H]2C[C@@H](O[C@H]2[C@H](O)\C=C(\CC(O)=O)/C)C1)O	0.0033	99.9959	0.0008	CMNPD10325	10.1016/S0040-4039(99)01291-5
C(/C(C)C(CC(\C=C\C(C(OC(=O)\C=C\C(O1)C1(C)CC(OC)C(OC)C(=CC(O2)=O)[C@H](O)[C@@H]2C(C)C(OC)C3)C(C)C(C(C)CCC(=O)C(C)C(OC)C\C=C\N(C)C=O)OC)C)OC)OC)=C\C3OC	0.0728	99.8961	0.031	CMNPD10327	10.1016/S0040-4020(99)00912-6
C(/C(C)C(CC(\C=C\C(C(OC(=O)\C=C\C=C(/C)\CC(OC)C(OC)C(=CC(O1)=O)[C@H](O)[C@@H]1C(C)C(OC)C2)C(C)C(C(C)CCC(=O)C(C)C(OC)CCC(=O)O)OC)C)OC)O)=C\C2OC	0.0205	99.9684	0.0111	CMNPD10328	10.1016/S0040-4020(99)00912-6
C(/C(C)C(CC(\C=C\C(C(OC(=O)\C=C\C=C(/C)\CC(OC)CC(=CC(O1)=O)[C@H](O)[C@@H]1C(C)C(OC)C2)C(C)C(C(C)CCC(=O)C(C)C(OC)CCC(=O)O)OC)C)OC)OC)=C\C2OC	0.0789	99.9081	0.0129	CMNPD10329	10.1016/S0040-4020(99)00912-6
C(/C(C)C(CC(\C=C\C(C(OC(=O)\C=C\C=C(/C)\CC(OC)CC(=CC(O1)=O)C[C@@H]1C(C)C(OC)C2)C(C)C(C(C)CCC(=O)C(C)C(OC)CCC(=O)O)OC)C)OC)OC)=C\C2OC	0.0527	99.9302	0.017	CMNPD10330	10.1016/S0040-4020(99)00912-6
C(/C[C@]([H])(C)C(Cl)(Cl)Cl)(=C/C(=O)N1[C@@H](C(C)C)C(OC)=CC1=O)\OC	0.0013	99.9979	0.0008	CMNPD1034	10.1002/hlca.19770600238
[C@]12(C([C@@]3(O)O[C@H](CC[C@@H](O)[C@@H]4O[C@](O)([C@H](C)C(=O)O[C@@H]5[C@H](C)[C@@H](O[C@H](\C=C(/C)\C)C5)C3)C\C(=C\C(OC)=O)\C4)[C@H]1C)C(=O)[C@H](C)CC2)O	0.0073	99.9918	0.001	CMNPD10344	10.1021/ja990789h
[C@H](O)([C@H](COC)N(C)C)[C@@H](C(NCC[C@H](C)c1nc(co1)\C=C\C[C@@H](O[C@]23C(C)(C)[C@@H](OP(O)(O)=O)[C@H](O2)[C@@H](OC)C[C@H](O)[C@H](C)[C@H](O)[C@H](C)\C=C(/C)\C(\C)=C\C=C\C(=C/C#N)\C)[C@H](C)[C@@H](O)C3)=O)O	0.0079	99.9909	0.0012	CMNPD10346	10.1021/ja992135e
[C@H](O)([C@H](COC)N(C)C)[C@@H](C(NCC[C@H](C)c1nc(co1)\C=C\C[C@@H](O[C@]23C(C)(C)[C@@H](OP(O)(O)=O)[C@H](O2)[C@@H](OC)C[C@H](O)[C@H](C)[C@H](O)[C@H](C)\C=C(/C)\C(\C)=C\C=C\C(=C\C#N)\C)[C@H](C)[C@@H](O)C3)=O)O	0.0023	99.9968	0.0009	CMNPD10347	10.1021/ja992135e
[C@H](O)([C@H](COC)N(C)C)[C@@H](C(NCC[C@H](C)c1nc(co1)\C=C\C[C@@H](O[C@]23C(C)(C)[C@@H](O)[C@H](O2)[C@@H](OC)C[C@H](O)[C@H](C)[C@H](O)[C@H](C)\C=C(/C)\C(\C)=C\C=C\C(=C/C#N)\C)[C@H](C)[C@@H](O)C3)=O)O	0.0055	99.9935	0.001	CMNPD10348	10.1016/s0960-894x(99)00066-9
s1c([C@@]([H])(C)NC(=O)[C@@H](C[C@]([H])(C(Cl)(Cl)Cl)C)N(C)C(=O)C[C@@](C)(C(Cl)(Cl)Cl)[H])ncc1	0.0062	99.9582	0.0357	CMNPD1035	10.1016/S0040-4039(01)83192-0
C(C(N(C)[C@H](C(=O)N[C@]([H])(C)c1sccn1)C[C@@]([H])(C)C(Cl)(Cl)Cl)=O)[C@@](C)(C(Cl)(Cl)Cl)[H]	0.0166	99.2168	0.7666	CMNPD1036	10.1016/S0040-4039(01)94591-5
c1c(c2c(NC(CCCCCCCCC)=O)c(O)ccc2)ccnc1C	0.0013	99.9947	0.004	CMNPD10363	10.1016/S0040-4020(99)00022-8
c1c(c2c(NC(CCCCCCCCCCCCSC(=O)C)=O)c(O)ccc2)ccnc1C	0.0013	99.9976	0.0011	CMNPD10364	10.1016/S0040-4020(99)00022-8
c1c(c2c(NC(CCCCCCCCCCCCS)=O)c(O)ccc2)ccnc1C	0.0099	99.9749	0.0152	CMNPD10365	10.1016/S0040-4020(99)00022-8
[C@@H](OC)([C@@H]([C@@H](O)[C@@H](\C=C\C(C)C)O)O)C(NC(C(NC[C@H]1O)=O)CC1)=O	0.003	99.9573	0.0398	CMNPD10366	10.1021/np9902688
[C@@H](OC)([C@@H]([C@@H](O)[C@@H](\C=C\C(C)C)O)O)C(NC(C(N(C)C[C@H]1O)=O)CC1)=O	0.0016	99.9868	0.0116	CMNPD10367	10.1021/np9902688
[C@H](O)(C[C@@H](O)c1coc(Cc(ocn2)c2)n1)[C@@H]([C@H](C)O)O	0.002	99.9884	0.0097	CMNPD10368	10.1021/np9902688
[C@@H](OC)([C@@H]([C@@H](O)[C@@H](\C=C\C(C)C)O)O)C(NC(C(NC[C@H]1OC(=O)CCCCCCCCCCCC(C)C)=O)CC1)=O	0.002	99.9945	0.0035	CMNPD10369	10.1021/np980330l
C(C(N(C)[C@H](C(=O)NCc1sccn1)C[C@@]([H])(C)C(Cl)(Cl)Cl)=O)[C@@](C)(C(Cl)(Cl)Cl)[H]	0.0048	99.9675	0.0277	CMNPD1037	10.1071/Ch9820031
[C@H](O)(C[C@@H](O)c1coc(Cc(ocn2)c2)n1)[C@@H]([C@H](C)OC(CCCCCCCCCCCCCCC)=O)O	0.0019	99.994	0.0041	CMNPD10370	10.1021/np980330l
[C@H](O)(C[C@@H](OC(CCCCCCCCCCCCCCC)=O)c1coc(Cc(ocn2)c2)n1)[C@@H]([C@H](C)O)O	0.0181	99.8965	0.0853	CMNPD10371	10.1021/np980330l
[C@H](O)(C[C@@H](O)c1coc(Cc(ocn2)c2)n1)[C@@H]([C@H](C)OC(CCCCCCCCCCCCC(C)C)=O)O	0.0013	99.998	0.0007	CMNPD10372	10.1021/np980330l
[C@H](OC(=O)CCCCCCCCCCCCC(C)C)(c1coc(Cc(ocn2)c2)n1)C[C@@H]([C@H](O)[C@@H](O)C)O	0.001	99.9983	0.0007	CMNPD10373	10.1021/np980330l
[C@H](O)(C[C@@H](O)c1coc(Cc(ocn2)c2)n1)[C@@H]([C@H](C)OC(=O)CCCCCCCCCCCCCC)O	0.0019	99.994	0.0041	CMNPD10374	10.1021/np980330l
[C@H](OC(CCCCCCCCCCCCCC)=O)(c1coc(Cc(ocn2)c2)n1)C[C@@H]([C@H](O)[C@@H](O)C)O	0.0144	99.9473	0.0384	CMNPD10375	10.1021/np980330l
c1c(ocn1)[C@H](OC(CCCCCCCCCCCCCC)=O)c2nc([C@@H](C[C@@H]([C@H](O)[C@@H](O)C)O)O)co2	0.002	99.9949	0.0032	CMNPD10376	10.1021/jo9906328
C(C(N(C)[C@H](C(=O)NCc1sccn1)C[C@@]([H])(C)C(Cl)(Cl)Cl)=O)[C@@](C)(C(Cl)Cl)[H]	0.0023	99.9836	0.0141	CMNPD1038	10.1071/Ch9820031
C1(N(C=O)C=Cc(c(O)cc(OC)c2)c12)COC(C)=O	0.0041	0.0487	99.9472	CMNPD10387	10.1021/np980489y
NC1=C(Cl)C(=N)c(c(C(O)CO)c[nH]2)c2C1=O	0.0842	99.8829	0.0329	CMNPD10389	10.1021/np990177a
C(C(N(C)[C@H](C(=O)NCc1sccn1)C[C@@]([H])(C)C(Cl)Cl)=O)[C@@](C)(C(Cl)(Cl)Cl)[H]	0.0023	99.9836	0.0141	CMNPD1039	10.1071/Ch9820031
NC1=C(Cl)C(=O)c(c(C(O)CO)c[nH]2)c2C1=O	0.0481	29.6989	70.253	CMNPD10390	10.1021/np990177a
C([N+](C)(C)C)[C@]1(C([O-])=O)NC(=O)[C@H](O)C1	0.3454	98.4564	1.1983	CMNPD10396	10.1016/S0040-4039(99)01356-8
C1(=O)N[C@@H](C)C(=O)O[C@@H](C)C[C@@H](C)C(=O)C(=C)C[C@H](C)C(=O)N[C@@H](C)C(=O)N(C)[C@@H]1Cc(cc2)cc(Br)c2O	0.107	99.8601	0.0329	CMNPD10399	10.1021/np990155o
s1c(CNC(=O)[C@@H](C[C@]([H])(C(Cl)(Cl)Cl)C)N(C)C(=O)C[C@@](C)(C(Cl)(Cl)Cl)[H])ncc1	0.0038	99.974	0.0222	CMNPD1040	10.1071/Ch9820031
C1(=O)N[C@@H](C)C(=O)O[C@@H](C)C[C@@H](C)C(=O)C(=C)C[C@H](C)C(=O)N[C@@H](C)C(=O)N(C)[C@@H]1Cc(cc2)cc(Cl)c2O	0.0128	99.3838	0.6034	CMNPD10400	10.1021/np990155o
C1(=O)N[C@@H](CO)C(O[C@@H](C)C[C@@H](C)\C=C(/C)\C[C@H](C)C(=O)N[C@@H](C)C(=O)N(C)[C@@H]1Cc(ccc2O)cc2Br)=O	8.1205	6.9278	84.9517	CMNPD10402	10.1021/np990155o
C1(=O)N[C@@H](CO)C(O[C@@H](C)C[C@@H](C)\C=C(/C)\C[C@H](C)C(=O)N[C@@H](C)C(=O)N(C)[C@@H]1Cc(ccc2O)cc2Cl)=O	0.0191	3.3161	96.6648	CMNPD10403	10.1021/np990155o
C1(=O)N[C@@H](C)C(O[C@@H](C)C[C@@H](C)\C=C(/C)\C[C@H](C)C(=O)N[C@@H](CO)C(=O)N(C)[C@@H]1Cc(ccc2O)cc2Br)=O	0.1553	0.1726	99.6721	CMNPD10405	10.1021/np990155o
n1(c(c(c(c1)C([C@H](NC)C(N[C@@H](C(C)C)C(=O)N([C@@H](C(C)C)\C=C(/C)\C(=O)O)C)=O)(C)C)cc2)cc2)C	0.0051	99.9744	0.0205	CMNPD10407	10.1016/s0968-0896(99)00089-9
C1CCN(C(=O)[C@H]2N(C([C@@H](Cc(c3)cccc3)NC(=O)[C@H](CC(N)=O)NC(=O)[C@H](CC(C)C)N(C)C(=O)[C@H](C(C)C)N(C(=O)[C@@H](N(C)C(=O)[C@H](CC(N)=O)N(C(=O)[C@H](C(C)C)N(C(=O)[C@@H](Cc(c4)cccc4)NC(COC)=O)C)C)[C@@H](CC)C)C)=O)CCC2)[C@H]1C(=O)O	0.0043	99.9922	0.0035	CMNPD10409	10.1016/S0040-4039(99)00844-8
C1(=O)\C(=C/C(C(Cl)(Cl)Cl)C)\N(C)C(C(CC(C)C(Cl)(Cl)Cl)N1C)=O	0.032	21.2812	78.6868	CMNPD1041	10.1016/S0040-4039(01)85777-4
C1(NC(=O)[C@]2(N1CCC[C@@H]2NC([C@@H]3CCCN3C(=O)[C@H](CNC(=O)C[C@@]([H])([C@H](Cc4ccc(O)cc4)N5)N[C@H](Cc(c6)cccc6)C5=O)NC=O)=O)O)=N	0.0035	99.9948	0.0017	CMNPD10410	10.1021/ja9831195
C1(NC(=O)[C@]2(N1CCC[C@@H]2NC([C@@H]3CCCN3C(=O)[C@H](CNC(=O)C[C@]([H])([C@H](Cc4ccc(O)cc4)N5)N[C@H](Cc(c6)cccc6)C5=O)NC=O)=O)O)=N	0.0183	99.9672	0.0145	CMNPD10411	10.1021/ja9831195
[C@]12(N(C(=N)NC1=O)CCC[C@@H]2NC([C@@H]3CCCN3C(=O)[C@H](CNC(=O)\C=C\[C@H](Cc4ccc(O)cc4)NC([C@@H](Cc(c5)cccc5)N)=O)NC=O)=O)O	0.0044	99.9934	0.0022	CMNPD10413	10.1021/ja9831195
[C@H]1(CCCN1C(=O)[C@H](CNC(=O)\C=C\[C@H](Cc2ccc(O)cc2)NC([C@@H](Cc(c3)cccc3)N)=O)NC=O)C(N)=O	0.0127	0.153	99.8343	CMNPD10414	10.1021/ja9831195
[C@@H]12N(C(=O)[C@@H](NC(=O)[C@H](CC)NC(=O)[C@H](C(C)CC)NC(=O)[C@@H](OS(O)(=O)=O)[C@@H](C)CC)CCCNC(=O)[C@@H](NC(=O)\C=C\c(co3)nc3[C@H](C)NC(=O)C([C@H](CC(C)C)NC1=O)=O)Cc4c([nH]c(c4cc5O)cc5)Br)CCC2	0.0162	99.9825	0.0013	CMNPD10416	10.1016/S0040-4020(99)00744-9
[C@@H]12N(C(=O)[C@@H](NC(=O)[C@H](CCC)NC(=O)[C@H](C(C)CC)NC(=O)[C@@H](OS(O)(=O)=O)[C@@H](C)CC)CCCNC(=O)[C@@H](NC(=O)\C=C\c(co3)nc3[C@H](C)NC(=O)C([C@H](CC(C)C)NC1=O)=O)Cc4c([nH]c(c4cc5O)cc5)Br)CCC2	0.0311	99.9663	0.0026	CMNPD10417	10.1016/S0040-4020(99)00744-9
N([C@H](CC(C)C)C(=O)N[C@H]1[C@H](OC(=O)[C@@H]([C@@H](C)CC)N(C)C(=O)[C@@H](CC(C)C)NC(=O)CCNC([C@H](C)N(C)C(=O)[C@H](C(C)C)N(C)C([C@@H]([C@@H](CC)C)NC(=O)CCNC([C@H]([C@@H](C)CC)N(C)C(=O)[C@@H](CC(C)C)NC(=O)CCNC1=O)=O)=O)=O)C)(C(=O)[C@H](C(C)C)NC(=O)CS(=O)C)C	0.0014	0.0017	99.9969	CMNPD10418	10.1016/S0040-4020(99)00586-4
N([C@H](CC(C)C)C(=O)N[C@H]1[C@H](OC(=O)[C@@H]([C@@H](C)CC)N(C)C(=O)[C@@H](CC(C)C)NC(=O)CCNC([C@H](C)N(C)C(=O)[C@H](C(C)C)N(C)C([C@@H]([C@@H](CC)C)NC(=O)CCNC([C@H]([C@@H](C)CC)N(C)C(=O)[C@@H](CC(C)C)NC(=O)CCN(C)C1=O)=O)=O)=O)C)(C(=O)[C@H](C(C)C)NC(=O)C)C	0.0007	0.002	99.9973	CMNPD10419	10.1016/S0040-4020(99)00586-4
N([C@H](CC(C)C)C(=O)N[C@H]1[C@H](OC(=O)[C@@H]([C@@H](C)CC)N(C)C(=O)[C@@H](CC(C)C)NC(=O)CCNC([C@H](C)N(C)C(=O)[C@H](C(C)C)N(C)C([C@@H]([C@@H](CC)C)NC(=O)CCNC([C@H]([C@@H](C)CC)N(C)C(=O)[C@@H](CC(C)C)NC(=O)CCNC1=O)=O)=O)=O)C)(C(=O)[C@H](C(C)C)NC(=O)COC)C	0.0109	0.0077	99.9814	CMNPD10420	10.1107/S0108270198014383
N1[C@H](C(NCCC(=O)N[C@H](CC(C)C)C(N(C)[C@@H]([C@@H](C)CC)C(=O)NCCC(=O)N[C@H]([C@@H](CC)C)C(N(C)[C@H](C(=O)N[C@@H](C)C(=O)NCCC(=O)N[C@H](CC(C)C)C(=O)N(C)[C@H]([C@@H](C)CC)C1=O)C(C)C)=O)=O)=O)[C@H](O)C	0.0027	0.0015	99.9958	CMNPD10421	10.1016/S0040-4039(99)01029-1
c1(C[C@@H]2NC(=O)\C=C\c(cs3)nc3[C@H](COC)NC(=O)C([C@H]([C@H](CC)C)NC(=O)[C@H](C)NC(=O)[C@@H](NC(=O)[C@H]([C@H](CC)C)NC(=O)[C@H](O)CNC=O)CNC2=O)=O)c4c(cccc4)[nH]c1	0.3205	99.6701	0.0094	CMNPD10426	10.1039/a901928f
C1C[C@]([H])(C(C)(C)[C@@]2(C(OCC2)=O)C3)[C@@]3([H])C=C1C	0.0004	0.0008	99.9988	CMNPD1043	10.1002/bscb.19780870609
C(CC(=O)C)C1C(C[C@]2(C(=O)OCC2)C1(C)C)=O	0.0012	0.0027	99.996	CMNPD1044	10.1002/bscb.19780870609
N1(C(=O)N(C)C(N)=C2C1=NC=N2)C	0.1979	0.0262	99.7759	CMNPD10458	10.1107/S010827019900640x
O=C1Oc(cc2OC)c(cc2)N1	0.0013	0.009	99.9897	CMNPD10459	10.1016/S0305-1978(98)00117-3
O=C1Sc(c(c(O)cc2)N1)c2C(CNC)O	0.0529	4.7983	95.1488	CMNPD10460	10.1016/s0960-894x(99)00205-x
c1c(ccc(OC)c1)CCn2cc(c3ccc(O)cc3)c(c4ccc(O)cc4)c2C(OC)=O	0.7522	13.7501	85.4977	CMNPD10461	10.1021/ja982078+
c1c(c(cc(C(O)=O)c1)C\C=C(\CC\C=C(\CC\C=C(\CC\C=C(\CC\C=C(\CC\C=C(\CC\C=C(\CC\C=C(\C)/C)/C)/C)/C)/C)/C)/C)/C)O	0.07	99.8786	0.0514	CMNPD10471
C1C[C@@]([H])(C(C)(C)c(cco2)c2C3)[C@]3([H])C=C1CSC(=O)C	0.0286	0.0535	99.9179	CMNPD1048	10.1016/S0040-4039(01)85779-8
C(=C\C\C(=C\C=C\C(C)C)\C)/c1ccoc1	0.0042	99.9908	0.005	CMNPD10482	10.1021/np980557g
[H][C@@]12[C@](CC3(C=COC3OC)C1(C)C)([H])C=C(C)CC2	26.1547	42.5914	31.2539	CMNPD10483
C1CC[C@]2([C@]([H])(CC[C@](C=C)(C)O2)C1(C)C)C	0.0126	0.0376	99.9498	CMNPD10487
c1(c(ccc(C)c1)C(CC(O)CC(C)C)C)O	31.9307	56.9431	11.1263	CMNPD10489	10.1021/np980491p
[C@]1([H])(O)C[C@@]([H])(C(C)(C)c(cco2)c2C3)[C@]3([H])C=C1C	0.0015	0.0058	99.9927	CMNPD1049	10.1071/Ch9820095
c1(c(ccc(C=O)c1)C(CC(OC(=O)C)CC(C)C)C)O	0.0025	0.0162	99.9813	CMNPD10490	10.1021/np980491p
c1(c(ccc(C)c1)C(CC(OC(=O)C)CC(C)C)C)O	10.3819	68.4571	21.161	CMNPD10491	10.1021/np980491p
Oc1c(c(ccc1C=O)C(\C=C\C=C(/C)\C)C)O	0.0045	0.0077	99.9878	CMNPD10492	10.1021/np980491p
c1c(c(ccc1C(O)=O)C(\C=C\C=C(/C)\C)C)OC	0.0008	0.004	99.9951	CMNPD10493	10.1021/np980491p
c1(c(ccc(c1)C=O)C(CC(O)CC(C)C)C)O	0.0008	0.0049	99.9943	CMNPD10494	10.1021/np980491p
c1(c(ccc(C)c1)C(CC(=O)\C=C(/C)\C)C)O	11.0308	1.3598	87.6094	CMNPD10495	10.1021/np980491p
[C@]1([H])(OC(=O)C)C[C@@]([H])(C(C)(C)c(cco2)c2C3)[C@]3([H])C=C1C	0.0101	0.0136	99.9763	CMNPD1050	10.1071/Ch9820095
C(=C\[C@H](O1)[C@@]1(C)CC\C=C(\CO)/C(=O)CC[C@@H](C)[C@@H]2O)(/C2=O)\C(C)C	0.0059	0.0084	99.9857	CMNPD10507	10.1016/S0040-4020(98)01092-8
[C@]1(O)([H])C[C@@]([H])(C(C)(C)c(cco2)c2C3)[C@]3([H])C=C1C	0.0026	0.0113	99.9861	CMNPD1051	10.1071/Ch9820095
C1C[C@]2(C(CC[C@@](C)([C@](O)([C@@H](OC)OC3OC)[C@]3(O)CC4)C24)[C@](C(O)=O)(C)C1)C	32.1604	67.8206	0.019	CMNPD10511	10.1021/np9803981
C1CC[C@]2(C(CC[C@@](C)(C(COC3=O)=C3CC4)C24)[C@]1(C(O)=O)C)C	0.002	0.0031	99.9949	CMNPD10513	10.1021/np9803981
C1C[C@@]([H])(C(C)(C)c(cco2)c2C3)[C@]3([H])C=C1CO	0.0078	0.0777	99.9145	CMNPD1052	10.1071/Ch9820095
C1=C(C)[C@]2([C@]([H])([C@@]([H])(C1)[C@H](C)CC\C=C(/C)\C)C=C(C)CC2)[H]	0.0148	0.0227	99.9626	CMNPD10521	10.1016/S0040-4020(99)00737-1
C1CC[C@]2(C(=CC[C@H](C)[C@]2(C)CCC3=CC[C@H](C(C(O)OC4=O)=C4)OC3)C1(C)C)[H]	7.296	92.7031	0.0008	CMNPD10529	10.1021/np990125l
C\C(=C/C(=O)O)\CC[C@@H]([C@@](C)(CCCC1=C)[C@]1([H])CC2)[C@@]2(C)CC\C=C(\C)/C	0.0078	99.9909	0.0012	CMNPD10533	10.1021/ol990058m
C\C(=C/C(=O)O)\CC[C@@H]([C@@](C)(CCC=C1C)[C@]1([H])CC2)[C@@]2(C)CC\C=C(\C)/C	0.0043	99.9902	0.0055	CMNPD10534	10.1021/ol990058m
[C@@H]1(O)C[C@@]([H])(C(C)(C)c(occ2)c2C3)[C@]3([H])C=C1C	0.0422	0.0574	99.9004	CMNPD1054	10.1071/Ch9820095
CCC(CC(=O)O)O	0.0078	99.8918	0.1004	CMNPD10541	10.1055/s-2006-960851
C(=C(/C)\C=C/Cc1ccoc1)/C=C/C(C)C	0.0378	99.8268	0.1354	CMNPD1055	10.1071/Ch9820095
C(C(=O)C(CC\C=C(\C)/C)C)C\C(\C)=C\CC\C=C(\CCC(=O)C(CC\C=C(\C)/C)C)/C	0.0092	99.9811	0.0097	CMNPD10586	10.1021/np980526l
C1(C[C@]2([C@@]([H])(O[C@@H](C(O)(C)C)CC2)CC1)C)=O	0.0015	0.0118	99.9867	CMNPD10592	10.1016/S0040-4020(99)00221-5
C1C2(C)C(OC3([C@]([H])(CC[C@H](C)[C@@]3(C)CC[C@H]([C@](C)(CCC(C(C)(O)C)O)C(=O)C4)[C@@H](C)C4)O2)C1)(C)C	3.5172	0.007	96.4758	CMNPD10593	10.1016/S0040-4020(99)00221-5
C1C2(O)C(OC3([C@@](CC[C@H](C)[C@@]3(C)CC[C@](C)(C4C5(OC(C(C)(C)O5)CC4)C6)[C@@H](C)C6)([H])O2)C1)(C)C	41.9515	0.0501	57.9984	CMNPD10595	10.1016/S0040-4020(99)00221-5
C(/C\C=C/CCC(OC)=O)=C/C[C@@H](O)\C=C\C=C/C\C=C/C\C=C/CC	40.3135	59.684	0.0025	CMNPD10598	10.1002/(Sici)1522-2675(19990505)82:5<677::Aid-Hlca677>3.3.Co;2-S
C1(CCCCCCCCCCCCCCCC)=C[C@@H](C)OC1=O	0.6298	98.5197	0.8505	CMNPD10599	10.1021/np9901231
c1(C)c(C)c2c(Cc(occ3)c3CC2)cc1	0.0004	0.0005	99.999	CMNPD1060	10.1246/bcsj.56.491
C1(CCCCCCCCCCCCCC[C@@H]2C(=O)O[C@H](C)[C@@H]2O)=C[C@@H](C)OC1=O	2.2078	96.1413	1.6509	CMNPD10600	10.1021/np9901231
C1(CCCCCCCCCCCCCCC2=C([C@H](OC2=O)C)O)=C[C@@H](C)OC1=O	0.0056	0.0284	99.966	CMNPD10601	10.1021/np9901231
C(C(OC)=O)(CNC(=O)C(CCCCCCCCCCCC)=O)=C	1.8104	94.8313	3.3583	CMNPD10609	10.1016/S0305-1978(98)00129-X
c12c(occ1)CC(C=CCC3(C)C)=C3CC2	0.0298	0.401	99.5692	CMNPD1061	10.1246/bcsj.56.491
O1[C@@](C2)(N([C@@](CC3)(O[C@@H]4C5)C[C@H]5C)C4)[C@]3(C)[C@](CC1=O)(C)[C@@]([H])(C(=O)[C@H](C)c(c(O)cc(C)c6)c67)[C@@]27C	0.1044	0.0327	99.8629	CMNPD10610	10.1016/S0040-4020(99)00198-2
C1[C@@]2([C@@](C)([C@](OC1=O)(C[C@]3(C)[C@]2([H])C(=O)C[C@]([H])(C(=O)C=C(C)C4)[C@]34[H])N([C@@]5(O[C@@H]6[C@@H]7O)C[C@H]7C)C6)CC5)C	0.0058	0.0018	99.9924	CMNPD10611	10.1016/S0040-4020(99)00198-2
C1[C@@]2([C@@](C)([C@](OC1=O)(C[C@]3(C)[C@]2([H])C(=O)C[C@]([H])(C(=O)C=C(C)C4)[C@]34[H])N([C@@]5(O[C@@H]6C7)C[C@H]7CO)C6)CC5)C	0.0044	0.0028	99.9927	CMNPD10612	10.1016/S0040-4020(99)00198-2
C1[C@@]2([C@@](C)([C@](OC1=O)([C@H]([C@]3(C)[C@]2([H])C(=O)C[C@]([H])(C(=O)C=C(C)C4)[C@]34[H])O)N([C@@]5(O[C@@H]6C7)C[C@H]7C)C6)CC5)C	0.001	0.0005	99.9985	CMNPD10613	10.1016/S0040-4020(99)00198-2
C1[C@@]2([C@@](C)([C@](OC1=O)([C@H]([C@]3(C)[C@]2([H])C(=O)[C@H](C)[C@]([H])(C(=O)C=C(C)C4)[C@]34[H])O)N([C@@]5(O[C@@H]6C7)C[C@H]7C)C6)CC5)C	0.0036	0.0026	99.9937	CMNPD10614	10.1016/S0040-4020(99)00198-2
N1(C=C(C)C(=O)NC1=O)CCO	0.0523	2.0948	97.8529	CMNPD10615	10.1080/10575639908048795
C1=CC(C)(C)C(CCc(cco2)c2C3)C3=C1	0.1214	2.6778	97.2008	CMNPD1062	10.1246/bcsj.56.491
[C@]12([C@]([H])([C@](C3)([C@H]3CC(C)(C)C1)C)C[C@H](O)C2=C)[H]	0.0087	0.0182	99.9731	CMNPD10621	10.1021/np980449u
[C@]12([C@]([H])([C@](C3)([C@H]3CC(C)(C)C1)C)CC[C@]24OC4)[H]	0.0008	0.0021	99.9972	CMNPD10622	10.1021/np980449u
[C@]12([C@]([H])([C@](C3)([C@H]3CC(C)(C)C1)C)CC[C@@]2(O)CO)[H]	0.0007	0.002	99.9973	CMNPD10623	10.1021/np980449u
[C@]12([C@]([H])([C@](C3)([C@H]3CC(C)(C)C1)C)CC[C@]2(O)CO)[H]	0.0006	0.0014	99.998	CMNPD10624
[C@]12([C@]([H])([C@](C3)([C@H]3CC(C)(C)C1)C)CC[C@]2(O)COC)[H]	0.0422	4.6987	95.259	CMNPD10625
[C@]12([C@]([H])([C@](C3)([C@H]3CC(C)(C)C1)C)CC[C@@]2(O)COC(C)=O)[H]	0.0751	7.694	92.2309	CMNPD10626
C1([C@]([H])([C@]2([C@H](C2)CC(C)(C)C1)C)CCC(=O)C)=O	1.0138	98.9132	0.073	CMNPD10627
[C@@]1([C@@]([H])(CC[C@@H]2C)[C@]3(C)CC[C@@H]1C(C)C)([H])[C@H]2O3	0.008	0.0824	99.9096	CMNPD10628	10.1080/10575639908045429
C1\C(\CC(CC1)(C)C)=C/CO	0.026	99.8749	0.0991	CMNPD1063	10.1246/cl.1982.1879
C1[C@]([H])([C@@]([C@@H](C)CC2)(CC3(C)C)[C@H](C[C@@H]4[C@]([H])([C@@]([C@@H](C)CC5)(CC6(C)C)C(=C)C4=O)[C@H]56)C1=O)[C@H]23	0.1265	0.0747	99.7988	CMNPD10630	10.1021/np980464z
C(\C(\C)=C\CCC(=O)C)C[C@@H]1[C@@H](C=O)C1(C)C	1.4018	95.9151	2.6831	CMNPD10636	10.1021/jo990302n
C1([C@@H]([C@H](CCCC1)C)CCC(=O)C)=O	0.0561	4.4305	95.5134	CMNPD10637	10.1055/s-1999-2692
C12([C@@]3([H])c(occ4)c4C=C1)[C@]3(C(C)(CC=C2)C)[H]	0.0018	0.0039	99.9942	CMNPD1064	10.1007/Bf01932327
C1(=O)C2(CC=O)C(C(=C)C(CC2)(C)[C@]([H])(C)C3)C3O1	0.0019	0.0035	99.9947	CMNPD1068	10.1021/jo01291a047
C(\C=C(/C)\C)\C=C(\C)/c1cc(O)c(C)cc1O	0.0035	0.0077	99.9888	CMNPD1070	10.1071/Ch9822583
c1(O)cc(C)c(O)cc1\C(\C)=C\C\C=C(\C)/C	0.0012	0.007	99.9918	CMNPD1071	10.1071/Ch9822583
[C@]12([H])[C@](C)([C@]3([C@@](O4)(C=C1C(OC)=O)C=C(C)CC3)[H])[C@@]4(O)C[C@@H](C(C)C)C2=O	0.0273	0.0076	99.9651	CMNPD10720	10.1039/a806980h
C(/c1c(c(c2c(C)cc3)c3c(C)c1)C(C)=C(O)C2=O)=C(\C)/C	0.053	99.6894	0.2576	CMNPD10726	10.1021/np990090p
c1cc2c(N(C\C=C(/C)\C)C(N(C)CC3)C23C\C=C(/C)\C)cc1	0.001	0.0026	99.9964	CMNPD10760	10.1021/jo982090k
c1cc2c(N(C\C=C(\C)/C)C(N(C)CC3)C23C(C)(C)C=C)cc1	0.0007	0.0029	99.9964	CMNPD10761	10.1021/jo982090k
C[C@@]1(CC(OC(=O)C)[C@](O)([C@@]2(C)C(C)(C)[C@@H](Br)C[C@H]2O)C[C@@H]1Br)Cl	0.0105	0.0067	99.9827	CMNPD10762	10.1021/np990229w
C[C@@]1(CC[C@](O)([C@@]2(C)C(C)(C)[C@@H](Br)C[C@H]2O)C[C@@H]1Br)Cl	0.0002	0.0006	99.9992	CMNPD10763	10.1021/np990229w
C[C@@]1(CC[C@](O)([C@@]2(C)C(C)(C)[C@@H](Br)CC2)C[C@@H]1Br)Cl	0.0014	0.0012	99.9974	CMNPD10764	10.1021/np990229w
[C@@H]1(Cc(c2)cccc2)N(C(=O)[C@@H](OC(=O)[C@@H]3CCCN3C(=O)[C@@H]4CCCN4C(=O)[C@H](C(C)C)NC(=O)[C@H](C(C)C)NC(=O)[C@H](C(C)C)N(C)C)C(C)C)C(=O)C=C1OC	0.0009	99.9987	0.0005	CMNPD10766	10.1021/jo981055a
OC(C)[C@H](NC(=O)[C@@H](C(C)C)NC(=O)CCCC(C)C)C(=O)N[C@H](C(C)C)C(=O)N[C@H](C(=O)N([C@@H](C(=O)N[C@H](C(=O)N[C@H](C(C)CC)C(N[C@@H](C(N[C@H](C(C)CC)C(N[C@H](C(C)C)C(=O)N[C@@H](Cc1ccccc1)C(N\C(=C/C)\C(=O)N[C@H]2C(C)C)=O)=O)=O)C(C)OC2=O)=O)CCCN)CC3)C3)C(C)C	0.0129	99.9848	0.0023	CMNPD10767	10.1016/s0040-4020(99)00410-x
[C@@H]1(O)[C@H](CC=C(C=O)C1)C(C#C\C=C(/C)\C)=C	0.0002	0.0005	99.9993	CMNPD10768	10.1021/np990011+
C1CC[C@]2([C@@]([H])([C@H](OC(C)=O)C=C(C=O)[C@@H]2C=O)C1(C)C)C	4.6324	0.0469	95.3207	CMNPD10769	10.1016/S0040-4020(99)00256-2
Cl\C(\Cl)=N\C=C\C(CC[C@]([H])([C@]1(C)C[C@@H](O)[C@@H]2Cl)C2(C)C)=C1	0.002	99.9948	0.0031	CMNPD10770	10.1021/np990186j
Cl\C(\Cl)=N\C=C\C(=CC[C@]([H])([C@]1(C)C[C@@H](O)[C@@H]2Cl)C2(C)C)C1	0.002	99.9952	0.0029	CMNPD10771	10.1021/np990186j
C1[C@H](C[C@]2(C)C(CC[C@](C)([C@@H](C(=O)OC(CO)CO)C(=C)CC3)C23)[C@@]1(COC(=O)C)C)OC(=O)C	12.7951	0.01	87.195	CMNPD10774	10.1016/S0040-4039(99)01777-3
CC1=C(C)C(=O)[C@](O)(C)[C@@H]1[C@@H](C)C[C@@H](C)C[C@@H](C)CCC	0.0007	0.0012	99.9981	CMNPD10794	10.1016/S0040-4020(99)00093-9
CC1=C(C)C(=O)OC1[C@@H](C)C[C@@H](C)C[C@@H](C)CCC	0.3451	68.3349	31.3201	CMNPD10795	10.1016/S0040-4020(99)00093-9
C([C@@H](C)C[C@@H](C)CCC)[C@H](C)\C=C(\C(=O)O)/C	0.0003	0.0008	99.9989	CMNPD10796	10.1016/S0040-4020(99)00093-9
c1cc2c(n([C@@](C)(O[C@@H]3C[C@H]4N)[C@@H]4OC)c(c(n3c(cccc5)c56)c6c(C(=O)NC7)c78)c28)c(O)c1	0.0013	99.9981	0.0006	CMNPD10797	10.1080/10575639908045433
C(/Cl)(\Cl)=N/C\C=C(\C[C@@H]([C@H]1Cl)O)/C[C@]1(CC\C=C(/C)\C)C	0.0113	99.9553	0.0334	CMNPD1080	10.1021/ja00464a052
C(C\C=C(/C)\C)\C(\C)=C\CCC(=C)C(C\N=C(/Cl)\Cl)Cl	0.0009	99.9969	0.0022	CMNPD1081	10.1021/ja00464a052
c1c(c(cc(O)c1)\C=C/C(C)(O)CC\C=C(\C)/C)O	0.1094	1.4001	98.4905	CMNPD10812	10.1021/jf981103s
Oc1c(c2c(cc1)Oc3c(ccc(OC)c3C=O)O2)C=O	0.0006	0.0019	99.9975	CMNPD10820	10.1021/np9802825
Oc1c(c2c(cc1)Oc3c(ccc(O)c3C=O)O2)C=O	0.0008	0.0033	99.9959	CMNPD10821	10.1021/np9802825
O=C1O[C@@]2(C(c3ccc(O)cc3)=C1)O[C@]4(OC(=O)C=C4c5ccc(O)cc5)C(c6ccc(O)cc6)=C2c(ccc7O)cc7	0.2914	3.6976	96.011	CMNPD10824	10.1021/jo981881j
N(/C=C/C(CCC(C(C)([C@H]([C@H](C1)O)Cl)C)[C@]12C)=C2)=C(/Cl)\Cl	0.0022	99.9944	0.0034	CMNPD1083	10.1021/ja00464a052
c12c(cccc1)n3c(c(c(c4c5CNC4=O)c6c7ccc(c6)O)n7[C@@H](O[C@]3(C)[C@@H](O)[C@H]8NC)C8)c25	0.002	99.9972	0.0009	CMNPD10832	10.1021/np980527d
c12c(cccc1O)c3c(c(c(c4c3CNC4=O)c5c6cccc5)n6[C@@H](O[C@]7(C)[C@@H](OC)[C@H]8N)C8)n27	0.0028	99.996	0.0012	CMNPD10833	10.1021/np980527d
c12c(ccc(c1)OC)N=C(c([nH]c(cccc3)c34)c45)C2=N[C@H](CC(=O)C)[C@H]5CC(C)=O	0.0945	99.8633	0.0422	CMNPD10835	10.1016/S0040-4039(98)02296-5
c1(cncc(C(=O)c(ccc(O)c2)c2)n1)c3ccc(cc3)O	0.0112	99.9799	0.009	CMNPD10837	10.1016/S0040-4020(99)00803-0
c1c(ccc(O)c1)C(=O)c2[nH]cc(c(ccc3O)cc3)n2	0.7281	0.0115	99.2604	CMNPD10838	10.1016/S0040-4020(99)00803-0
[C@@H]1(Cl)C(C)(C)C(CC=C(\C=C/N=C(\Cl)/Cl)C2)[C@]2(C)C[C@@H]1O	42.4942	51.9788	5.527	CMNPD1084	10.1021/ja00464a052
c1(cc2c(cc1C)nc3c(NC(NC3=O)=O)n2)C	0.0059	0.2181	99.776	CMNPD10845	10.1046/j.1432-1327.1999.00642.x
C1C(=O)[C@H]2[C@]3(CCCC2)N(C[C@@H](Cl)CC3)[C@H]1CCCCCC	0.0053	99.9923	0.0023	CMNPD10848	10.1021/jo991020q
[C@H]1(N([C@@H](CCCCCC)CC2=O)[C@@]3([C@H]2CCCC3)CC1)CO	5.0604	3.1054	91.8342	CMNPD10849	10.1021/jo990363l
C1(N[C@H](c2nc(C(N[C@@H](C(C)C)c(nc3C(=O)N[C@@H](C(C)C)C(O[C@@H]4C)=NC14)sc3)=O)co2)C(C)C)=O	0.0011	99.9965	0.0025	CMNPD10850	10.1021/jo981664i
N1(C(=O)[C@H](CCC2)N2C([C@H](CC(C)C)NC(=O)[C@H](C(C)C)OC(=O)C[C@@H]([C@@H](C(CC)C)NC([C@@H](NC(=O)[C@@H](CC(C)C)N(C(=O)[C@@H]3CCCN3C(=O)[C@@H](O)C)C)[C@@H](C)OC(=O)[C@@H]1Cc(ccc(OC)c4)c4)=O)O)=O)C	0.0125	99.9851	0.0024	CMNPD10852	10.1021/ol9910058
C(/CC\C(\C)=C\CN=C=S)=C(/C)\CC\C=C(/C)\C	1.1431	10.4105	88.4464	CMNPD1086	10.1016/S0040-4039(01)94554-X
Cc1c(c(c2c(OC(C)(CCCC(CCCC(CCCC(=C)C)C)C)CC2)c1C)C)O	0.0129	99.9808	0.0064	CMNPD10868	10.1021/np990230v
C(Cl)CS(=O)(=O)CCCl	0.0381	99.9514	0.0105	CMNPD10870
CCCCCCCC(OC)C\C=C\CCC(N(C\C(\Cl)=C\[C@@](C(=O)C(C)=CC1)(O2)[C@@H]12)C)=O	8.5599	90.4154	1.0247	CMNPD11	10.1021/ja00492a039
[C@@H]1(O)CC[C@]2(C)C(CC[C@](CC[C@H]3C4)(C[C@]3(C)O)C24)C1(C)C	0.001	0.0025	99.9965	CMNPD1117	10.1021/jo00170a011
C1=C([C@]([H])([C@@]2(C)C([C@@](C)(CCCC3(C)C)C3CC2)C1)C=O)C=O	0.9405	99.0431	0.0165	CMNPD1130	10.1016/S0040-4039(00)88369-0
C1=C([C@](C=O)([C@@]2(C)C([C@@](C)(CCCC3(C)C)C3CC2)C1)[H])C=O	0.9405	99.0431	0.0165	CMNPD1131	10.1016/S0040-4039(00)88369-0
C1=C([C@]([H])([C@@]2(C)C([C@@](C)(CCCC3(C)C)C3CC2)C1)COC(=O)C)C=O	0.0608	98.641	1.2982	CMNPD1132	10.1016/S0040-4039(00)88369-0
C[C@@H]1[C@@H](C)[C@]2(O[C@](C=C)(C)CC2)C(C)=CC1	0.0071	0.042	99.9509	CMNPD117	10.1016/S0040-4039(01)93200-9
c12c(C=CC([C@@]3(C)C(CC4OC(C)=O)[C@@](C)(CCCC5(C)C)C5CC3)[C@@]14C)cn(CC(CC)C)c2	13.3486	86.6463	0.0051	CMNPD1184	10.1016/S0040-4039(01)92670-X
c12c(C=CC([C@@]3(C)C(CC4OC(C)=O)[C@@](C)(CCCC5(C)C)C5CC3)[C@@]14C)cn(CC(C)C)c2	41.964	58.0319	0.0041	CMNPD1186	10.1007/Bf01922996
c12c(cc(C(C)C)ccc1C)c(C)cc2	0.0018	0.0104	99.9879	CMNPD1238	10.1071/Ch9830211
C1=CC([C@]([C@]([H])(CC1)C)([H])CC2)=C2	0.1564	36.3092	63.5344	CMNPD1239	10.1071/Ch9830211
[C@]1(O)(CCC2([C@@]3([H])[C@@H](C(C)C)CC[C@@H]2C)[C@@]13[H])C	6.7658	17.5281	75.706	CMNPD1240	10.1071/Ch9830211
C1\C=C(\CC[C@H]2[C@H](C2(C)C)\C=C(/C)\C1)/C	32.479	67.441	0.0799	CMNPD1241	10.1016/S0040-4039(00)77420-X
C1C[C@]2([C@@]([H])([C@@H](C3(C)C)[C@@H]3CC[C@]2(C)O)[C@@]1(O)C)[H]	0.004	0.0125	99.9835	CMNPD1244	10.1016/0040-4020(78)88378-1
[C@@H]12[C@@H](CC[C@](O)(C)[C@]([H])(CC[C@]3(O)C)[C@]13[H])C2(C)C	1.4368	60.0396	38.5236	CMNPD1245	10.1016/0040-4020(78)88378-1
C([C@@](C)(O)[C@@]1([H])[C@]2([C@](O)(CC[C@]3([C@]1([H])[C@]3(C)C(=O)OC)[H])C)O)=C2	0.0027	0.0081	99.9892	CMNPD1246	10.1016/S0040-4020(01)97732-4
C1[C@H](C=C2[C@](C)([C@@H]([C@H](C)[C@H](O)O3)[C@@H]3CC2)[C@H]1C)O	0.0067	0.0096	99.9837	CMNPD1256	10.1071/Ch9802737
C1C[C@H](C)[C@@](C)(C=C(C(C)(O)CO)CC2)C2=C1	0.0021	0.0085	99.9894	CMNPD1259	10.1016/S0040-4020(01)98958-6
C1([C@]([C@@H](C)C(CC1)=O)(C)[C@@H](C2(C)C)[C@@H]2C3)=C3	0.0075	0.0191	99.9734	CMNPD1260	10.1071/CH9800681
C1C[C@H](O)[C@H](C)[C@@](C)([C@@H](C2(C)C)[C@@H]2C3)C1=C3	0.2204	1.6266	98.153	CMNPD1261	10.1071/CH9800681
C1[C@]([H])(C(C)C)[C@@]([H])(C=C(C)CC2)[C@]2([H])C(C)=C1	0.0623	99.8485	0.0892	CMNPD1262	10.1016/0040-4020(78)80151-3
C1[C@](O)(C(C)C)[C@@]([H])(C=C(C)CC2)[C@]2([H])C(C)=C1	42.8235	46.1239	11.0526	CMNPD1263	10.1016/0040-4020(78)80151-3
C1C(O)C(=C)C2C(C1C23)(C)CC[C@H]3C(C)C	0.1964	5.0798	94.7238	CMNPD1265	10.1016/S0040-4039(00)87022-7
C([C@@H]1C2C(C3(CC1)C)CC(C34)C24C)(C)(C)OC(C)=O	0.0028	0.0078	99.9894	CMNPD1267	10.1016/S0040-4020(01)97732-4
C12C(C(CC[C@@H]1C(C)C)(C)C3C2=C)CC3	0.0918	99.7963	0.112	CMNPD1268	10.1071/Ch9791819
[H][C@@]12[C@]([H])(CC(C[C@@H](C3)[C@]13C)(C)C)C(=C)CC2	11.8156	2.163	86.0215	CMNPD1269	10.1007/Bf01953775
C[C@@]12[C@]([C@]3(O)[C@@]([H])(C[C@H](O)C3=C)[C@@H]1O)([H])C(C)(C)[C@H](O)C2	0.0011	0.0028	99.9962	CMNPD1270	10.1002/bscb.19790880409
C1CC([C@@]([C@]2([H])[C@]([H])(C3)CCC2=C)([H])[C@@]13C)(C)C	0.0826	99.901	0.0164	CMNPD1271	10.1002/bscb.19790880409
[C@H]1(C)\C(\[C@](CC1)(C\C(\C)=C/C2)[H])=C\C2(C)C	0.0114	99.966	0.0225	CMNPD1272	10.1016/S0040-4020(01)93720-2
C(=C(\CC\C=C(\C)/C=C)/C)/c1occ(C(O)=O)c1	0.0584	10.5259	89.4158	CMNPD1276	10.1016/S0040-4039(01)93097-7
C(=C(/C)\CC\C=C(\C=C)/C)/c1occ(C)c1	0.0185	99.9305	0.0511	CMNPD1277	10.1071/Ch9830371
C(=C(\CC\C=C(\C)/C=C)/C)/c1occ(C)c1	28.1524	70.8878	0.9597	CMNPD1279	10.1071/Ch9830371
C(=C(/C)\CC\C=C(\C=C)/C)/c1occ(C(O)=O)c1	0.0524	99.5576	0.3901	CMNPD1282	10.1071/Ch9830371
c1c(occ1C(O)=O)CC(CC\C=C(\C=C)/C)C	0.0817	75.1831	24.7352	CMNPD1283	10.1071/Ch9830371
C(/C)(=C\CCC(C)Cc1cc(C(O)=O)co1)\C=C	0.106	69.2885	30.6055	CMNPD1284	10.1071/Ch9830371
C(=C(/C)\CC\C=C(\C=C)/C)/c1occ(C(OC)=O)c1	0.162	98.4009	1.4371	CMNPD1285	10.1071/Ch9830371
c1c(occ1C(OC)=O)CC(CC\C=C(\C=C)/C)C	1.862	65.8384	32.2996	CMNPD1287	10.1071/Ch9830371
C(/C)(=C\CCC(C)Cc1cc(C(OC)=O)co1)\C=C	3.899	14.8847	81.2163	CMNPD1288	10.1071/Ch9830371
C(c1c(O)cc(C)c(O)c1)\C=C(/C)\CC\C=C(/C)\Cc(occ2C)c2	0.0015	0.0015	99.997	CMNPD1289	10.1071/Ch9830371
[C@]12([H])[C@](O)(CC(C)(C[C@H](C3)[C@@]13C)C)[C@H](C)CC2	0.0068	99.9798	0.0134	CMNPD129	10.1016/S0040-4039(01)82321-2
C1[C@H](C)[C@@](C)([C@@H]([C@H](C)CO2)[C@]2(O)CC3)C3=C[C@H]1O	17.1065	0.5899	82.3036	CMNPD130	10.1002/bscb.19750840109
[C@]1([H])([C@@](O)(C(=C)[C@@H](O)C2)[C@]2([H])C3)[C@@]3(C)[C@@H](O)CC1(C)C	0.0999	0.4327	99.4674	CMNPD131	10.1016/S0040-4039(01)92222-1
C1CC(=O)OC1(C(CCC(C)=O)=O)C	0.0004	0.0018	99.9978	CMNPD133	10.1039/C39740000407
C1(C)(C)CC(=O)O[C@]1(CCC(C)=O)[H]	0.003	99.9827	0.0143	CMNPD134	10.1039/C39740000407
C(/C)(\C1)=C/[C@H](CCC([C@]2([H])[C@]1([H])[C@@](C)(C2)CC(O)\C=C(\C)/C)=C)O	1.1916	0.249	98.5594	CMNPD1363	10.1021/jo01307a017
[C@@]1(C)([C@@H](C(C)=C)C[C@@H](\C(=C\C[C@H](C(C)(O)C)O)\C)CC1)C=C	0.0016	0.0124	99.986	CMNPD1370	10.1071/Ch9780163
[C@]1(C)(CC[C@H](\C(\C)=C\CC2C(C)(C)O2)C[C@@H]1C(C)=C)C=C	0.4119	0.0813	99.5068	CMNPD1373	10.1071/Ch9780163
[C@]1(C)(CC[C@H](C2=CCC(C(C)(O)C)OC2)C[C@@H]1C(C)=C)C=C	0.0263	0.0748	99.8989	CMNPD1374	10.1071/Ch9780163
C1\C=C(\CCC(C(C)CC\C=C(\C)/C)\C=C\C(O)(C)C1)/C	2.1239	97.7128	0.1633	CMNPD1375	10.1021/jo01307a017
C(=C[C@H]1O[C@@]([H])([C@@]([H])(C1)O[C@@H]2\C=C\C=C(/CC)\Br)C2)=CBr	0.0204	0.1072	99.8724	CMNPD13766	10.1016/S0031-9422(00)83109-X
[C@@H]1([C@]2([C@](C)(CC1)C[C@@](C(=C)CC[C@@H]3O)([H])[C@]3(C)CC2)[H])C(C)=C	17.3737	81.1642	1.4621	CMNPD1377	10.1016/0040-4020(78)80180-X
[C@@H]1([C@]2([C@](C)(CC1)C[C@@](C(=C)C[C@@H](O)[C@@H]3O)([H])[C@]3(C)CC2)[H])C(C)=C	0.7414	1.5792	97.6794	CMNPD1378	10.1016/0040-4020(78)80180-X
[C@@H]1([C@]2([C@](C)(CC1)C[C@@]([C@](O)(C)CC[C@@H]3O)([H])[C@]3(C)CC2)[H])C(C)=C	0.1225	76.0054	23.8721	CMNPD1379	10.1016/0040-4020(78)80180-X
C1([C@@](C[C@@H](OC(C)=O)O2)([C@]([H])(C(=C)CCC[C@H](OC(C)=O)C)C(O[C@H]1C\C=C(\C)/C)=O)[H])=C2	0.339	99.6569	0.0041	CMNPD1382	10.1071/Ch9832279
[C@H]1(\C=C(/C)\C)[C@H](O)[C@](C(=C)CC[C@H](O2)[C@]2(C)[C@@H]3O)([H])[C@@](C3)([H])C(=C1)C=O	0.017	0.0505	99.9325	CMNPD1386	10.1071/Ch9830171
C(=C(\C(OC(C)=O)(C\C=C/CCCCC)C=C1)/C1=O)/C=C\C(OC(=O)C)CCC(=O)OC	0.0018	0.0085	99.9897	CMNPD1402	10.1016/S0040-4039(00)85831-1
C(=C(/[C@@](OC(C)=O)(C=C1)C\C=C/CCCCCOC(=O)C)\C1=O)/C=C\[C@H](OC(C)=O)CCC(O)=O	0.0874	0.0343	99.8783	CMNPD1403	10.1016/S0040-4039(00)85917-1
C(=C(\[C@@](OC(C)=O)(C=C1)C\C=C/CCCCCOC(=O)C)/C1=O)/C=C/[C@H](OC(=O)C)CCC(=O)OC	0.0037	0.0017	99.9946	CMNPD1405	10.1016/S0040-4039(00)85917-1
[C@H](O)(CC[C@H](CC)OC(=O)C)\C=C\[C@@H]1[C@@H](C\C=C/CCCC(O)=O)[C@@H](O)C[C@H]1OC(=O)C	16.919	66.1347	16.9463	CMNPD1409	10.1016/S0040-4039(00)71531-0
C1C[C@H](C)[C@@H](CCC(C)=O)C(=O)C=C1	0.0112	0.1331	99.8557	CMNPD1411	10.1039/c39830000322
C(CC(=O)OC)c1oc(CCCCC)c(C)c1C	0.0024	99.9928	0.0048	CMNPD1412	10.1007/Bf01922995
C(C)([C@@H]1[C@@](C)([C@H](O)CC([C@]2(C)C(=CC(=O)C=C2)CC3)C34)C4CC1)\C=C\C(C)C	0.0009	99.9975	0.0017	CMNPD1418	10.1139/v82-123
CCCCCCCCCCCCCCCC[C@H]([C@@H](C(=C)O1)O)C1=O	0.0951	99.6483	0.2567	CMNPD1429	10.1071/Ch9820105
CCCCCCCCCCCCCCCC[C@H]([C@H]([C@@H](C)O1)OC(C)=O)C1=O	0.0537	99.7352	0.211	CMNPD1430	10.1071/Ch9820105
CCCCCCCCCCCCCC[C@H]([C@H]([C@@H](C)O1)OC(C)=O)C1=O	0.0666	99.6717	0.2616	CMNPD1431	10.1071/Ch9820105
C[C@H]1OC(=O)[C@H](CCCCCCCCCCCCCCCC)[C@@H]1OC(C)=O	0.0537	99.7352	0.211	CMNPD1432	10.1071/Ch9820105
C[C@H]1OC(=O)[C@H](CCCCCCCCCCCCCC)[C@@H]1OC(C)=O	0.0666	99.6717	0.2616	CMNPD1433	10.1071/Ch9820105
CCCCCCCCCCCCCCCCC(=CC(C)(O)O1)C1=O	7.375	92.1667	0.4583	CMNPD1435	10.1246/cl.1982.233
O=C1C(CCCCC\C=C/C\C=C/CCCCCCCCCC)=CC(C)(O)O1	5.2927	92.9662	1.7411	CMNPD1436	10.1246/cl.1982.233
C1[C@H](OC(=O)C)CC[C@@](C2C(CC3)C(C4)[C@@](C56)([C@@H]([C@@]7(C)O5)[C@H]4OC78CC(C)C(C)(C)O8)C[C@@H]2O6)(C)C13	0.0025	0.0065	99.991	CMNPD1445	10.1016/S0040-4039(01)90550-7
C1(=O)[C@H](C(CCCC(C)C)(O)C)[C@@](C)(CCC([C@]2(C)C(=CC(CC2)=O)CC3)C34)C4=C1	0.0021	0.0016	99.9963	CMNPD1447	10.1016/S0040-4039(01)81815-3
[C@@H]1(CCC(C2C([C@H](OC(=O)C)C3)[C@@](C)(CCC4=O)C(=C4)CC2)[C@@]13C)C=C	0.0061	0.0212	99.9727	CMNPD1448	10.1007/Bf01964308
C(=C/C(C)\C=C\C=C(\C=C)/C)/C=C(\C)/C	0.0139	0.103	99.8831	CMNPD1449	10.1021/jo01300a059
C(=C\C(C)\C=C\C=C(\C=C)/C)/C=C(\C)/C	0.0184	0.1228	99.8587	CMNPD1450	10.1021/jo01300a059
c12c(cc(c(C)co3)c3cc1C)c(C)cc2	0.0005	0.0012	99.9983	CMNPD1451	10.1007/Bf01986120
C1(C(=CC(=C(C(=O)O2)C)C2=C3)C(C)=CC1=O)=C3C	0.0123	0.0133	99.9745	CMNPD1452	10.1016/S0040-4039(01)81173-4
c1(C)cc2c(C(CCC2C(C)C)C)c(c1)OC	0.0414	99.9132	0.0454	CMNPD1456	10.1016/S0040-4020(01)99492-X
c1(C)c(O)c2c(C(CCC2C(C)C)C)c(c1)OC	0.0524	0.0264	99.9213	CMNPD1457	10.1016/S0040-4020(01)99492-X
C1\C=C(\CC[C@@H](C(O)(C)C)\C=C\[C@@](O)(C)C1)/C	48.0461	51.455	0.4989	CMNPD1458	10.1016/0040-4020(82)80011-2
C=C[C@@]1(C)[C@H](C(C(=O)OC)=C)Cc(c(C)co2)c2C1	0.0371	0.0088	99.9541	CMNPD1462	10.1016/0040-4020(82)80011-2
C(/[C@@H]1[C@](O)(CC[C@@H]2C)[C@]2([H])CC[C@@H]1C)=C(\C)/C	0.3366	5.2353	94.428	CMNPD1463	10.1016/S0040-4039(00)87695-9
[C@]1(C)(CCC(C[C@@H]1C(C)=C)C(=C\C=C\C(C)(O)C)C)C=C	1.0535	93.8085	5.138	CMNPD1477	10.1016/S0040-4039(01)95018-X
c1c(C\C=C\C(\C)=C\C=C\C(C)C)cco1	0.4369	74.1433	25.4198	CMNPD148	10.1016/0040-4020(72)88084-0
C(/C)(\C1)=C/C[C@H]([C@]2([C@@H](O[C@@H]13)[C@]([H])([C@@]3([H])[C@H](O)[C@H](C)C4)[C@]4([H])[C@@H](C)CO2)C)O	0.086	38.7488	61.1652	CMNPD1487	10.1021/jo00318a023
C1C[C@@H]2[C@]3([C@](C)([C@@H](C4(C)C)[C@@H]4CC3)[C@H]1C)O2	0.0062	0.0117	99.9821	CMNPD1508	10.1021/jo00171a057
[C@]12([C@]([C@]3([H])C(=CC1=O)[C@](O)(CC[C@@H]4[C@](C)([C@H](O)CCC(C)(O)C)O)[C@]4(C)CC3)(C)C[C@H](O)[C@H](O)C2)[H]	0.0014	0.0026	99.996	CMNPD1509	10.1007/BF01959730
c12c(C[C@H](OC1)CO)nc3c(n2)C[C@H](OC3)CO	0.0011	99.9981	0.0007	CMNPD1512	10.1246/cl.1979.1481
c12c(CO[C@@H](C1)CO)nc(CO[C@@H](C3)CO)c3n2	0.0137	99.964	0.0224	CMNPD1513	10.1246/cl.1979.1481
C1(=O)CC(O)(CC(NCC(O)=O)=C1OC)CO	0.0025	99.9938	0.0036	CMNPD1514	10.1016/S0040-4039(01)83784-9
C1C(C(=C(CC1(O)CO)NCC([O-])=O)OC)=[NH+]C(C)CO	0.002	99.9954	0.0026	CMNPD1515	10.1016/S0040-4039(01)85768-3
C1C(=C(C(CC1(O)CO)=[NH+]CC([O-])=O)OC)NC(C)CO	0.0015	99.9961	0.0024	CMNPD1516	10.1016/S0040-4039(01)85768-3
C1C(C(=C(CC1(O)CO)NCC([O-])=O)OC)=[NH+]\C=C\C	0.0029	99.9932	0.004	CMNPD1517	10.1016/S0040-4039(01)85768-3
C1C(=C(C(CC1(O)CO)=[NH+]CC([O-])=O)OC)N\C=C\C	0.0021	99.9947	0.0032	CMNPD1518	10.1016/S0040-4039(01)85768-3
CC(C(=C1)CC(=Cc(oc2)c1c2)C=C3)(C3)C	0.0443	0.789	99.1667	CMNPD152	10.1016/S0040-4039(00)91320-0
[S+](C)(C)(CCO)=O.[Cl-]	0.0104	99.8866	0.103	CMNPD1520	10.1021/ja00535a053
C(C\C(\C)=C/C=O)\C=C(/C)\C	0.0682	99.6779	0.2539	CMNPD1521	10.1007/Bf00405376
C(/C)(\C)=C/CC\C(\C)=C\C=O	0.0078	99.9608	0.0313	CMNPD1522	10.1007/Bf00405376
C\C(\C)=C/CCC(C)CCO	0.003	99.9278	0.0691	CMNPD1523	10.1007/Bf00405376
C(C\C(\C)=C/CO)\C=C(/C)\C	0.0237	99.8234	0.1529	CMNPD1524	10.1007/Bf00405376
C(/C)(\C)=C/CC\C(\C)=C\CO	0.0049	99.867	0.1281	CMNPD1525	10.1007/Bf00405376
c1(Br)cc2c([C@@](CC3)(C(C)(C)C=C)[C@@]([H])(N2C\C=C(\C)/C)N3C)cc1	0.0026	0.0012	99.9962	CMNPD1526	10.1021/ja00508a073
o1ccc(c1C2)CCc(ccc(C)c3C)c23	0.0007	0.0012	99.9981	CMNPD153	10.1016/S0040-4039(00)91320-0
c1c([nH]cc1)C2=N\C(=C/N)\C(=C2)OC	0.0103	99.9739	0.0158	CMNPD1537	10.1021/jo00162a003
c1c([nH]cc1)C2=N\C(=C/NCC(C)C)\C(=C2)OC	0.2501	98.2622	1.4877	CMNPD1539	10.1021/jo00162a003
C1(OC(O)C=C1CCC2C(C=CCC2(C)C)=C)=C	0.0309	0.0394	99.9297	CMNPD154	10.1016/S0040-4039(00)72157-5
O=C[C@@H](C(=O)\C=C\C=C\CCC)C1\C(\C[C@](C[C@]([H])([C@](O)(C)[H])OC(=O)C[C@H](O)C[C@@]([H])(O[C@@]2(O)C3)C[C@H](OC(=O)C)C2(C)C)([H])O[C@@]1(O)C(C)(C)\C=C\[C@]4([H])O[C@@]3([H])C\C(=C/C(=O)OC)\C4)=C\C(=O)OC	0.0073	99.9916	0.0011	CMNPD1541	10.1021/ja00388a092
O=C[C@@H](C(=O)\C=C\C=C\CCC)C1\C(\C[C@](C[C@]([H])([C@](O)(C)[H])OC(=O)C[C@H](O)C[C@@]([H])(O[C@@]2(O)C3)C[C@H](O)C2(C)C)([H])O[C@@]1(O)C(C)(C)\C=C\[C@]4([H])O[C@@]3([H])C\C(=C/C(=O)OC)\C4)=C\C(=O)OC	0.0058	99.9933	0.0008	CMNPD1542	10.1021/np50028a017
C1\C(\C[C@]2([H])O[C@]1(\C=C\C(C)(C)[C@@](OC(C[C@]([H])([C@](O)(C)[H])OC(=O)C[C@H](O)C[C@@]([H])(O[C@@]3(O)C2)C[C@H](OC(C)=O)C3(C)C)=C4)(OC5=O)[C@@H](OC(=O)\C=C\C=C\CCC)[C@@H]4C5)[H])=C\C(=O)OC	0.0088	99.99	0.0012	CMNPD1543	10.1021/jo00174a037
c1(C\C(\C)=C\Cc(occ2)c2C)coc(C)c1	0.5992	13.3642	86.0367	CMNPD1546
O1[C@@]2(C3CC[C@@](C(CC4)C(\C=C\C(C)C)C)(C)C24)C=C[C@]5(O1)[C@]3(C)CC[C@H](O)C5	0.0006	0.0007	99.9987	CMNPD1547	10.1016/0039-128x(80)90070-7
C1C[C@]2([C@@]([H])(CCC(=C)[C@@H]2CO)C(C)(C)C1)C	0.5157	3.1325	96.3518	CMNPD1548	10.1016/0040-4020(82)80036-7
CC1([C@]([H])(CC=C(C=O)[C@@H]2C=O)[C@]2(C)CCC1)C	0.0512	0.0074	99.9414	CMNPD1552
C1([C@H]([C@H](OC(C)=O)O2)[C@@](C)(CCCC3(C)C)[C@@]3([H])C[C@H]1OC(=O)C)=C2	4.7148	2.5264	92.7587	CMNPD1554	10.1021/jo00159a014
C1(C)(CCCC(CC(CC2)(C)CC=O)=C12)C	0.013	99.9756	0.0114	CMNPD1556	10.1016/S0040-4039(00)99824-1
C1=C[C@H](C)[C@@](C)(CCc(cco2)c2C3)C3=C1	0.0065	0.0257	99.9679	CMNPD1559	10.1021/jo00340a018
C(C\C(\C)=C\CC\C(\C)=C\C(OCC(CO)O)=O)\C=C(/C)\C	0.0033	0.0374	99.9592	CMNPD1561	10.1016/S0040-4039(00)71508-5
C(OC(=O)[C@@H]1[C@]2(C)[C@]([H])(C(C)(C)CCC2)CC=C1C)C(O)CO	10.8869	4.2235	84.8896	CMNPD1564	10.1016/S0040-4039(01)91135-9
C1([C@H]([C@H](O)O[C@H]1C)[C@@](C)([C@H](O)CC([C@@](C)(CCCC2(C)C)C2CC3)[C@@]34C)C4C5)=C5	0.4479	99.5208	0.0313	CMNPD1578	10.1021/jo00158a030
C1CC(C(CC[C@@H]2[C@@H](CCC(=O)O)C)[C@]2(C)CC3)C3[C@@](C)(CCC4=O)C1=C4	11.4897	69.9458	18.5645	CMNPD1583	10.1016/S0040-4039(00)87016-1
C1(N)=NC(=O)Nc(n([C@H](O[C@H](CO)[C@H]2O)[C@@H]2O)cn3)c13	0.0024	99.9925	0.005	CMNPD1585	10.1126/science.7209552
C(/N)(\NC(=O)C(CC)C\C(=C\C)\CC)=N/C(=O)C(CC)C\C(\CC)=C\C	0.002	99.9973	0.0007	CMNPD1595	10.1021/jo00132a036
C(CC(C)C=O)\C=C(/C)\C	0.0034	99.9879	0.0087	CMNPD1596	10.1007/Bf01955289
C(CC(C)C(=O)O)\C=C(/C)\C	0.0612	99.8441	0.0947	CMNPD1597	10.1007/Bf01955289
C1(=O)C(=C(OC(=C1C)OC)[C@]2(C)[C@](C)([C@@]2([H])[C@H]3\C(\C)=C\CC)C=C3C)C	2.1336	82.5849	15.2815	CMNPD1602	10.1126/science.205.4409.922
C1(C(C)=C([C@H]([C@@H](O)[C@H](C)[C@H](O)\C(=C\[C@H](C)C2=C(C)C(C(C)=C(CC)O2)=O)\C)C)OC([C@H](C)[C@H](O)CC)=C1C)=O	3.0235	96.9543	0.0222	CMNPD1604	10.1021/jo00177a039
C(/C)(\C=C(/C)\C1=C(C(O)=C(C)C(=O)O1)C)=C/[C@@H](C)C[C@@H](C)CCC	0.0036	0.1517	99.8448	CMNPD1606	10.1016/S0040-4039(00)81805-5
C(/[C@@H](C)C[C@@H](C)CCC)=C(/C)\C=C(\C)/C1=C(C(O)=C(C(O1)=O)C)C	0.0085	0.0775	99.914	CMNPD1607	10.1016/S0040-4039(00)81805-5
[C@H](C)(C[C@H](C)C[C@@H](C)CCC)\C=C(/C)\C1=C(C(O)=C(C)C(=O)O1)C	0.0013	0.0076	99.9911	CMNPD1608	10.1016/S0040-4039(00)88093-4
[C@H](C)(C[C@H](C)C[C@@H](C)CC)\C=C(/C)\C1=C(C(O)=C(C)C(=O)O1)C	0.0045	0.0157	99.9798	CMNPD1609	10.1021/jo00187a044
[C@@H](C)(C[C@@H](C)CC)C[C@H](C)\C=C(\C)/C(OC(CC)(O)C1=O)=C1	0.0003	0.0008	99.9989	CMNPD1610	10.1021/jo00187a044
[C@@H](C)(C[C@@H](C)CC)C[C@H](C)\C=C(/C)\C(OC(CC)(O)C1=O)=C1	0.0004	0.0009	99.9987	CMNPD1611	10.1021/jo00187a044
C\C(\C[C@@H](C)C(=O)[C@@]([H])([C@](O)([C@@H](C)[C@H]1O)O[C@@]([H])([C@H](C)C(CC)=O)[C@@H]1C)C)=C/CC	0.0022	99.989	0.0087	CMNPD1612	10.1021/ja00363a034
C\C(\C[C@@H](C)C(=O)[C@]([H])([C@](O)([C@@H](C)[C@H]1O)O[C@@]([H])([C@H](C)C(CC)=O)[C@@H]1C)C)=C/CC	0.0023	99.9921	0.0056	CMNPD1613	10.1021/ja00363a034
c1ncc(\C=C\C=C\C=C\C=C\C(C)=O)cc1	0.0031	99.9887	0.0082	CMNPD1614	10.1021/ja00449a072
C(=C\C=C\c1ccccc1)/C=C/C=C/C(C)=O	0.0766	38.2417	61.6817	CMNPD1615	10.1021/ja00449a072
C(=C\C=C\C=C\c1ccc(O)cc1)/C=C/C(C)=O	0.0552	88.3762	11.5687	CMNPD1616	10.1021/ja00449a072
c1ncc(\C=C\C=C\C=C\C=C(/C)\C(C)=O)cc1	0.0029	99.992	0.0052	CMNPD1617	10.1351/pac197951091865
C(=C\C=C\c1ccccc1)/C=C/C=C(\C)/C(C)=O	0.0081	0.2913	99.7006	CMNPD1618	10.1351/pac197951091865
C(=C/C(=O)C)/C=C\C=C\C=C\c1cccnc1	0.0039	99.9888	0.0073	CMNPD1619	10.1351/pac197951091865
C(=C/C(=O)C)/C=C\C=C\C=C\c1ccccc1	0.0451	3.9025	96.0524	CMNPD1620	10.1351/pac197951091865
C(\C=C/CCC(C1)C1CCCCC)\C=C/CCCCC(=O)O	0.0036	0.0102	99.9861	CMNPD1621	10.1351/pac197951091865
c1c(OCCC#N)ccc(C(C(CC#N)O)O)c1	0.1133	1.2908	98.5959	CMNPD1622	10.1021/jo01314a040
C12N(C(=O)c3nc(CNC(=O)c(cs4)nc4C(CCC(=O)N)NC(=O)C(C(C)C)NC(=O)C(NC1=O)CC(C)C)sc3)CCC2	0.0103	99.9711	0.0186	CMNPD1623	10.1021/ja00367a067
[C@@H]1(O)[C@H](O)[C@@H](C[As](C)(C)=O)O[C@H]1OCC(O)COS(O)(=O)=O	0.0334	0.5225	99.4441	CMNPD1624	10.1039/p19820002989
c1c(ccc(O)c1)C(=O)OC[C@@H]([C@@H](COC(=O)c(ccc(O)c2)c2)OC(=O)c(ccc(O)c3)c3)OC(=O)c(ccc(O)c4)c4	0.0028	0.0065	99.9907	CMNPD1625	10.1021/ja00363a030
c1c(ccc(O)c1)C(=O)OCCC([C@@H](COC(=O)c(ccc(O)c2)c2)OC(=O)c(ccc(O)c3)c3)OC(=O)c(ccc(O)c4)c4	0.0011	0.0017	99.9972	CMNPD1626	10.1021/ja00363a030
c1(Br)cc2c([C@]([C@@]3(O)C)(C(=O)N2)[C@@H](C(O[C@@H]([C@H](O)[C@H](O)[C@H](O)[C@H]4O)[C@H]4O[C@@H](OC[C@@H]5O)[C@@H](O)[C@@H]5O)=O)[C@@]6([H])C3=NC(C(=O)N7)=C(NC7=O)NC6)cc1	0.0035	99.9951	0.0015	CMNPD1627	10.1016/S0040-4039(01)81920-1
[NH+](=C(C(=C(CC1(CO)O)NC(CO)C(=O)O)OC)C1)CC(=O)O	0.0009	99.9976	0.0015	CMNPD1628	10.1016/S0040-4039(01)95356-0
N(C(=C(C(CC1(CO)O)=[NH+]C(CO)C(=O)O)OC)C1)CC(=O)O	0.0018	99.9954	0.0028	CMNPD1629	10.1016/S0040-4039(01)95356-0
[NH+](=C(C(=C(CC1(CO)O)NC(C(C)O)C(=O)O)OC)C1)CC(=O)O	0.002	99.9952	0.0029	CMNPD1630	10.1016/S0040-4039(01)95356-0
N(C(=C(C(CC1(CO)O)=[NH+]C(C(C)O)C(=O)O)OC)C1)CC(=O)O	0.001	99.997	0.002	CMNPD1631	10.1016/S0040-4039(01)95356-0
c(c1\C=C\C(OCC[N+](C)(C)C)=O)ncn1C.[Cl-]	0.0009	0.0016	99.9975	CMNPD1632	10.1016/S0040-4039(01)85806-8
C([N+](C)(C)C)COC(=O)\C=C\c(ncn1C)c1.[Cl-]	0.0016	0.0021	99.9963	CMNPD1633	10.1016/S0040-4039(01)85806-8
c1(O)c(O)c(Sc2[nH]cnc2CC(C(=O)O)N)cc(CC(N)C(=O)O)c1Sc(c(CC(N)C(=O)O)nc3)[nH]3	0.0019	99.9889	0.0092	CMNPD1634	10.1039/p19790002617
c1(O)c(O)c(Sc2n(C)cnc2CC(C(=O)O)N)cc(CC(N)C(=O)O)c1Sc(c(CC(N)C(=O)O)nc3)n3C	0.0024	99.9854	0.0123	CMNPD1635	10.1039/p19790002617
c1(O)c(O)c(Sc(c(CC(N)C(=O)O)nc2)[nH]2)c(Sc(c(CC(N)C(=O)O)nc3)[nH]3)c(CC(N)C(=O)O)c1	0.0019	99.9889	0.0092	CMNPD1636	10.1039/p19790002617
c1(O)c(O)c(Sc(c(CC(N)C(=O)O)nc2)n2C)c(Sc(c(CC(N)C(=O)O)nc3)n3C)c(CC(N)C(=O)O)c1	0.0024	99.9915	0.0061	CMNPD1637	10.1039/p19790002617
c1(O)c(O)cc(Sc(c(CC(N)C(=O)O)nc2)[nH]2)c(CC(N)C(=O)O)c1Sc(c(CC(N)C(=O)O)nc3)[nH]3	0.0019	99.9889	0.0092	CMNPD1638	10.1039/p19790002617
c1(O)c(O)cc(Sc(c(CC(N)C(=O)O)nc2)n2C)c(CC(N)C(=O)O)c1Sc(c(CC(N)C(=O)O)nc3)n3C	0.0024	99.9919	0.0057	CMNPD1639	10.1039/p19790002617
c1c(O)ccc(O)c1C\C=C(/C)\C	0.0003	0.0005	99.9993	CMNPD1640	10.1016/S0040-4039(01)86615-6
C1(C=C(C\C=C(/C)\C)C(=O)C=C1)=O	0.0241	99.9527	0.0232	CMNPD1641	10.1016/S0040-4039(01)86615-6
C1(C)(Oc(ccc(O)c2)c2C=C1)C	0.0002	0.0005	99.9992	CMNPD1642	10.1016/S0040-4039(01)86615-6
C([C@H]([C@@H](C)CCC\C(\C)=C\CC[C@@H](C)C[C@@H](O)[C@@H](CO)N)O)\C=C(/C)\C	14.741	85.1643	0.0947	CMNPD1643	10.1021/ja00491a066
O=C(NCCc1ccccc1)NCCc2ccccc2	3.7993	96.1644	0.0362	CMNPD1645	10.1021/np50015a022
c1cc2c(c(c[nH]2)C(=O)c3snc(N(C)C)n3)cc1	0.2476	0.0229	99.7295	CMNPD1648	10.1016/S0040-4039(00)92744-8
c12c([nH]c(cccc3)c13)c(C4=NCCC4)ncc2	0.3913	99.5822	0.0265	CMNPD1655	10.1021/ja00317a080
N12C(CCC1)C(NC(C)c3nc(cs3)C(NC(Cc4ccccc4)C(=O)NC(C(C)CC)c5nc(cs5)C(O6)=NC(C2=O)C6C)=O)=C	0.002	99.9934	0.0046
N1[C@H](CC(C)C)c2nc(C(=O)N[C@@H](CSSC[C@H]3C(O[C@@H]4C)=NC4C1=O)C(=N[C@@H]5C(=O)N[C@H](CC(C)C)c(sc6)nc6C(=O)N3)O[C@@H]5C)cs2	0.0034	99.9946	0.002	CMNPD1665	10.1021/ja00537a053
n(c([C@@H](NC(=O)[C@H]1N=C([C@]([H])(CCC2)N2C(=O)[C@H](Cc3ccccc3)NC(=O)c(cs4)nc4[C@@H](C)NC5=O)O[C@@H]1C)C(C)CC)sc6)c56	0.0663	99.9298	0.0038	CMNPD1666	10.1021/jo00172a001
c12nc([C@@H](C(C)C)NC(=O)[C@H](C(C)CC)NC(=O)C3N=C(O[C@@H]3C)c4nc([C@@H](C(C)C)NC(=O)[C@@H](NC(=O)C(N=C15)CO5)C(C)CC)sc4)sc2	0.0012	99.9979	0.0009	CMNPD1667	10.1021/jo00349a002
O1[C@H](C)[C@H](N=C12)C(N[C@@H](CC(C)C)C(=O)N[C@@H](c3nc(cs3)C(=N[C@@H]4C(N[C@@H](C(CC)C)C(=O)N[C@H](C)c(sc5)nc25)=O)O[C@@H]4C)Cc6ccccc6)=O	0.0019	99.9974	0.0007	CMNPD1668	10.1021/jo00349a002
c12nc([C@H](NC([C@H](C(C)C)NC([C@H]([C@H]3C)N=C(O3)c4nc([C@@H](C)NC(=O)[C@H](C(C)CC)NC(C([C@@H](C)O5)N=C15)=O)sc4)=O)=O)Cc6ccccc6)sc2	0.0013	99.9979	0.0007	CMNPD1669	10.1021/jo00349a002
c12nc([C@@H](NC(=O)C3N=C([C@@]4([H])N(CCC4)C([C@H](Cc5ccccc5)NC(=O)c(cs6)nc6[C@@H](C(CC)C)NC1=O)=O)O[C@@H]3C)C(C)C)sc2	0.0033	99.9903	0.0064	CMNPD1670	10.1021/jo00172a001
N1[C@@]([H])(c2nc(C(=O)N[C@@H](Cc3ccccc3)C(=O)N([C@@]([H])(C4)C(=NC5C(=O)N[C@H](C(C)CC)C(=N[C@@H]6C1=O)SC6)O[C@@H]5C)CC4)cs2)C	0.003	99.9912	0.0058	CMNPD1671	10.1021/jo00172a001
N1[C@]([H])(c2nc(C(=O)N[C@@H](Cc3ccccc3)C(=O)N([C@@]([H])(C4)C(=NC5C(=O)N[C@H](C(C)CC)C(=N[C@@H]6C1=O)SC6)O[C@@H]5C)CC4)cs2)C	0.0112	99.9841	0.0047	CMNPD1672	10.1021/jo00172a001
c12nc(C(C(C)C)NC(C3N=C(C(C(C)CC)NC(c4nc(sc4)C(C(C)C)NC(=O)C(C(C)O5)N=C5C(C(CC)C)NC1=O)=O)OC3C)=O)sc2	0.0017	99.9968	0.0015	CMNPD1673	10.1039/c39830000323
N(C(CC(C)C)C(=O)NC(C(C)OC(=O)C(Cc(ccc(c1)OC)c1)N2C)C(NC(C(O)CC(OC(C(C)C)C(=O)C(C)C(=O)NC(CC(C)C)C(=O)N(CCC3)C3C2=O)=O)CC(C)C)=O)C	0.0015	99.9979	0.0006	CMNPD1674	10.1021/ja00397a055
N(C(C1CCCN1C(C(O)C)=O)=O)(C(CC(C)C)C(=O)NC(C(C)OC(=O)C(Cc(ccc(c2)OC)c2)N3C)C(NC(C(O)CC(OC(C(C)C)C(=O)C(C)C(=O)NC(CC(C)C)C(=O)N(CCC4)C4C3=O)=O)CC(C)C)=O)C	0.0023	99.9969	0.0009	CMNPD1675	10.1021/ja00397a055
N(C(C(O)C)=O)(C(CC(C)C)C(=O)NC(C(C)OC(=O)C(Cc(ccc(c1)OC)c1)N2C)C(NC(C(O)CC(OC(C(C)C)C(=O)C(C)C(=O)NC(CC(C)C)C(=O)N(CCC3)C3C2=O)=O)CC(C)C)=O)C	0.0022	99.997	0.0009	CMNPD1676	10.1021/ja00397a055
OC(CO)(C1)CC(C(=C1NCC([O-])=O)OC)=[NH+]\C(=C/C)\C([O-])=O	0.0018	99.9958	0.0024	CMNPD1684	10.1016/S0040-4039(01)81811-6
OC(CO)(CC(=[NH+]CC([O-])=O)C(=C1N\C(=C/C)\C([O-])=O)OC)C1	0.002	99.9956	0.0024	CMNPD1685	10.1016/S0040-4039(01)81811-6
[C@H]1(O)[C@@H](O[C@H]([C@@H]1O)CO)OC(C(C)C)CCC(C)[C@H]([C@@](C)(CCC([C@@](C)(CC[C@H](O)[C@@H]2O)C2[C@@H](O)C3)[C@@]34O)C4[C@@H]5O)C5	0.0102	0.0112	99.9786	CMNPD1700	10.1007/Bf01971100
C(C)(C1[C@@](C)(CCC([C@@](C)(CC[C@H](O)[C@@H]2O)C2[C@H](O)C3)[C@@]34O)C4[C@@H](O)[C@@H]1O)\C=C\C(CO)C	0.0009	0.0011	99.9981	CMNPD1703	10.1016/S0040-4039(00)86756-8
[C@@H]1(CC[C@]2(C([C@H](O)C[C@@](O)(C([C@@H](O)[C@H](O)C3C(CCC(CCO)C)C)[C@]3(C)CC4)C24)[C@H]1O)C)O	0.0516	0.0283	99.9201	CMNPD1705	10.1016/S0040-4039(00)86756-8
[C@@H]1(CC[C@]2(C([C@@H](O)[C@@H](O)[C@@](O)(C([C@@H](O)[C@H](O)C3C(CCCC(C)CO)C)[C@]3(C)CC4)C24)C1)C)O	43.1821	0.123	56.6949	CMNPD1707	10.1016/0040-4020(82)80069-0
[C@@H]1(CC[C@]2(C([C@@H](O)[C@@H](O)[C@@](O)(C([C@@H](O)[C@H](O)C3C(CCCC(C)CO)C)[C@]3(C)CC4)C24)[C@H]1O)C)O	0.0045	0.0042	99.9913	CMNPD1708	10.1016/0040-4020(82)80069-0
C1(=O)c2c(cc(c(c2O)c(c3)OC)cc3O)OC(CCC)=C1	0.0014	0.0111	99.9875	CMNPD1726	10.1071/Ch9802781
C([NH+]=C(C(=C1NCC([O-])=O)OC)CC(CO)(O)C1)CO	0.0027	99.9941	0.0032	CMNPD1727	10.1246/cl.1981.1413
C(NC1=C(C(CC(CO)(O)C1)=[NH+]CC([O-])=O)OC)CO	0.0017	99.9963	0.002	CMNPD1728	10.1246/cl.1981.1413
c1(S)n(C)cnc1CC(N)C(=O)O	0.0083	99.9777	0.0139	CMNPD1729	10.1016/S0040-4039(00)88597-4
c1(O)c(Br)cc(O)cc1	0.0026	0.0183	99.979	CMNPD1732	10.1016/0305-0491(80)90306-5
C(=O)(O)CC[C@H]1c(cc([nH]c2cc(nc(c3C)cc([nH]c(c4)c5C)c5)c3)C(CCC(O)=O)=C2C)nc4C1(C)C	0.0081	99.9905	0.0014	CMNPD1735	10.1039/p19800001080
C(=O)(OC)CC[C@H]1c(cc([nH]c2cc(nc(c3C)cc([nH]c(c4)c5C)c5)c3)C(CCC(OC)=O)=C2C)nc4C1(C)C	0.0095	99.9866	0.0039	CMNPD1736	10.1039/c39830001237
C(=O)([C@H](C(C)C)N)CC[C@H]1c(cc([nH]c2cc(nc(c3C)cc([nH]c(c4)c5C)c5)c3)C(CCC(O)=O)=C2C)nc4C1(C)C	0.0032	99.9958	0.0011
C(=O)([C@H]([C@@H](C)CC)N)CC[C@H]1c(cc([nH]c2cc(nc(c3C)cc([nH]c(c4)c5C)c5)c3)C(CCC(O)=O)=C2C)nc4C1(C)C	0.0104	99.9879	0.0017
C(=O)([C@H](CC(C)C)N)CC[C@H]1c(cc([nH]c2cc(nc(c3C)cc([nH]c(c4)c5C)c5)c3)C(CCC(O)=O)=C2C)nc4C1(C)C	0.0092	99.989	0.0017
C(=O)([C@H]([C@H](C)CC)N)CC[C@H]1c(cc([nH]c2cc(nc(c3C)cc([nH]c(c4)c5C)c5)c3)C(CCC(O)=O)=C2C)nc4C1(C)C	0.0027	99.9963	0.001
[As+](C)(C)(C)CC([O-])=O	0.3644	0.1416	99.494	CMNPD1741	10.1016/S0040-4039(01)93098-9
C1(C(=C(O)CC(O)(CO)C1O)OC)=O	0.0162	99.9129	0.0709	CMNPD1742	10.1016/S0040-4039(00)92866-1
[C@]1(O[C@@]([C@H](C)[C@@H](C)C2)(CC1)C(C)=C2)(C)C=C	0.0042	0.0256	99.9702	CMNPD1743	10.1002/hlca.19800630130
[C@@]1(O[C@]([C@H](C)[C@@H](C)C2)(CC1)C(C)=C2)(C)C=C	0.0278	0.2285	99.7437	CMNPD1744	10.1002/hlca.19800630130
Oc1c(cc(O)cc1)C\C=C(/C)\CC\C=C(\CC\C=C(\CC\C=C(\C)/C)/C)/C	0.0013	0.0025	99.9962	CMNPD179	10.1007/Bf01957811
C(C\C(=C\CC(C(O)C=CC1O)=C1)\C)\C=C(\CC\C=C(\CC\C=C(\CC\C=C(\CC\C=C(\CC\C=C(\CC\C=C(\C)/C)/C)/C)/C)/C)/C)/C	0.238	99.6093	0.1527	CMNPD182	10.1007/Bf01957811
c1(cc(O)ccc1O)C\C=C(\CCc2c(c(c(cc2C)O)C=O)C)/C	0.0004	0.0007	99.9989	CMNPD183	10.1016/0040-4020(73)80174-7
c1(cc(O)ccc1O)C\C=C(\CCc2c(c(c(c(O)c2C)O)C=O)C)/C	0.0006	0.0015	99.9979	CMNPD184	10.1016/0040-4020(73)80174-7
C1(=CC(=O)C=CC1=O)C\C=C(\CCc2c(c(c(cc2C)OC)C)C)/C	3.6705	96.3181	0.0114	CMNPD185	10.1007/BF01946719
C(C)(CCCC1(C)C)=C1CC\C(\C)=C\CO	0.1015	99.8785	0.02	CMNPD186	10.1007/BF01946719
C(=C\C(\C(Br)Br)=C/Cl)/[C@@H]([C@](Cl)(C=C)C)Cl	0.0102	39.6674	60.3225	CMNPD1875	10.1021/jo00182a011
C(Br)(Br)\C(\C=C\[C@@H](Cl)[C@](Cl)(C=C)C)=C\Cl	0.0102	39.6674	60.3225	CMNPD1876	10.1021/jo00182a011
CC1(C[C@@](O)([C@@H](C)CC2)[C@]2([H])[C@@]3(C)[C@H](C3)C1)C	0.0069	99.9627	0.0303	CMNPD1908	10.1016/S0040-4039(00)61952-4
C1C(OC(C)CC1OC)CCC(C(O)C(C2C(C)C(O)CC(O)C(C)C(CC3OC(CC(O)C\C=C(/C)\C=C\C(=O)O2)C=CC3)OC)C)C	0.0016	99.9977	0.0007	CMNPD1922	10.1016/S0040-4039(00)61925-1
O=C1\C=C(/CC\C=C/C(CCC(CC(CC(=O)C2CSC(=O)N2)O1)OC)C)\C	0.0268	99.9433	0.03	CMNPD1923	10.1016/S0040-4020(01)96553-6
C1(NC(C(O)CC2OC(=O)\C=C(\C)/CC\C=C/C(C)CCC(O)C2)CS1)=O	0.0262	99.9544	0.0194	CMNPD1924	10.1016/S0040-4020(01)96553-6
[C@@H]1(C[N+](C)(C)[C@H](C([O-])=O)C1)O	1.6105	97.5093	0.8802	CMNPD1925	10.1016/S0040-4020(01)96553-6
N(C(=O)C(NC(C)=O)CC(C)C)\C(=C/c1cc(OC(=O)C)c(OC(=O)C)c(OC(=O)C)c1)\C(=O)N[C@H](C(N\C=C\c2ccc(OC(=O)C)c(OC(=O)C)c2)=O)Cc(c[nH]3)c(ccc(Br)c4)c34	0.0005	0.0016	99.9979	CMNPD1934	10.1002/anie.198409911
c1c2c(cc(Br)c1)[nH]cc2C[C@H](NC(C)=O)C(=O)N\C=C\c3cc(OC(=O)C)c(OC(=O)C)c(OC(=O)C)c3	0.002	0.0057	99.9923	CMNPD1935	10.1002/anie.198409911
c1(c(O)cc(Br)c(Cl)c1Br)Oc(ccc(Br)c2)c2Br	0.1221	99.8745	0.0034	CMNPD1936	10.1039/P19810002464
c12c(C(CCNC1=O)=O)cc[nH]2	25.6102	0.0478	74.3421	CMNPD1937	10.1021/np50037a008
[C@]12([C@](NC(=O)C1)([H])CC(=O)C(Cl)=C2)O	0.0039	0.0397	99.9565	CMNPD1944	10.1002/hlca.19840670610
[C@]12([C@](NC(=O)C1)([H])[C@](Br)([H])C(=O)C(Cl)=C2)O	0.0191	0.0131	99.9678	CMNPD1945	10.1002/hlca.19840670610
[C@]12([C@](NC(=O)C1)([H])[C@]([H])(Br)C(=O)C(Cl)=C2)O	0.0261	0.0609	99.913	CMNPD1946	10.1002/hlca.19840670610
[C@]12([C@](NC(=O)C1)([H])[C@]([H])(Cl)C(=O)C(Br)=C2)O	0.0404	0.0505	99.9091	CMNPD1948	10.1002/hlca.19840670610
c1c(O)c2c(NC=C(O)C2=O)c(O)c1	0.0029	0.0264	99.9707	CMNPD1952	10.1016/S0040-4039(01)81328-9
[C@@H]1(NC=O)[C@]2([H])[C@](CC[C@H]1C(C)=C)(C)CCC[C@H]2C	0.1086	99.6214	0.27	CMNPD1967	10.1021/jo00195a012
[C@]12([C@](C)(CC[C@@H](C3(C)C)[C@H]13)[C@@H](NC=O)CC[C@H]2C)[H]	1.9675	0.4952	97.5373	CMNPD1973	10.1021/np50037a011
C(=C(\C1)/C)/C2C(CC\C(\C)=C\C1)C2(C)C	0.3185	99.6345	0.047	CMNPD1974	10.1021/np50037a011
CC1(C)[C@@](O)(CC[C@H](C)[C@]2(CCC(=O)O)C)[C@@]2([H])CCC1	0.009	99.9882	0.0028	CMNPD1987	10.1021/jo00200a030
C1CC[C@@]2(C)[C@@]([H])(C[C@H](O)[C@@](C)([C@]([H])(COC3=O)C3=C[C@]4([H])O)[C@@]24[H])C1(C)C	0.0622	0.0669	99.871	CMNPD1990	10.1016/0040-4020(84)85092-9
C1CC[C@@]2(C)[C@@]([H])(C[C@H](O)[C@@](C)([C@]([H])(COC3=O)C3=C[C@]4(O)[H])[C@@]24[H])C1(C)C	0.0215	0.0303	99.9482	CMNPD1991	10.1016/0040-4020(84)85092-9
C1(=O)\C(\[C@@]2([H])[C@]3([C@@]([H])([C@](O2)([H])OC=C4C(OC)=O)[C@]4([H])C=C3)O1)=C\C	0.0007	0.0011	99.9983	CMNPD2018	10.1021/jo00213a039
C1C[C@]2([H])C(C=CCC[C@@H]2C)=C1C	0.0289	99.5937	0.3774	CMNPD2019	10.1248/cpb.32.1667
C1=C(C(C=CCC2)(C23C)[C@@]3([H])C1)C	0.0031	99.9507	0.0462	CMNPD2020	10.1248/cpb.32.1667
C1\C(\[C@H](O)C[C@@](C)(CCC2)C1=C2C)=C(/C)\C	0.0006	0.0024	99.997	CMNPD2022	10.1016/S0040-4020(01)96476-2
C(/C(=O)C[C@@](C)(CCC1)C2=C1C)(\C2)=C(/C)\C	1.0497	0.1381	98.8122	CMNPD2023	10.1016/S0040-4020(01)96476-2
OC(\C=C(\CC[C@@H]1C)/[C@]2([H])[C@@]1([H])CC[C@@H]2C)(C)C	0.0008	0.0006	99.9986	CMNPD2024	10.1248/cpb.30.3431
C(=C(/CC[C@@H]1C)\[C@]2([H])[C@@]1([H])CC[C@@H]2C)/C(O)(C)C	0.0745	79.2984	20.6271	CMNPD2025	10.1248/cpb.30.3431
C(/C1=CC[C@H](C)[C@]([H])(CC[C@@H]2C)[C@@]12[H])=C(\C)/C	0.0007	0.0025	99.9968	CMNPD2026	10.1248/cpb.30.3431
C1CC(C)([C@@]([C@]2(O)[C@@]([H])(C[C@H](OC(=O)C)C2=C)C3)([H])[C@@]13C)C	0.7032	2.3272	96.9696	CMNPD2028	10.1016/S0040-4020(01)96474-9
[C@@H]1(CC(C)([C@@]([C@]2(O)[C@@]([H])(C[C@H](O)C2=C)C3)([H])[C@@]13C)C)OC(=O)C	0.0415	0.0248	99.9338	CMNPD2029	10.1016/S0040-4020(01)96474-9
C1CC(C)([C@@]([C@]2(O)[C@@]([H])(C[C@H](O)C2=C)[C@@H]3OC(=O)C)([H])[C@@]13C)C	2.7288	0.1993	97.0719	CMNPD2031	10.1016/S0040-4020(01)96474-9
C1[C@@H](OC(=O)C)C(C)([C@@]([C@]2(O)[C@@]([H])(C[C@H](O)C2=C)[C@@H]3OC(=O)C)([H])[C@@]13C)C	3.3238	0.2768	96.3994	CMNPD2034	10.1016/S0040-4020(01)96474-9
[C@]1(O)(C)[C@@]2([H])O[C@]([C@]3([C@H](O3)C2)C)([H])CC(=CC[C@H]4C(C)C)[C@@]4(C)CC1=O	0.0008	0.0008	99.9984	CMNPD2044	10.1016/S0040-4039(01)81621-X
c1(ccc(C)c(c(Cl)cc2C)c2c1)C(C)C	0.6857	1.3999	97.9145	CMNPD2054	10.1016/S0040-4039(00)99945-3
c1(ccc(C)c(ccc2C)c2c1)C(CBr)C	0.0044	0.0645	99.9311	CMNPD2056	10.1016/S0040-4039(00)99945-3
C1\C(\CCC(C)=C1)=C(\CC\C=C(/C)\CO)/C	0.004	99.965	0.031	CMNPD2058	10.1007/bf01946443
[C@H]12[C@@](C(=O)C[C@@H]1C)([C@H](C)C(=C3)C(O)=O)[C@]3(C)CC2	0.0011	0.0074	99.9914	CMNPD2059	10.1016/S0040-4039(00)94832-9
C(/CC1)(\[C@@]2([H])[C@]1(C\C=C(\CC[C@H]3[C@](O3)(C)CC2)/C)C)=C(/C)\C	0.0087	0.0028	99.9885	CMNPD2064	10.1021/jo00142a024
c12c(ccc(OC)c1)[C@@]3([H])[C@]([H])(c4c(OC3)cc(occ5)c5c4)O2	0.001	0.0015	99.9975	CMNPD2081	10.1002/jhet.5570210341
[C@@H]1(CC[C@]2(C(CC[C@@](C)([C@](C)(CC[C@@](C)(CC[C@](C)(C(=O)O)C3)[C@@]34[H])C4=CC5=O)[C@@]25[H])C1(C)C)C)O	0.0011	0.0021	99.9968	CMNPD2082	10.1002/jhet.5570210341
[C@@H]1(CC[C@]2(C(CC[C@@](C)([C@](C)(CC[C@@](C)(CC[C@](C)(C(=O)O)C3)[C@@]34[H])C4=CC5=O)[C@@]25[H])C1(C)C)C)OC(=O)C	0.0017	0.0021	99.9962	CMNPD2083	10.1002/jhet.5570210341
[C@@H]1(CC[C@]2(C(CC[C@@](C)([C@](C)(CC[C@@](C)(CC[C@](C)(C(=O)O)C3)[C@@]34[H])C4=CC5)[C@@]25[H])C1(C)C)C)OC(=O)C	0.009	99.972	0.019	CMNPD2084	10.1002/jhet.5570210341
[C@]1([H])(CC[C@]2(C(CC[C@@](C)([C@](C)(CC[C@@](C)(CC3)[C@]45C[C@@]3(C)C(=O)O4)C5=CC6=O)[C@@]26[H])C1(C)C)C)OC(=O)C	0.0013	0.0037	99.995	CMNPD2085	10.1039/c39840001091
C1(=O)C(C[C@]2(C(CC[C@@](C)([C@](C)(CC[C@@](C)(CC3)[C@]45C[C@@]3(C)C(=O)O4)C5=CC6=O)[C@@]26[H])C1(C)C)C)(Br)Br	0.0018	0.0029	99.9953	CMNPD2086	10.1039/c39840001091
CC1(c2c(c(O)c3c(c2)cc(C)c(C(C)=O)c3O)C(=O)C(C)=C1O)C	0.0307	99.946	0.0233	CMNPD2087	10.1021/jo00207a057
C(/CC(C[C@H]([C@]([H])(O)C)OC(=O)C[C@H](O)C[C@@]([H])(O[C@@]1(O)C[C@@]([H])(O[C@@]2([H])\C=C\C3(C)C)C\C(=C\C(OC)=O)\C2)C[C@H](OC(=O)C)C1(C)C)OC34)(\[C@@H]4OC(=O)\C=C\C=C\CCC)=C/C(=O)OC	0.0078	99.9911	0.0011	CMNPD2099	10.1021/ja00334a050
n1(Cc2cc(c(O)cc2)[N+]([O-])=O)c(C(=O)N(C)C(=O)N3C)c3nc1	0.0136	0.0305	99.9559	CMNPD2105	10.1021/jo00194a053
C1([C@]2(C[C@H]3C[C@@]([H])(CCC(C)\C=C/CC\C(=C/C(=O)O3)\C)O2)O)CSC(N1)=O	0.0123	99.9798	0.0079	CMNPD2107	10.1007/BF00988300
C(\C=C(/C)\CC\C=C(/C)\C)CC(C=O)C	1.0641	60.8056	38.1303	CMNPD2114	10.1016/S0040-4020(01)96478-6
c1(O)ccc(OC(CC\C=C(\C)/C)(C)CC2)c2c1	0.0368	0.3142	99.649	CMNPD2118	10.1016/S0040-4020(01)96477-4
c1(O)ccc(OC(CC\C=C(\C\C=C(\C)/C)/C)(C)CC2)c2c1	0.0373	0.2231	99.7396	CMNPD2119	10.1016/S0040-4020(01)96477-4
c1(O)ccc(OC(CC\C=C(\C\C=C(\C\C=C(/C)\C)/C)/C)(C)CC2)c2c1	0.0305	1.0773	98.8922	CMNPD2120	10.1016/S0040-4020(01)96477-4
c1(O)ccc(OC(CC\C=C(\C\C=C(\C\C=C(/C)\C\C=C(/C)\C)/C)/C)(C)CC2)c2c1	0.0205	99.9268	0.0528	CMNPD2121	10.1016/S0040-4020(01)96477-4
c1(O)ccc(OC(CC\C=C(\C\C=C(\C\C=C(/C)\C\C=C(/C)\C\C=C(/C)\C)/C)/C)(C)CC2)c2c1	0.0022	99.9968	0.001	CMNPD2122	10.1016/S0040-4020(01)96477-4
c1(O)ccc(OC(CC\C=C(\C\C=C(\C\C=C(/C)\C\C=C(/C)\C\C=C(/C)\C\C=C(/C)\C)/C)/C)(C)CC2)c2c1	0.0048	99.9926	0.0026	CMNPD2123	10.1016/S0040-4020(01)96477-4
C(C(\C=C(/C)\[C@@](O[C@@](CC)(O)[C@@H](C)C1=O)([H])[C@@H]1C)C)CC	0.0114	99.9763	0.0123	CMNPD2127	10.1021/jo00194a036
[C@@H](\C(\C)=C\C(C)CCC)(OC(=O)CC)[C@H](C)C(=O)CC	0.0986	99.6668	0.2346	CMNPD2128	10.1021/jo00194a036
[C@@H]1([C@](O[C@@]([C@@H](C)C2=C(C)C(=O)C(C)=C(O2)C)(O)[C@@H](C)[C@H]1O)(O[C@H]([C@@H](C)C(=O)CC)[C@@H](C)C3=O)[C@@H]3C)C	0.0008	99.9986	0.0005	CMNPD2129	10.1021/ja00334a046
[C@@H]1([C@](O[C@@]([C@@H](C)C2=C(C)C(=O)C(C)=C(CC)O2)(O)[C@@H](C)[C@H]1O)(O[C@H]([C@@H](C)C(=O)CC)[C@@H](C)C3=O)[C@@H]3C)C	0.0045	99.9592	0.0363	CMNPD2130	10.1021/ja00334a046
[C@@H]1([C@](O[C@@]([C@@H](C)C2=C(C)C(=O)C(C)=C(C)O2)(O)[C@@H](C)[C@H]1O)(O[C@H]([C@@H](C)[C@@H](O)CC)[C@@H](C)C3=O)[C@@H]3C)C	0.0015	99.9963	0.0022	CMNPD2131	10.1021/ja00334a046
[C@@H]1([C@](O[C@@]([C@@H](C)C2=C(C)C(=O)C(C)=C(CC)O2)(O)[C@@H](C)[C@H]1O)(O[C@H]([C@@H](C)[C@@H](O)CC)[C@@H](C)C3=O)[C@@H]3C)C	0.0051	99.9535	0.0414	CMNPD2132	10.1021/ja00334a046
C1=C\C(\C(COC=C2C(OC)=O)=C12)=C/C=C/C	0.0003	0.0005	99.9992	CMNPD2133	10.1021/np50038a032
Oc1cc(cc(c1C(=O)Cc2c(cc(cc2)OC)OC)OC)OC	0.0006	0.0011	99.9983	CMNPD2134
c1(c(cc(cc1)OC)OC)C2=COc(cc(cc3O)OC)c3C2=O	0.0012	0.01	99.9888	CMNPD2135
c1(c(cc(cc1)OC)OC)C2=COc(cc(cc3OC)OC)c3C2=O	0.0006	0.0055	99.994	CMNPD2136
N1C(NC[C@@](O)([C@H](C(O[C@@H]([C@H](O)[C@@H](O)[C@H](O)[C@@H]2O)[C@H]2O)=O)[C@@]3(c(ccc4Br)c(c4)NC3=O)[C@](C)(O)C5=O)N56)=C6C(NC1=O)=O	0.0027	99.9962	0.0011	CMNPD2137	10.1016/s0040-4039(01)81451-9
c1(O)ccc(OC(CC\C=C(/C)\C)(C)C=C2)c2c1	0.0474	0.9195	99.0331	CMNPD2139	10.1021/np50033a035
N([C@@H]([C@@H](C)O1)C(=O)N[C@H](C(C)C)c2nc(cs2)C(N[C@H](C(O[C@@H]3C)=N[C@@H]3C(N[C@H](C(C)C)c(nc4C(=O)N[C@H]5C(C)CC)sc4)=O)C(C)CC)=O)=C15	0.0021	99.995	0.0029	CMNPD2140	10.1016/S0040-4039(00)98157-7
C1(C23[C@H](O)C(OC(C2C(O)NC(N3)=[NH2+])C4(O)CO)(OC14)[O-])O	0.1193	99.8774	0.0033	CMNPD2141	10.1007/Bf01951908
n1c(c(SSc2n(C)cnc2CC(C(=O)O)N)n(C)c1)CC(C(=O)O)N	0.0025	99.9782	0.0194	CMNPD2142	10.1016/0305-0491(84)90149-4
n1c(c(SSc2n(C)cnc2CC(C(=O)O)N(C)C)n(C)c1)CC(C(=O)O)N(C)C	0.1503	0.0389	99.8108	CMNPD2143	10.1016/0305-0491(84)90149-4
C(N(C)C(=O)CC\C=C\C[C@@H](OC)CCCCCCC)\C(=C/[C@]12[C@H](O1)C[C@H](OC(C)=O)[C@H](C)C2=O)\Cl	0.312	97.4155	2.2725	CMNPD2196	10.1021/jo00216a009
C(/CCC([C@H]1\C=C\[C@](C)(CC\C=C(\CC1)/C)O)C)=C(\C)/C	43.1321	51.4114	5.4565	CMNPD2224	10.1016/S0040-4039(00)84605-5
OC([C@@H]1CC[C@](C)(\C=C\[C@H](C)C[C@@H](O)\C=C(/C)\C[C@@H]2O)C12)(C)C	1.0744	98.5631	0.3625	CMNPD227	10.1021/ja00431a063
C(CCCCCCCCCCCCO)\C=C/C#C\C=C/OCC(O)CO	0.4664	0.0896	99.444	CMNPD2271	10.1039/c39860000077
C(CCCCCCCC(CCCCCCC)C(O)=O)(\C=C\CCCCCCC)=O	0.013	99.8793	0.1078	CMNPD2272	10.1021/np50044a018
C(CCCCCCCCCC(CCCCCCC)C(O)=O)(\C=C\CCCCCCC)=O	0.0153	99.8544	0.1303	CMNPD2273	10.1021/np50044a018
[C@@H](C)(CCNC(=O)[C@H](O)[C@H](O)[C@H](N(C)C)COC)c1occ(\C=C\C[C@@H](O2)[C@H](C)[C@@H](O)C[C@]23C(C)(C)[C@@H]([C@H]([C@@H](C[C@@H](O)[C@@H](C)[C@@H](O)[C@@H](C)\C=C(/C)\C(\C)=C\C=C\C(\C)=C/C#N)OC)O3)OP(O)(O)=O)n1	0.0079	99.9909	0.0012	CMNPD2278	10.1021/ja00270a061
C1C(O)C(C(OC(=O)\C=C\C(\C)=C\CC(O)CC(OC2CC(OC)C(C)C1O)C=CC2)C(C)C(C(C)CC[C@@H]3C[C@@H](OC)C[C@@H](C)O3)O)C	0.0017	99.9976	0.0007	CMNPD2279	10.1002/mrc.1260240414
OC([C@@H]1CC[C@](C)(\C=C\[C@H](C)C\C=C\[C@@](C)(O)C[C@@H]2O)C12)(C)C	0.0382	99.8479	0.1139	CMNPD228	10.1021/ja00431a063
[C@@]1([H])([C@]2(C[C@H]3C[C@@]([H])(CC[C@H](C)\C=C/CC\C(=C/C(=O)O3)\C)O2)O)NC(=O)SC1	0.0262	99.9443	0.0295	CMNPD2280	10.1021/ja00269a056
C1(NC(C(=N)N2C)=C(N=C2)N1C)=O	21.4046	75.2214	3.374	CMNPD2283	10.1021/np50040a002
n1c(n([C@H](OC(=C)[C@H]2OC)[C@@H]2O)cc3C#N)c3c(N)nc1	0.0059	99.99	0.0042	CMNPD2285	10.1016/S0040-4039(00)98670-2
[C@H]1(C(O[C@@H](n(c2)c3c(C(=O)NC=N3)c2C#N)[C@@H]1O)=C)OC	0.0053	99.9903	0.0044	CMNPD2286	10.1016/S0040-4039(00)98670-2
c1([C@H](CC)O)nc(C2=O)c(NC(=O)N2C)nc1	0.0158	0.0166	99.9676	CMNPD2287	10.1021/jo00336a032
C1(=O)N[C@@](C[C@@]2(C1)O)(O)C(=O)C(Br)=C2	0.2129	10.0525	89.7345	CMNPD2293	10.1002/hlca.19850680536
C1(=O)N[C@@](C[C@@]2(C1)O)(O)C(=O)C(Cl)=C2	0.0428	2.927	97.0301	CMNPD2294	10.1002/hlca.19850680536
C1CN(C(N)=O)CC1	0.0009	0.0031	99.996	CMNPD2295	10.1002/hlca.19850680536
CN1[C@@H](C)C(=O)NCCC(=O)N[C@H](CC(C)C)C(=O)N([C@H](C(C)CC)C(=O)O[C@H](C)[C@@H](C(=O)NCCC(=O)N[C@@H](CN([C@@H](C(CC)C)C(=O)NCCC(=O)N[C@H](C(C)CC)C(=O)N(C)[C@H](C1=O)C(C)C)C)CC(C)C)NC(=O)[C@H](CC(C)C)N(C([C@H](C(C)C)NC(COC)=O)=O)C)C	0.0187	0.0147	99.9666	CMNPD2303	10.1248/cpb.34.2664
C1CC2c(nc3[C@H]2C)c(c4[nH]c(C(=C45)C)cc(nc(c6C)cc([nH]c7c3)c(C=C)c7C)c6CC)C(C5=O)=C1O	0.0065	99.9925	0.001	CMNPD2304	10.1016/S0040-4039(00)84480-9
[C@]12([C@](C[C@]3([C@H]4O[C@H]4OC3=O)C1(C)C)([H])C=C(C)CC2)[H]	4.0201	4.8953	91.0846	CMNPD2305	10.1021/jo00221a037
c1cc(c2c(CCc(cco3)c3C2)c1C)C	0.0003	0.0003	99.9994	CMNPD2308	10.1002/hlca.19850680523
C12(CC=O)C(C(=C)C(CC1)(C)C(C)C3)C3OC2=O	0.0006	0.0012	99.9982	CMNPD2311	10.1021/ja00305a065
[C@@H]1(O)[C@@]2([H])[C@](C)(CC(=O)C(CO)=C1)CC[C@@](C)(CC[C@H]3C(=C)C)[C@@]23[H]	0.0011	0.0016	99.9972	CMNPD2332	10.1071/Ch9851187
[C@@H]1(O)[C@@]2([H])[C@](C)(CC(=O)C(COC(=O)C)=C1)CC[C@@](C)(CC[C@H]3C(=C)C)[C@@]23[H]	0.0345	0.0028	99.9626	CMNPD2333	10.1071/Ch9851187
C1(O)(C(CCC(C2CCC(C(C)(C(O)C(=O)C(O)C(C)(C)O3)C3CC4)C24C)(O)C5)C5(C)CC1)C(C)C	0.0291	0.0077	99.9632	CMNPD2352	10.1021/jo00356a003
c12c([C@H](CC(=O)[C@@H]1C(C)C)C)cc(O)c(C)c2	0.0454	0.4834	99.4711	CMNPD2356	10.1071/Ch9860103
c12c([C@H](CC(=O)[C@@H]1C(C)C)C)cc(OC(=O)C)c(C)c2	0.7333	20.5821	78.6846	CMNPD2357	10.1071/Ch9860103
c12c([C@H](CC(=O)[C@@H]1C(C)C)C)cc(c(C)c2)OC	0.0039	0.01	99.9861	CMNPD2358	10.1071/Ch9860103
c12c([C@H](C[C@@H](O)[C@@]1(C(C)C)[H])C)cc(O)c(C)c2	0.0058	0.038	99.9563	CMNPD2359	10.1071/Ch9860103
c12c([C@H](CC[C@@]1(C(C)C)O)C)cc(OC)c(C)c2	0.0183	0.0362	99.9455	CMNPD2360	10.1071/Ch9860103
c12c([C@H](C[C@@H](O)[C@@]1(C(C)C)O)C)cc(O)c(C)c2	0.0084	0.0449	99.9467	CMNPD2361	10.1071/Ch9860103
c12c([C@H](C[C@@H](O)[C@@]1(C(C)C)[H])C)cc(OC)c(C)c2	0.0007	0.0026	99.9967	CMNPD2362	10.1071/Ch9860103
c12c([C@H](C[C@@H](OC(=O)C)[C@@]1(C(C)C)[H])C)cc(OC)c(C)c2	0.0015	0.0061	99.9924	CMNPD2363	10.1071/Ch9860103
C1(=CC[C@H](C)c(cc(OC)c(C)c2)c12)C(C)C	0.0039	0.0057	99.9904	CMNPD2364	10.1071/Ch9860103
[C@@]1(O)([C@H](O)C[C@H](C)c(cc(O)cc2)c12)C(C)C	0.0015	0.0128	99.9856	CMNPD2365	10.1071/Ch9860103
[C@@]1(O)(CC[C@H](C)c(cc(OC)cc2)c12)C(C)C	0.229	0.621	99.15	CMNPD2366	10.1071/Ch9860103
[C@@]([H])([C@H](CC1)C)(CCC(C)=C2)C2=C1C(CO)C	0.0086	0.0931	99.8983	CMNPD2367	10.1071/Ch9860103
[C@@]([H])([C@H](CC1)C)(CCC(C)=C2)C2=C1C(COC(=O)C)C	38.834	42.6201	18.5459	CMNPD2368	10.1071/Ch9860103
C(/[C@H](OC(C)=O)C1)(\C=C2[C@]1(C)CCC[C@H]2C)=C(/C)\C	0.0007	0.0024	99.9969	CMNPD2369	10.1021/np50046a008
C1CC([C@@]([C@]2(O)[C@]([H])(C3)C[C@H](O)C2=C)([H])[C@@]13C)(C)C	0.0497	0.0873	99.8629	CMNPD2371	10.1021/ja00268a059
C([C@@H]1CC=C(C[C@@H](O[C@@H]2[C@@]3(O)C)C(=CC2)C)[C@@]1(C)CC3=O)(C)C	0.0013	0.002	99.9966	CMNPD2383	10.1071/Ch9860803
C1[C@H](O)[C@]2(C(C[C@H]1O)=CCC(C(CC[C@@H]3[C@H](C)CCC(C(C)C)=C)[C@]3(C(O)=O)C[C@H]4O)C24)C	0.6796	47.8924	51.428	CMNPD2397	10.1021/jo00216a036
O(c(cc(c(O)c1)C)c1C\C=C(/C)\CC\C=C(/C)\CC(O)\C=C(/C)\C)[C@H]2O[C@H](COC(=O)C)[C@@H](OC(C)=O)[C@@H](OC(C)=O)[C@@H]2O	0.0059	0.0351	99.959	CMNPD2404	10.1016/S0040-4039(00)99024-5
C1(=CC(C)OC1=O)CCCCCCCCCCCCC(C(=O)OC2C)=C2	0.0011	0.0017	99.9972	CMNPD2405	10.1021/np50041a013
C1(O)=C(C(c2c(cc(cc(C)c(CC)c3O)c3c2O)C1(C)C)=O)C	0.0089	99.9844	0.0067	CMNPD2406	10.1021/jo00351a010
C1(C(C(=O)c(c(O)c2c(c3)cc(C)c(C(C)=O)c2OC)c3C1(C)C)(C)C)=O	0.0015	0.0038	99.9947	CMNPD2407	10.1021/jo00351a010
C1(C(C(=O)c(c(O)c2c(c3)cc(OC)c(C(OC)=O)c2CCC)c3C1(C)C)(C)O)=O	0.0047	99.9931	0.0022	CMNPD2408	10.1021/jo00351a010
C1(C(=C(O)C(C(c2c(C3=O)cc(OC)c(C(OC)=O)c2CCC)=O)=C3C1(C)C)C)=O	0.0295	88.6021	11.3684	CMNPD2409	10.1021/jo00351a010
C1=C2C(CC[C@@]([C@H](CC3)C(O)(C(O)C(O)CC(C)(O)C)C)(C)[C@]23O)[C@@](C)(C[C@H](O)[C@H](O)C4)[C@]4([H])C1=O	0.0009	0.002	99.9971	CMNPD2413	10.1039/c39860000040
C1(=O)OC[C@]2(C1)[C@@]([H])([C@@]3([C@H](C)[C@]([H])(C(=O)C=C(C)C4)[C@@]45[H])O)[C@@]5(CO3)C=C6[C@@]2(C)CC[C@](O[C@@H]7C8)(C[C@H]8C)N6C7	0.0011	0.0033	99.9956	CMNPD2418	10.1021/jo00220a016
C1(=O)OC[C@]2(C1)[C@@]([H])(C(=O)[C@H](C)[C@]([H])(C(=O)C=C(C)C3)[C@@]34[H])[C@@]4(C)C=C([C@@]2(C)CCC5=O)N5C[C@@H](OC6=O)C[C@@H]6C	0.2522	96.9461	2.8017	CMNPD2419	10.1021/jo00220a016
CN1c(c(C(=O)NC1=O)n2Cc3cc([N+]([O-])=O)c(O)cc3)nc2	0.0293	99.9638	0.0069	CMNPD2428	10.1016/0305-0491(86)90268-3
c1(cc([N+]([O-])=O)c(O)cc1)CO	0.001	99.9969	0.0022	CMNPD2429	10.1016/0305-0491(86)90268-3
[C@H]1(OC(C)=O)\C(\C[C@@]([H])(C[C@H]([C@](O)(C)[H])OC(=O)C[C@H](O)C[C@@]([H])(O[C@@]2(O)C[C@@]([H])(O[C@@]3([H])\C=C\C4(C)C)C\C(=C\C(OC)=O)\C3)C[C@H](OC(CC(C)C)=O)C2(C)C)O[C@]14O)=C\C(OC)=O	30.1025	69.8563	0.0412	CMNPD2430	10.1139/v85-205
[C@H]1(OC(C)=O)\C(\C[C@@]([H])(C[C@H]([C@](O)(C)[H])OC(=O)C[C@H](O)C[C@@]([H])(O[C@@]2(O)C[C@@]([H])(O[C@@]3([H])\C=C\C4(C)C)C\C(=C\C(OC)=O)\C3)C[C@H](OC(=O)C)C2(C)C)O[C@]14O)=C\C(OC)=O	0.0143	99.9844	0.0013	CMNPD2432	10.1139/v85-205
C(OC)(=C1)\C(=C/c2[nH]c(c3[nH]ccc3)cc2OC)\[NH+]=C1c4ccc[nH]4.[Cl-]	0.0017	99.995	0.0033	CMNPD2433	10.1007/Bf01975907
C[C@@](Cl)([C@@H](O)CC\C(\[C@@H](Cl)CBr)=C\Br)CBr	0.2073	4.579	95.2137	CMNPD2434	10.1080/00021369.1982.10865164
Cc1ccc(cc1)[C@]2([C@](C3)(C)[C@@H]3CC2)C	0.0018	0.0032	99.9949	CMNPD2435	10.1021/jo00367a021
c1(O)cc(c(Br)cc1C)[C@]2(C(C)(C)C=CC2)C	0.0021	0.0063	99.9916	CMNPD2438	10.1021/jo00367a021
c1(OC(=O)C)cc(c(Br)cc1C)[C@]2(C(C)(C)C=CC2)C	0.0025	0.0101	99.9874	CMNPD2439	10.1021/jo00367a021
C1\C(\C=C[C@@](C1)(C(C)CC2=O)C(=C2C)C)=C\Br	0.0009	0.0016	99.9975	CMNPD2440	10.1002/hlca.19860690113
C1\C(\C=C[C@@](C1)(C(C)CC2=O)C(=C2C)C)=C/Br	0.0005	0.0017	99.9978	CMNPD2441	10.1002/hlca.19860690113
C1[C@]([C@@H](OC(=O)C)C[C@@](C)(Cl)[C@@H]1Br)(C(=C)C(=O)C=C2)C2(C)C	0.7405	0.3209	98.9386	CMNPD2443	10.1002/hlca.19860690113
[C@@H]1(CC[C@]2([C@@]([H])(CC[C@@](C)([C@]([H])(CO)[C@](O)(C)CC3)[C@@]23[H])C1(C)C)C)Br	28.0342	71.9511	0.0147	CMNPD2445	10.1021/jo00356a008
C1(N[C@]([H])([C@]2(C[C@H]3C[C@@]([H])(CC[C@H](\C=C/C=C/CC\C(=C/C(=O)O3)\C)C)O2)O)CS1)=O	0.0018	99.9974	0.0008	CMNPD2448	10.1007/Bf01952094
C1N2[C@]([H])([C@]3(C1)c4c(cccc4)NC3=O)C[C@@]5([H])[C@]([H])([C@H](C)OC=C5C(OC)=O)C2	0.0009	0.0014	99.9978	CMNPD2449	10.1021/np50045a004
C1(=C(OC(OC)=C(C)C1=O)C2(C=C(C)C(=O)C=C2\C(=C\[C@@H](C)C(=O)CC)\C)C)C	1.0845	98.8861	0.0294	CMNPD2454	10.1021/jo00350a042
[C@@]1(C)([C@@](C)(C(=O)[C@H](C)[C@@H]2C(C(=O)CC)=C)[C@]12[H])C3=C(C)C(=O)C(C)=C(OC)O3	0.7529	0.1636	99.0836	CMNPD2458	10.1021/jo00350a042
[C@@H]1(C)[C@](C(CC)C)([H])OC(C(C)C(CC)O)=C(C)C1=O	0.0089	99.9716	0.0196	CMNPD2466	10.1021/jo00356a009
C1(C)=C(CC)OC([C@@H](C)[C@H]([C@H](C)[C@H](O)\C(\C)=C\[C@H](C)C2=C(C(C(=C(O2)[C@H](C)[C@H](O)CC)C)=O)C)O)=C(C)C1=O	4.2741	95.6989	0.027	CMNPD2467	10.1016/S0040-4039(00)98720-3
C1(C)=C(CC)OC([C@@H](C)[C@H]([C@H](C)[C@H](\C(\C)=C\[C@@H](C)C2=C(C(C(=C(O2)[C@H](C)[C@H](O)CC)C)=O)C)O)O)=C(C)C1=O	2.4988	97.484	0.0172	CMNPD2468	10.1016/S0040-4039(00)98720-3
C1C[C@H]2[C@H](C1)[C@H]([C@H](C=C2)CC\C=C\Cc3ccccn3)C(C)=O	0.014	99.8859	0.1001	CMNPD2472	10.1021/jo00216a052
C(/[C@H](O)[C@@](CC1)(C(C\C=C(/C)\C)=O)C)(=C/CC\C=C(\CCC[C@]2(C)C(C\C=C(/C)\C)=O)/[C@H]2O)\C1	0.0008	0.0015	99.9977	CMNPD2473	10.3354/meps030251
C1(C(=O)C(C)(C)C(=O)N1C(=O)C(C)C(O)C(NC(C(C)NC)=O)C)C(C)C	0.0115	0.1479	99.8407	CMNPD2478	10.1016/S0040-4039(00)84569-4
[C@@]([H])(Cc1cc(O)c(O)c(O)c1)(N)C(N\C(=C/c2cc(O)c(O)c(O)c2)\C(=O)N\C=C\c(cc(O)c3O)cc3O)=O	0.0015	0.0038	99.9947	CMNPD2485	10.1021/ja00304a059
C1(NC(=O)N([C@H](O[C@@H]2C(=O)O)C[C@@H]2O)C=C1C)=O	0.055	99.9102	0.0348	CMNPD2486	10.1016/0305-0491(86)90263-4
C1(NC(=O)N([C@H](O[C@@H]2C(=O)O)C[C@@H]2O)C=C1)=O	0.0862	99.857	0.0568	CMNPD2487	10.1016/0305-0491(86)90263-4
[C@@H]1(C(C)CC)NC(=O)c2nc([C@@H](C(C)C)NC(=O)[C@H]3N=C([C@H](C(C)CC)NC(=O)c(nc4[C@@H](C(C)C)NC([C@H]([C@@H](C)O5)N=C15)=O)cs4)OC3)sc2	0.0011	99.9983	0.0007	CMNPD2488	10.1016/S0040-4039(00)99037-3
C1(N[C@H](C2=N[C@H](C(N[C@H](Cc3ccccc3)c(nc4C(N[C@@H](CC(C)C)C(O[C@@H]5C)=N[C@@H]5C(=O)N[C@H](C)c(nc16)sc6)=O)sc4)=O)[C@@H](C)O2)C(C)CC)=O	0.0016	99.9976	0.0008	CMNPD2489	10.1016/S0040-4039(00)83967-2
c1c(c(c(c(O)c1Br)Br)Br)Oc(c(O)c(Br)c2Br)c(Br)c2O	10.0406	0.0219	89.9375	CMNPD249	10.1007/Bf00625356
C1(N[C@H](C2=N[C@H](C(N[C@H](Cc3ccccc3)c(nc4C(N[C@@H](C(C)C)C(O[C@@H]5C)=N[C@@H]5C(=O)N[C@H](C)c(nc16)sc6)=O)sc4)=O)[C@@H](C)O2)C(C)CC)=O	0.0016	99.9978	0.0006	CMNPD2490	10.1016/S0040-4039(00)98891-9
O=C1c2nc([C@@H](CC(C)C)NC(=O)[C@@H](N=C([C@@H](CSSC[C@H]3N1)NC(=O)c4nc([C@@H](CC(C)C)NC([C@H]([C@@H](C)O5)N=C35)=O)sc4)O6)[C@H]6C)sc2	0.0095	99.9853	0.0051	CMNPD2491	10.1016/S0040-4039(00)84831-5
c1(Br)cc(Oc(c(Br)c(O)c(Oc(c(Br)c(Br)c(O)c2Br)c2)c3Br)c3O)c(Br)c(Br)c1O	22.9715	0.0606	76.9679	CMNPD250	10.1007/Bf00625356
[C@@H]1(CC[C@]2([C@@](O)([C@@H](O)C[C@@](O)([C@](O)([C@@H](O)C[C@@H]3[C@H](C)CC[C@H](O)CC)[C@]3(C)CC4)C24)[C@H]1O)C)O	14.8159	0.0438	85.1403	CMNPD2501	10.1039/p19860000665
c1c(c(Cl)c[nH]2)c2ccc1	0.0012	99.9926	0.0062	CMNPD251	10.1007/Bf00625356
c1c(c(Br)c[nH]2)c2ccc1	0.0042	99.9894	0.0064	CMNPD252	10.1007/Bf00625356
c1c(c(Cl)c[nH]2)c2cc(Br)c1	0.0464	99.9487	0.0049	CMNPD253	10.1007/Bf00625356
c12c([C@]([H])(c3c(c(O)cc(CCC)c3)C1=O)[C@]4(c(cc(CCC)cc5O)c5C(=O)c(c(O)cc(O)c6)c46)[H])cc(O)cc2O	0.5008	99.4724	0.0268	CMNPD2552	10.1071/Ch9850793
c12c([C@]([H])(c3c(c(O)cc(C(O)CC)c3)C1=O)[C@]4(c(cc(CCC)cc5O)c5C(=O)c(c(O)cc(O)c6)c46)[H])cc(O)cc2O	1.0365	95.6181	3.3454	CMNPD2553	10.1071/Ch9850793
c12c([C@]([H])(c3c(c(O)cc(C(O)CC)c3)C1=O)[C@]4(c(cc(C(O)CC)cc5O)c5C(=O)c(c(O)cc(O)c6)c46)[H])cc(O)cc2O	0.0721	0.0248	99.9031	CMNPD2554	10.1071/Ch9850793
c1(Br)c2c(cc(Br)c1)[nH]c(C)c2	0.8649	99.1328	0.0023	CMNPD2556	10.1007/Bf01950052
c12c(cc(c(O)c(O)cc3)c3c1)c(c(O)c(C)c2)OC	0.1821	7.2811	92.5368	CMNPD2557	10.1021/np50041a023
c1c2c(cc(C(C(=O)C=C3)=O)c13)c(c(O)c(C)c2)OC	23.419	73.5198	3.0612	CMNPD2558	10.1021/np50043a020
C1(C(O)C23C(C(NC(N2)=[NH2+])OC3(C([O-])=O)C)C(O)C1(CO)O)O	0.1242	99.869	0.0069	CMNPD2559	10.1016/0041-0101(85)90149-7
C(CO)(C(C(C(NC(=[NH2+])N1)O2)C1(C23)C4O)OC3([O-])O5)(C45)O	0.0032	99.9951	0.0017	CMNPD2560	10.1016/0041-0101(85)90149-7
c1cc(Br)ccc1Oc(c2)c(O)ccc2Br	0.1501	99.8235	0.0263	CMNPD263	10.1016/S0040-4039(01)84729-8
C1(SCCC)(SCCC)C(Br)=CC(CC(N)=O)(O)C=C1Br	0.002	99.9804	0.0176	CMNPD268	10.1016/S0040-4039(01)95788-0
C1=CC(=O)O[C@@H]1CC(=O)OC	0.0171	0.1959	99.787	CMNPD2711	10.1021/jo00372a029
C(CC(C(O)C(C(O1)C(C)C(O)CC(C(C)C(CC(OC2CC(O)C\C=C(\C1=O)/C)CC=C2)OC)O)C)C)C3CC(CC(O3)C)OC	0.0017	99.9976	0.0007	CMNPD2717	10.1246/cl.1986.1499
C(/[C@H]1C)=C/CC\C(=C/C(=O)O[C@]([H])(C[C@](CC1)([H])O2)C[C@]2(O)C3NC(=O)SC3)\C	0.0082	99.9874	0.0044	CMNPD2718	10.1016/S0040-4039(00)95756-3
C(=C\C(C)C)/C(C(C(O)C(C(=O)NC(C(NCC(OC(CCCCCCCCCCCCC)=O)C1)=O)C1)OC)O)O	0.0038	99.9924	0.0038	CMNPD2729	10.1021/jo00373a036
C(=C\C(C)C)/C(C(C(O)C(C(=O)NC(C(N(C)CC(OC(CCCCCCCCCCCCC)=O)C1)=O)C1)OC)O)O	0.0043	99.9919	0.0038	CMNPD2730	10.1021/jo00373a036
c1c2c(ccc1)[nH]cc2C(=O)C(O)CC(=O)C	0.0099	99.7818	0.2083	CMNPD2731	10.1021/np50048a015
c1c2c(ccc1)[nH]cc2CC(N)=O	0.049	0.7273	99.2237	CMNPD2732	10.1021/np50048a015
c12c(cc(CC)c(cc[nH]3)c13)[C@H](C)C[C@@H]2C	0.0032	0.0132	99.9836	CMNPD2733	10.1016/S0040-4020(01)88117-5
[C@@H]1(c2c(c([nH]cc3)c3c(CC)c2)[C@H](C)C1)C	0.0032	0.0132	99.9836	CMNPD2734	10.1016/S0040-4020(01)88117-5
C[C@H]1c2c([C@H](C)C1)c([nH]cc3)c3cc2\C=C\CC	0.1927	56.5022	43.3051	CMNPD2735	10.1016/S0040-4020(01)88117-5
c1c2c(c3c(c(c2)\C=C\CC)[C@H](C)C[C@@H]3C)[nH]c1	0.0275	95.8841	4.0885	CMNPD2736	10.1016/S0040-4020(01)88117-5
[C@@H]1(c2c(c([nH]cc3)c3c(\C=C\CC)c2)[C@H](C)C1)C	0.0149	99.9143	0.0709	CMNPD2737	10.1016/S0040-4020(01)88117-5
c1cc2c([nH]cc2C(c3[nH]cc(c4c5c(cccc5)[nH]c4)n3)=O)cc1	0.0021	0.0041	99.9938	CMNPD2738	10.1139/v87-352
c1c(ccc(O)c1)Cc2nc(N)n(Cc3ccc(O)cc3)c2	0.0067	0.0059	99.9875	CMNPD2744	10.1016/S0040-4039(00)96268-3
[C@@H]1(C)NC(=O)[C@H](Cc(cc(c(c2)O)Br)c2)N(C)C(=O)[C@@H](NC(=O)[C@@H](C)C\C(=C\[C@H](C)C[C@H](C)OC1=O)\C)C	1.2389	23.503	75.2581	CMNPD2746	10.1021/jo00390a023
C(C\C=C(\CCCC(C(O)=O)C)/C)\C(=C\Cc1cc(O)c(O)c(C=O)c1O)\C	0.0002	0.0004	99.9995	CMNPD2764	10.1021/jo00374a015
c1(Br)cc(C(O)=O)[nH]c1Br	0.0181	99.9661	0.0158	CMNPD277	10.1039/C29710001129
CC([C@H]([C@@H](C(=O)O1)[C@@](O)(C2)[C@@](C)([C@@]3([C@H]2O3)C(=O)O4)C45)[C@H]15)(O)C	0.007	0.0714	99.9216	CMNPD2772
CC([C@@H]1[C@@H](C(OC)=O)[C@@]([C@]([C@]([C@@H]2O3)(O)C(=O)O4)(C)C4[C@H]13)(O)C2)=C	0.0018	0.0011	99.997	CMNPD2773
CC1([C@@]([H])(Cc(cco2)c2C3)[C@]3([H])C=C(C)C1)C	0.0107	0.0145	99.9748	CMNPD2776	10.1246/cl.1987.2079
c1(Br)cc(C(N)=O)[nH]c1Br	2.9152	97.0707	0.0141	CMNPD278	10.1039/C29710001129
C1CC[C@]2(C(=C[C@@H](C(N=C=S)(C)C)CC2)[C@H]1C)C	4.7084	84.4849	10.8067	CMNPD2781	10.1139/v87-090
C1CC[C@]2(C(=C[C@@H](C(NC=O)(C)C)CC2)[C@H]1C)C	0.1931	99.7414	0.0655	CMNPD2782	10.1139/v87-090
C1C[C@]2(O)[C@@]([H])([C@@H]3[C@@H](C3(C)C)CC[C@H]2C)[C@H]1C	0.066	1.8421	98.0919	CMNPD2791	10.1002/bscb.19870960710
C1(=CC2=C(C(CC1)C)CCC2C)C(C)C	1.0262	98.887	0.0868	CMNPD2798	10.1021/jo00376a014
C1(C(C2)[C@H](C(CC23C)(C)C1)C[C@@H]3[N+]#[C-])C(C)C	2.8876	97.0235	0.0889	CMNPD2799	10.1021/jo00376a015
CC1(C[C@](C(\C(=C/C)\[C@]([H])([C@@H](O)OC2)[C@@]2([H])C3)=C3)(C)CCC1)C	0.0006	0.0009	99.9985	CMNPD2808	10.1016/S0040-4020(01)82087-1
C(CC(C)CCCC(C)CCCC(C)C)Cc1ccoc1	1.2756	98.7225	0.0019	CMNPD2824	10.1071/Ch9861629
C1[C@]2(C)[C@]([H])([C@@]3(C)[C@@](CC2=O)([H])[C@@](C(O)=O)(CCCC4(C)C)[C@@]4([H])CC3)CC=C1C(C)=O	18.2985	33.0007	48.7007	CMNPD2867	10.1016/S0040-4039(00)95747-2
[C@]([C@@](O)([C@]1([H])O2)CO)(O[C@]2(O)[C@H]3O)([H])[C@@H](O)[C@]34[C@@]1([H])[C@@H](O)N=C(N)N4	0.0038	99.994	0.0023	CMNPD287	10.1016/S0040-4020(01)98344-9
N([C@@H](C(C)C)C(N(C)[C@@H](CC(C)C)C(N[C@H](C(=O)NCCC(=O)N[C@@H](C(=O)N(C)[C@@H](C(CC)C)C(=O)NCCC(=O)N[C@H](C(C)CC)C(=O)N(C)[C@H]1C(C)C)CC(C)C)[C@@H](C)OC(=O)[C@@H](C(CC)C)N(C)C(=O)[C@@H](CC(C)C)NC(CCNC([C@H](C)N(C)C1=O)=O)=O)=O)=O)C(COC)=O	0.0529	0.0233	99.9238	CMNPD2880	10.1248/cpb.34.2664
N([C@@H](C(C)C)C(N(C)[C@@H](CC(C)C)C(N[C@H](C(=O)N(C)CCC(=O)N[C@@H](C(=O)N(C)[C@@H](C(CC)C)C(=O)NCCC(=O)N[C@H](C(C)CC)C(=O)N(C)[C@H]1C(C)C)CC(C)C)[C@@H](C)OC(=O)[C@@H](C(CC)C)N(C)C(=O)[C@@H](CC(C)C)NC(CCNC([C@H](C)N(C)C1=O)=O)=O)=O)=O)C(COC)=O	0.0567	0.025	99.9183	CMNPD2881	10.1248/cpb.35.2129
O[C@@H]1[C@H](SC(O)[C@@H](O)[C@H]1O)CO	0.0315	98.2235	1.745	CMNPD2882	10.1039/c39870001200
C1=CC(C[C@@H](CCC(C)=O)[C@@H](C)C1)=O	0.0021	0.0188	99.9791	CMNPD2883	10.1016/S0040-4039(00)95448-0
C([C@H]1CC[C@](C)(O)[C@@]([H])(CC[C@H]2C(=O)C)[C@@]12[H])(C)C	0.056	14.9403	85.0037	CMNPD2884	10.1248/cpb.35.124
C(/[C@](O)(CC\C=C(\CC1)/C)C)=C\[C@H]1C(C)C	1.9813	96.9725	1.0462	CMNPD2885	10.1248/cpb.35.124
C1([C@]([H])([C@H](CC[C@@H]1C(C)C)C)CCC2=C)=C2	0.0979	0.4084	99.4937	CMNPD2888	10.1248/cpb.35.124
C(=C1[C@]2(COC(=O)C)CCC[C@H]1C)\C(\CC2)=C(/C)\C	0.0267	0.0837	99.8895	CMNPD2892	10.1002/hlca.19870700315
C1\C(\CC[C@@](C)(CCC2)C1=C2C)=C(/COC(=O)C)\COC(=O)C	0.0011	0.0019	99.997	CMNPD2893	10.1002/hlca.19870700315
C1=C2[C@](CC=C1C(C)(O)C)(C)CCC[C@H]2C	0.001	0.0016	99.9974	CMNPD2894	10.1002/hlca.19870700315
[C@]12([H])[C@]([H])([C@]3([C@H](O3)C[C@@H]1C(C)C)C)CCC(C)=C2	0.3559	96.533	3.1111	CMNPD2895	10.1071/Ch9861717
C1=C(CC[C@@]([H])(C(=CC[C@@H]2C(C)C)CO)[C@]12[H])C	0.0007	0.0023	99.997	CMNPD2896	10.1071/Ch9861717
C1CC2=C([C@@H]3[C@](C3(C)C)(O)CC[C@@H]2C)[C@H]1C	0.1686	3.6106	96.2208	CMNPD2898	10.1071/Ch9871483
[C@]12(C)[C@]([H])([C@@]3(O)[C@]([H])(C[C@@H](O)C3=C)[C@H]1O)C(C)(C)[C@@H](O)C2	0.0145	0.0292	99.9564	CMNPD2899
[C@]12(C)[C@]([H])([C@@]3(O)[C@]([H])(C[C@@H](O)C3=C)C1)C(C)(C)CC2	0.1147	0.1975	99.6878	CMNPD2900
[C@@H]1(C[C@](C)([C@@]([C@]2(O)[C@]([H])(C3)C[C@H](O)C2=C)([H])[C@@]13C)CO)O	0.0114	0.0202	99.9684	CMNPD2901	10.1016/S0040-4039(00)85180-1
C1([C@@]([H])(CC(=CC2(C)C)C)CC[C@H]1C)=C2	0.0029	99.9939	0.0033	CMNPD2902	10.1021/jo00389a040
C(/C=C(/C1CCC(C)(C=C)C(C(=C)C)C1)\C)=C\C(C)(O)C	1.4634	98.0778	0.4589	CMNPD2905	10.1002/bscb.19860950909
C1(CC(C(O)(C)\C=C\C=C(/C)\C)CCC1(C)C=C)C(C)=C	1.1739	7.1582	91.6679	CMNPD2906	10.1002/bscb.19860950909
c12c(NC(=O)[C@@]1([C@@H](C(=O)O[C@@H]3[C@@H](O)[C@@H](O)[C@@H](O)[C@H](O)[C@H]3O)[C@](O)(CN4)N5C(C(=O)NC(=O)N6)=C46)[C@](O)(C)C5=O)cc(Br)cc2	0.0027	99.9962	0.0012	CMNPD291	10.1016/S0040-4039(01)84870-X
C1(OC(CC(=O)OC(C(C(C(CCC(OC)c2cc(O)ccc2Br)C)O3)C)C[C@@]3(O[C@@]4(O)C1)C(C)(C)C[C@H]4C)C(O)C)=O	0.0024	99.9969	0.0007	CMNPD292	10.1351/pac197541010001
C1(OC(CC(=O)OC(C(C(C(CCC(OC)c2cc(O)ccc2)C)O3)C)C[C@@]3(O[C@@]4(O)C1)C(C)(C)C[C@H]4C)C(O)C)=O	0.0029	99.9958	0.0013	CMNPD293	10.1351/pac197541010001
[C@]12(O)[C@](C3C([C@@H](OC(=O)C)[C@H]1O)C(CC[C@@H]4[C@@H](\C=C\[C@H](C)C(C)C)C)[C@]4(C)CC3)(C)CC[C@H](O)C2	0.0196	0.0037	99.9768	CMNPD2943	10.1248/cpb.34.4590
C1(=[NH2+])N2[C@@](C(O)(O)CC2)(NC3=[NH2+])[C@]([H])([C@@H](N1)COC(=O)N)N3	0.0084	99.9876	0.004	CMNPD295	10.1021/ja00489a060
C1CC(=O)C(C\C=C/CCCC(=O)O)=C1\C=C\C(O)CCCCC	0.0047	0.0089	99.9864	CMNPD2952
c12c(OCC1C)cc(C)c(ccc3C)c3c2	0.0004	0.0018	99.9978	CMNPD2954	10.1007/bf02126356
[C@H]1(CC(=O)[C@](O)(CC(=O)C)CO1)CO	0.0152	0.15	99.8349	CMNPD2965	10.1016/S0040-4039(01)80973-4
C1(=CC=C[C@]2(C)[C@]1(Cc(c(C)co3)c3C2)[H])C	0.0113	0.0157	99.973	CMNPD2976	10.1246/cl.1986.1789
C1(=CC=C[C@]2(C)[C@]1(Cc(c(C)co3)c3C2)[H])COC(=O)C	0.0217	0.007	99.9712	CMNPD2977	10.1246/cl.1986.1789
C1(=CC=C[C@]2(C)[C@@]1([H])C[C@@]3([C@@]4(C)[C@H](O4)OC3=O)C2)COC(C)=O	0.0005	0.0009	99.9986	CMNPD2978	10.1246/cl.1986.1789
c1(C(O)=O)cc(Br)ccc1	0.0098	99.9683	0.022	CMNPD2981
c12c(C(c3c(cccc3O)C1=O)=O)c(O)ccc2	0.0032	99.9838	0.013	CMNPD2982
c12c(C(c(c(c(c(c3)O4)OC4)OC)c3C1=O)=O)c(c(O)cc2)OC	0.0068	0.0638	99.9293	CMNPD2983
c12c(c(O)c(Br)cc1C(O)=O)C(=O)c(cccc3)c3C2=O	0.0023	99.9962	0.0015	CMNPD2984
c1(ccc(OC)cc1O)C(\C=C\c2ccc(OC)cc2OC)=O	0.0005	0.0046	99.995	CMNPD2985
C1(C(=O)c(cc(C)c(CC)c2O)c2C3=O)=C3C(O)(C(OC)=O)OC1(C)C	0.0596	66.3451	33.5953	CMNPD2986	10.1021/jo00376a017
C1(=O)c(cc(C)c(CC)c2O)c2C(=O)C(OC(C(OC)=O)(C)C(=O)C3(C)C)=C13	0.0149	99.4932	0.4919	CMNPD2987	10.1021/jo00376a017
C1(C(C(=O)c(c(O)c2c(c3)cc(OC)c(C(OC)=O)c2CCC)c3C1(C)C)(C)CCC(=O)C)=O	0.0021	99.9969	0.0009	CMNPD2988	10.1139/v87-064
C1(C(C(=O)c(c(O)c2c(c3)cc(O)c(C(OC(C)C4)=O)c24)c3C1(C)C)(C)CCC(C)=O)=O	0.016	99.9791	0.0049	CMNPD2989	10.1139/v87-064
C1(O)=C(C(c(c(O)c2c(c3)cc(OC)c(C(OC)=O)c2CCC)c3C1(C)C)=O)C	0.0087	99.9901	0.0012	CMNPD2990	10.1139/v87-064
C1(O)=C(C(c(c(O)c2c(c3)cc(O)c(C(=O)OC(C)C4)c24)c3C1(C)C)=O)C	0.0038	99.9955	0.0007	CMNPD2991	10.1139/v87-064
CC1(c2c(c(O)c3c(c2)cc(C)c(C(C)=O)c3O)C(=O)C(C)(C)C1=O)C	0.2859	84.2138	15.5003	CMNPD2992	10.1139/v87-064
C12=C(C(=O)c(c(O)c(c(c3)C)C(C)=O)c3C1=O)C(O)=C(C)C(=O)C2(C)C	0.0034	99.9868	0.0098	CMNPD2993	10.1139/v87-064
C1(C(C(=O)c(c(O)c2c(c3)cc(C)c(C(=O)C)c2O)c3C1(C)C)(C)O)=O	0.0386	98.6144	1.347	CMNPD2994	10.1139/v87-064
C1(C(C(=O)c(c(O)c2c(c3)cc(C)c(CC)c2O)c3C1(C)C)(C)O)=O	0.0035	99.9894	0.0071	CMNPD2995	10.1139/v87-064
C1(C(C(=O)c2c(cc(cc(O)c(C(OC(C)C3)=O)c34)c4c2O)C1(C)C)(C)O)=O	0.2467	3.0064	96.7468	CMNPD2996	10.1139/v87-064
c1c2c(c(O)c(C(C(C3(C(c4c(cc(cc(C)c(CC)c5O)c5c4O)C(C)(C)C3=O)=O)C)(C(=O)C6(C)C)C)=O)c16)c(O)c(CC)c(C)c2	0.0064	99.9847	0.0088	CMNPD2997	10.1139/v87-064
C1(C(C(c(c(O)c2c(c3)cc(O)c(C(OC(C)C4)=O)c24)c3C1(C)C)=O)(C)C5(C(=O)c(c(O)c(c(O)c(CC)c(C)c6)c6c7)c7C(C)(C)C5=O)C)=O	0.0107	99.9863	0.003	CMNPD2998	10.1139/v87-064
c12c(c(C(O)C)ncc1)[nH]c(cccc3)c23	0.015	99.8608	0.1242	CMNPD3016	10.1021/np50051a026
c12c(c(C)ncc1)[nH]c(cccc3)c23	0.0037	99.9921	0.0041	CMNPD3017	10.1021/np50051a026
c12c(c(C=C)ncc1)[nH]c(cccc3)c23	1.901	97.9972	0.1018	CMNPD3019	10.1021/np50051a026
C1\C(\C[C@](C[C@]([H])([C@](O)(C)[H])OC(=O)C[C@H](O)C[C@@]([H])(O[C@@]2(O)C[C@@]([H])(O[C@@]3([H])\C=C\C4(C)C)C\C(=C\C(OC)=O)\C3)C[C@H](OC(=O)C)C2(C)C)([H])O[C@]14O)=C\C(OC)=O	0.0198	99.9784	0.0018	CMNPD3022	10.1021/jo00389a036
[C@H]1(OC(=O)\C=C\C=C\CCC)\C(\C[C@](C[C@]([H])([C@](O)(C)[H])OC(=O)C[C@H](O)C[C@@]([H])(O[C@@]2(O)C[C@@]([H])(O[C@@]3([H])\C=C\C4(C)C)C\C(=C\C(OC)=O)\C3)C[C@H](OC(CCC)=O)C2(C)C)([H])O[C@]14O)=C\C(OC)=O	0.028	99.9694	0.0027	CMNPD3023	10.1021/jo00389a037
C1(O[C@@](\C=C\Cl)(C)[C@@H](Br)C[C@@H]1Br)(C)C	0.0009	0.0052	99.9939	CMNPD3026	10.1039/c39870000346
CC1(O[C@@](C)(\C=C\Cl)[C@@H](Br)C[C@@H]1Br)C	0.0009	0.0052	99.9939	CMNPD3027	10.1039/c39870000346
C(/[C@@](C)(OC1(C)C)[C@H](Cl)C[C@@H]1Br)=C\Cl	0.0026	0.0122	99.9851	CMNPD3028	10.1039/c39870000346
CC1(O[C@@](C)(\C=C\Cl)[C@H](Cl)C[C@@H]1Br)C	0.0026	0.0122	99.9851	CMNPD3029	10.1039/c39870000346
c1cc(ccc1OCCC#N)C(C(NC=O)CO)O	0.0014	0.0032	99.9954	CMNPD3030	10.1021/jo00387a037
C([C@@](C)(CCC1)[C@]1(C)c(ccc2C)cc2)OC(C)=O	0.0163	0.0057	99.978	CMNPD3031	10.1139/v87-374
C1C=C(CC=C1C)[C@]2([C@](COC(C)=O)(C)CCC2)C	0.0197	0.1665	99.8137	CMNPD3032	10.1139/v87-374
c1(Br)c(ccc(Br)c1)OC2=C(O)C=C(Br)C(Br)C2Br	0.0064	99.9928	0.0008	CMNPD3040	10.1021/jo00368a025
c1(Br)c(ccc(Br)c1)OC2=C(O)C(Br)=CC(Br)C2	0.006	99.9893	0.0047	CMNPD3041	10.1021/jo00368a025
[C@]12([C@](C[C@@]34O[C@@]3(CC(=O)O4)C1(C)C)([H])C=C(C)CC2)[H]	0.1952	0.4953	99.3095	CMNPD3043	10.1021/jo00368a025
n1c2c(ncnc2N)n([C@@H]3O[C@H](CSC)[C@H](O)[C@H]3O)c1	0.0194	99.3341	0.6466	CMNPD3044	10.1007/Bf01946433
C12(OC(C(C)C3(O)C1C)C(C)C(O2)(CC)O3)C(C)C(\C(\C)=C\C(\C)=C\CC)O	0.0009	99.9919	0.0072	CMNPD3054	10.1021/ja00281a039
C1C[C@]2([C@@]([H])([C@H](OC(=O)CC(C)C)[C@@H](O)C(C)=C2CC\C(=C\CO)\C)C(C)(C)C1)C	11.1121	88.4012	0.4867	CMNPD3055	10.1016/0022-0981(85)90150-9
n(c1sc2)c2C(=O)NCc3nc(cs3)C(NC(C(=O)N(C(C(NC(CC(C)C)C(=O)NC1CCC(N)=O)=O)C4)CC4)C(C)C)=O	0.0047	99.9893	0.006	CMNPD3057	10.1021/ja00258a081
N(C(=O)C(C)C(OC)C(N(C(=O)CC(OC)C(N(C)C(=O)C(NC(=O)C(N(C)C)C(C)C)C(C)C)C(C)CC)CC1)C1)C(Cc2ccccc2)c3nccs3	0.0007	99.9989	0.0005	CMNPD3058	10.1021/ja00256a070
C(\C=C(/C)\C)C\C(=C\CC(C(=O)C(OC)=C1)=CC1=O)\C	0.1405	12.7161	87.1435	CMNPD3059	10.1002/hlca.19870700316
C(/C)(\CC\C=C(/C)\C)=C\CC(C(=O)C(OC)=C1)=CC1=O	0.092	7.5226	92.3854	CMNPD3060	10.1002/hlca.19870700316
C(CCC\C(=C\CC(C(=O)C(OC)=C1)=CC1=O)\C)(C)(C)O	0.0259	0.1252	99.849	CMNPD3061	10.1002/hlca.19870700316
C(CCC(C)(O)C)\C(\C)=C/CC(C(=O)C(OC)=C1)=CC1=O	0.0122	0.3456	99.6421	CMNPD3062	10.1002/hlca.19870700316
CCCCCCC\C=C/C=C/CC[C@H](C[C@@H](O)[C@H](C1)N=NN)N1	0.5602	99.4243	0.0155	CMNPD3063	10.1021/jo00379a028
C1[C@H]([C@H](CN[C@@H]1CC\C=C\C=C\CCCCCCC)N)O	16.1621	83.8328	0.0051	CMNPD3064	10.1021/jo00379a028
C(\C=C(/C)\C)C(C(CCC\C(=C\CCC(C[C@H]([C@@H](N)CO)O)C)\C)C)O	0.0239	2.3726	97.6035	CMNPD3065	10.1080/00021369.1987.10867967
C(\C=C(/C)\C)C(C(CCC\C(=C\CCC(C[C@@H]([C@@H](N)CO)O)C)\C)C)O	0.0456	74.8548	25.0996	CMNPD3066	10.1080/00021369.1987.10867967
C(c1nccc(c2c(cccc2)[nH]3)c13)(Cc4ccccc4)=O	4.5675	5.6023	89.8302	CMNPD3076	10.1016/S0040-4039(00)95875-1
N1[C@H](C(C)C)c(sc2)nc2C(N[C@@H](C(C)C)C3=N[C@]([C@H](O3)C)([H])C(N[C@@H](c4nc(C(=O)N[C@@H](C(CC)C)C(=N[C@]5([H])C1=O)O[C@@H]5C)cs4)C(C)C)=O)=O	0.0008	99.9984	0.0008	CMNPD3078	10.1039/c39870000370
N1[C@H](C(C)C)c(sc2)nc2C(N[C@@H](C(C)C)C3=N[C@]([C@H](O3)C)([H])C(N[C@@H](c4nc(C(=O)N[C@@H](C(CC)C)C(=N[C@]5([H])C1=O)OC5)cs4)C(C)C)=O)=O	0.0008	99.9986	0.0005	CMNPD3079	10.1002/bscb.19860950911
N1[C@H](C(C)C)c(sc2)nc2C(N[C@@H](C(C)C)C3=N[C@]([C@H](O3)C)([H])C(N[C@@H](c4nc(C(=O)N[C@@H](C(CC)C)C(=N[C@]5([H])C1=O)O[C@@H]5C)cs4)Cc(c6)cccc6)=O)=O	0.001	99.9982	0.0008	CMNPD3080	10.1002/bscb.19860950911
N1[C@H](C(C)C)c(sc2)nc2C(N[C@@H](C(C)C)C3=N[C@]([C@H](O3)C)([H])C(N[C@@H](c4nc(C(=O)N[C@@H](C(C)C)C(=N[C@]5([H])C1=O)O[C@@H]5C)cs4)Cc(c6)cccc6)=O)=O	0.0009	99.9981	0.001	CMNPD3081	10.1002/bscb.19860950911
N([C@H](C)c1nc(cs1)C(=O)N[C@H](C(=O)N([C@]([H])(C(=O)N[C@H](C(N[C@H](C(C)CC)C(SC2)=N[C@@H]23)=O)[C@@H](C)O)C4)CC4)Cc5ccccc5)C3=O	33.4925	63.9357	2.5718	CMNPD3082	10.1002/bscb.19860950911
N1C(c(nc2C(=O)NC(C(=NC3C(=O)NC(C)c4nc(cs4)C(=O)NC(C(CC)C)C(NC(C(OC=O)C)C1=O)=O)OC3C)CC(C)C)sc2)Cc5ccccc5	0.0015	99.9975	0.0011	CMNPD3083	10.1002/bscb.19860950911
c12nc(sc1)C(C(C)CC)NC(=O)C(NC(=O)C(CCC3)N3C(=O)C(Cc4ccccc4)NC(=O)c(cs5)nc5C(C)NC2=O)C(C)O	0.002	99.9926	0.0055	CMNPD3084	10.1002/bscb.19860950911
C1(=O)N(C)[C@H](C(=O)O[C@H](C)[C@@H](C(N[C@]([C@H](CC(O[C@@H](C(C)C)C(=O)[C@H](C)C(=O)N[C@@H](CC(C)C)C(=O)N(CCC2)[C@]12[H])=O)O)([H])[C@]([H])(CC)C)=O)NC(=O)[C@H](N(C(C3CCCN3C(=O)C(O)C)=O)C)CC(C)C)Cc(ccc(OC)c4)c4	0.0057	99.9932	0.0011	CMNPD3085	10.1021/ja00256a046
C1(=O)N(C)[C@H](C(=O)O[C@H](C)[C@@H](C(N[C@]([C@H](CC(O[C@@H](C(C)C)C(=O)[C@H](C)C(=O)N[C@@H](CC(C)C)C(=O)N(CCC2)[C@]12[H])=O)O)([H])[C@]([H])(CC)C)=O)NC(=O)[C@H](NC)CC(C)C)Cc(ccc(OC)c3)c3	0.0016	99.9977	0.0007	CMNPD3086	10.1021/ja00256a046
C1(=O)N(C)[C@H](C(=O)O[C@H](C)[C@@H](C(N[C@]([C@H](CC(O[C@@H](C(C)C)C(=O)[C@H](C)C(=O)N[C@@H](CC(C)C)C(=O)N(CCC2)[C@]12[H])=O)O)([H])[C@]([H])(CC)C)=O)NC(=O)[C@H](N(C(C(O)C)=O)C)CC(C)C)Cc(ccc(OC)c3)c3	0.0103	99.988	0.0016	CMNPD3087	10.1021/ja00256a046
C([C@@H]1N[C@H](C(O)=O)Cc(c(Sc2c(CC(C(=O)O)N)n(C)cn2)c(O)cc3O)c13)c4ccc(O)cc4	0.0401	99.9587	0.0012	CMNPD3088	10.1021/ja00286a041
n1c(c(CC(C(O)=O)N)n(C)c1)S	0.0033	99.9803	0.0165	CMNPD3089	10.1021/bi00387a043
n1c(c(CC(C(O)=O)NC)n(C)c1)S	16.2815	83.7081	0.0104	CMNPD3090	10.1021/bi00387a043
n1c(c(CC(C(O)=O)N(C)C)n(C)c1)S	0.001	0.0031	99.9959	CMNPD3091	10.1021/bi00387a043
C1=C(Br)C([C@@H](Br)[C@H](O)[C@H]1OC(C)=O)=O	0.0623	0.0356	99.9022	CMNPD3132	10.1016/S0040-4020(01)90042-0
C1=C(Br)C([C@H](Br)[C@H](O)[C@H]1OC(C)=O)=O	0.0679	0.1669	99.7653	CMNPD3133	10.1016/S0040-4020(01)90042-0
C1=C(Br)[C@H]([C@H]([C@H](O)[C@H]1OC(C)=O)Br)O	0.0139	0.0633	99.9228	CMNPD3134	10.1016/S0040-4020(01)90042-0
C1=C(Br)C([C@H]2[C@H](O2)[C@H]1OC(C)=O)=O	0.0006	0.0021	99.9974	CMNPD3135	10.1016/S0040-4020(01)90042-0
C1=C(Br)C([C@H](O2)[C@H]2[C@H]1O)=O	0.0025	0.0066	99.9909	CMNPD3136	10.1016/S0040-4020(01)90042-0
C\C(=C/CC\C(=C\CC\C(=C\C(OC)=O)\C)\C)\C	11.5515	88.3489	0.0996	CMNPD3138	10.1126/science.235.4785.202
[C@H]1(O)[C@H](Oc(n2c(c(Cc3ccccc3)nc(c2)c(ccc(O)c4)c4)n5)c5Cc6ccc(O)cc6)O[C@H](C(=O)O)[C@@H](O)[C@@H]1O	0.0026	99.9962	0.0012	CMNPD3141	10.1246/cl.1987.417
[C@]1(C(OC)=O)([H])C(\C=C\CCCCCCCCCCCCC)=N1	1.5832	98.097	0.3198	CMNPD3244	10.1021/jo00244a049
C(=C\C(=C\C#N)\C)/C=C(\C)/C(=C/[C@H](C)[C@H](O)[C@H](C)[C@H](O)C[C@@H](OC)[C@@H]1O[C@]2(O[C@H](C\C=C\c3coc(n3)[C@H](C)CCNC(=O)[C@H](O)[C@H](O)[C@H](N(C)C)COC)[C@H](C)[C@@H](O)C2)C(C)(C)[C@@H]1OP(O)(O)=O)/C	0.0085	99.9904	0.0012	CMNPD3245	10.1021/jo00252a009
C(=C\C(=C/C#N)\C)/C=C(\C)/C(=C/[C@H](C)[C@H](O)[C@H](C)[C@H](O)C[C@@H](OC)[C@@H]1O[C@]2(O[C@H](C\C=C\c3coc(n3)[C@H](C)C[C@H](C)NC(=O)[C@H](O)[C@H](O)[C@H](N(C)C)COC)[C@H](C)[C@@H](O)C2)C(C)(C)[C@@H]1OP(O)(O)=O)/C	0.009	99.9897	0.0013	CMNPD3246	10.1021/jo00252a009
C(=C\C(=C\C#N)\C)/C=C(\C)/C(=C/[C@H](C)[C@H](O)[C@H](C)[C@H](O)C[C@@H](OC)[C@@H]1O[C@]2(O[C@H](C\C=C\c3coc(n3)[C@H](C)C[C@H](C)NC(=O)[C@H](O)[C@H](O)[C@H](N(C)C)COC)[C@H](C)[C@@H](O)C2)C(C)(C)[C@@H]1OP(O)(O)=O)/C	0.0087	99.99	0.0012	CMNPD3247	10.1021/jo00252a009
C1(OC(CCC(C)C(C(C)C2C(C(O)CC(O)C(C(OC)CC3OC(CC(O)C\C=C(\C(=O)OC(C(C(O)C(CCC4OC(C)CC(OC)C4)C)C)C(C)C(O)CC(O)C(C)C(OC)CC(OC5CC(C\C=C(\C(=O)O2)/C)O)CC=C5)/C)C=CC3)C)C)O)CC(OC)C1)C	0.0131	99.9826	0.0043	CMNPD3248	10.1016/S0040-4039(00)61853-1
C1(OC(CCC(C)C(C(C)C2C(C(O)CC(O)C(C(OC)CC3OC(CC(O)C\C=C(\C(=O)OC(C(C(O)C(CCC4OC(C)CC(OC)C4)C)C)C(C)C(O)CC(O)CC(OC)CC(OC5CC(C\C=C(\C(=O)O2)/C)O)CC=C5)/C)C=CC3)C)C)O)CC(OC)C1)C	0.0131	99.9837	0.0032	CMNPD3249	10.1016/S0040-4039(00)61853-1
[C@@]1([H])(C[C@@H](O)C(C)(C)[C@@](C[C@H](OC)COC)(O1)[H])[C@@H](NC(=O)[C@@H](O)[C@](OC)(O[C@H](C)[C@@H]2C)CC2=C)OC	0.0076	99.9837	0.0086	CMNPD3256	10.1021/ja00222a068
c1oc(C(OC(CCCCCCCCCCCCC)=O)c2cnco2)nc1[C@H](O)C[C@H](O)[C@H](O)[C@H](C)O	0.0038	99.9912	0.005	CMNPD3262	10.1021/ja00213a037
c1oc(C(OC(CCCCCCCCCCCC(C)C)=O)c2cnco2)nc1[C@H](O)C[C@H](O)[C@H](O)[C@H](C)O	0.0008	99.9986	0.0006	CMNPD3263	10.1021/ja00213a037
n1cc(C(O)C(CN)Cl)[nH]c1N	0.0048	99.9884	0.0069	CMNPD3273
C(C)(C[C@H]([C@H](O)C1(C)C)N(C(CC(C(Cl)(Cl)Cl)C)=O)C1=O)C(Cl)(Cl)Cl	0.075	3.0421	96.8829	CMNPD3274	10.1016/S0040-4039(00)82135-8
O=C1[C@@]2([H])N(C([C@]([H])(CCC3)N3C(=O)[C@@]([H])(NC(=O)[C@]([H])(CC(C)C)N1)C(C)CC)=O)CCC2	0.0817	98.4982	1.4201	CMNPD3275	10.1016/S0040-4039(00)80794-7
C([C@@H]1NC([C@@]2([H])N(C([C@H](C(C)C)NC(=O)[C@@]([H])(N(CC3)C(=O)[C@H](C(C)CC)NC1=O)C3)=O)CCC2)=O)C(C)C	0.035	74.3674	25.5975	CMNPD3276	10.1016/S0040-4039(00)80794-7
[nH]1cc(C(=O)c2ncc(c3c[nH]c(cc4)c3cc4)[nH]2)c(cccc5)c15	0.001	0.0013	99.9977	CMNPD3281	10.1002/bscb.19870961014
N1(C)C(=[NH2+])C=CN([C@H](O[C@H](CO)[C@H]2O)[C@@H]2O)C1=O	0.3054	98.9179	0.7768	CMNPD3282	10.1021/np50060a041
N1(C)C(=[NH2+])C=CN([C@H](O[C@H](CO)[C@H]2O)C2)C1=O	0.0468	99.8689	0.0843	CMNPD3283	10.1021/np50060a041
N1(C)C(=O)C=CN([C@H](O[C@H](CO)[C@H]2O)C2)C1=O	0.0175	99.706	0.2765	CMNPD3284	10.1021/np50060a041
c1cc(c2c(NC(C(=O)O)=CC2O)c1O)O	0.0117	0.1196	99.8687	CMNPD3286	10.1016/S0040-4039(00)86692-7
C1[C@]2([C@](C(=C(CCCC)[C@H]1C)NC(=[NH2+])N3)([H])[C@]3([H])CC2)[H].[N+](=O)([O-])[O-]	34.5949	65.3015	0.1036	CMNPD3287	10.1021/jo00251a004
[C@@]12([H])C[C@@](C[C@H]3N4)(c(c4c5O)c(c(c5[nH]c6)c6CC7)N17)C(S3)=CC2=O	14.0307	0.0137	85.9556	CMNPD3293	10.1021/jo00254a050
C1=C2C(c3c(c(ccc4)C2=O)c4c5c(cccc5)n3)=CC(=O)N1	0.002	99.9939	0.0041	CMNPD3298	10.1021/ja00220a062
[C@@H]1(O)CC[C@]2(C(=C(OC3)C(=O)c(cc(C(O)CCC4=O)c4c5)c25)[C@@]13[H])C	0.065	99.9238	0.0113	CMNPD3304	10.1021/jo00252a007
c1c(O)c(C\C=C(\CC\C=C(\CC\C=C(\CC\C=C(\CC\C=C(\CC\C=C(\CC\C=C(/C)\C)/C)/C)/C)/C)/C)/C)cc(O)c1	0.0486	2.0958	97.8556	CMNPD3309	10.1021/np50055a037
c1c(O)c(C\C=C(\CC\C=C(\CC\C=C(\CC\C=C(\CC\C=C(\CC\C=C(\CC\C=C(/C)\CC\C=C(/C)\C)/C)/C)/C)/C)/C)/C)cc(O)c1	0.0501	1.9282	98.0217	CMNPD3310	10.1021/np50055a037
[C@@]12(C)[C@@H]([C@@]3(OC(=O)C=C3C)CC1)O2	23.47	0.5197	76.0103	CMNPD3311	10.1002/hlca.19870700806
CC1(C[C@H](C(C[C@@]2(C)CC3)=C[C@@H](O)C2)[C@@H]13)C	0.018	99.9478	0.0343	CMNPD3312	10.1071/Ch9881755
CC1([C@@H]2[C@@H]([C@@](O)(C[C@@]3(C)CC2)CC(=O)C3)C1)C	0.4511	98.9721	0.5768	CMNPD3313	10.1071/Ch9881755
C1[C@@]([C@H](CC[C@@H]2C(C)C)C)(C=C(C1)C)[C@H]2O	0.0372	0.6861	99.2767	CMNPD3315	10.1071/Ch9881755
c1c(c(cc(C)c1)O)C(C)\C=C\C=C(\C)/C	2.6058	11.2336	86.1605	CMNPD3316	10.1007/bf01945540
CC12C(CC(c3c(C[C@@H]1OC(=O)C)cco3)C=C2C)C	0.8294	75.2069	23.9637	CMNPD3318	10.1021/jo00239a040
CC12C(CC(c3c(C[C@@H]1O)cco3)C=C2C)C	0.0209	0.4581	99.5209	CMNPD3319	10.1021/jo00239a040
C12CC(C)C(C(=C1)C)(C)C(=O)Cc(cco3)c23	0.016	99.9527	0.0314	CMNPD3320	10.1021/jo00239a040
[C@@](C)(C[C@H](O)CC1(C)C)(O2)[C@@]12CC(\C(\C)=C\C=C\C(O)C)=O	0.0552	0.1954	99.7494	CMNPD3350	10.1021/np50054a033
C1(C(=C([C@@](CCC2)([H])[C@@]12C)C)\C=C(\C(O)C\C=C(\C)/C)/C)=O	0.0155	0.0609	99.9236	CMNPD3351	10.1016/S0040-4039(00)80494-3
[C@@]1(CC\C=C(\C)/C)([C@]([H])(CCC(C)=C2CC\C(=C\C(=O)O)\C)[C@]2(C)CCC1)C	15.1891	84.766	0.0449	CMNPD3374	10.1039/c39880000815
C1[C@]2([C@]([H])(CC=C1)CC=C([C@]([H])(CC=C3C(C)=O)[C@]3(C)[C@H](O)C4)C24)C	0.0035	0.0226	99.9739	CMNPD3390	10.1002/hlca.19880710108
C1[C@]2([C@]([H])(C=CC1)CC=C(C(CC=C3C(C)=O)[C@]3(C)[C@H](O)C4)C24)C	0.0192	0.2048	99.776	CMNPD3391	10.1002/hlca.19880710108
C(/C\C=C/C\C=C/C=C/[C@H](O)C\C=C/CCCCCC(=O)O)=C/CC	0.015	99.9682	0.0168	CMNPD3398	10.1002/hlca.19880710523
C(/C[C@]1(O)\C(=C/C=C\CCCC(OC)=O)\C(=O)[C@](O2)(Cl)[C@H]12)=C/CCCCC	0.0061	0.0022	99.9917	CMNPD3401	10.1248/cpb.35.4375
c1(c(C(=O)C(C)(C)C2=O)c2c(C)c(OC)c1)C(C)C	0.0645	0.1872	99.7483	CMNPD3403	10.1071/Ch9880365
c1(c(C(O)C(C)(C)C2=O)c2c(C)c(OC)c1)C(C)C	0.0082	0.0633	99.9286	CMNPD3404	10.1071/Ch9880365
c1(c(C(OC(=O)C)C(C)(C)C2=O)c2c(C)c(OC)c1)C(C)C	0.0051	0.0195	99.9755	CMNPD3405	10.1071/Ch9880365
c1(c(CC(C)(C)C2=O)c2c(C)c(O)c1)C(C)C	0.0022	0.0086	99.9893	CMNPD3406	10.1071/Ch9880365
c1(c(CC(C)(C)C2=O)c2c(C)c(OC)c1)C(C)C	0.0014	0.0054	99.9932	CMNPD3407	10.1071/Ch9880365
C1[C@@H]2[C@@]([C@](C)(C\C=C(/CC(C[C@H]1C)=O)\C)CC3)(C3=C(C)CO2)[H]	19.7947	0.2321	79.9732	CMNPD3431
n1c(cn(C)c1)\C=C\C(=O)O[C@H]([C@]2(O[C@](\C(=C/[C@@]([H])([C@]3([H])C(C)=C[C@H]4O)[C@H]4C(C)C)\C(OC)=O)(O)C=C2)C)C3	7.9319	92.065	0.0031	CMNPD3440	10.1002/hlca.19870700807
n1c(cn(C)c1)\C=C/C(=O)O[C@H]([C@]2(O[C@](\C(\C(OC)=O)=C/[C@@]([H])([C@]3([H])C(C)=C[C@H]4O)[C@H]4C(C)C)(O)C=C2)C)C3	27.3931	72.6043	0.0026	CMNPD3442	10.1002/hlca.19870700807
Cn1cc(\C=C\C(=O)O[C@H]([C@]2(O[C@](\C(\C(OC)=O)=C/[C@@]([H])([C@]3([H])[C@](O)(C)C=C4)[C@H]4C(C)C)(O)C=C2)C)C3)nc1	0.0076	99.9859	0.0065	CMNPD3443	10.1002/hlca.19870700807
Cc1c2c(oc1)C\C(\C)=C\CC[C@@](C)(C(=O)C=C[C@]3(C)[H])C3C2	0.0161	0.0075	99.9764	CMNPD3464	10.1002/hlca.19880710221
CC1(CCC2([C@H](C)[C@]3([H])[C@@]([H])([C@]([H])([C@](CC3)(C)C=C)C(=C)C)O2)O1)C	0.0082	0.0147	99.977	CMNPD3472	10.1021/jo00249a024
C1=C(CCC(C(CC[C@@H]2[C@H](C)C3OC(=O)C(C)CC3)[C@]2(C)C[C@H]4OC(=O)C)C45)[C@]5(C)CCC1=O	1.4465	98.3077	0.2458	CMNPD3484	10.1021/jo00252a008
N1\C(\C(=O)NC1=O)=C\c2c[nH]c(cc3)c2cc3	3.7085	89.133	7.1586	CMNPD3494	10.1002/hlca.19880710412
c1cc2c(cc1)[nH]cc2\C=C(/NC(N3)=O)\C3=O	0.0244	0.0215	99.954	CMNPD3495	10.1002/hlca.19880710412
[C@]12([C@](CC[C@H](C(C)C)[C@H]1O)(C)[C@H](Br)CC=C2C)[H]	0.1743	3.6226	96.2031	CMNPD3508	10.1016/S0040-4020(01)86172-X
c1(C(=O)OC[C@@]([H])([C@@]([H])([C@@]([H])(COC(=O)c2ccc(O)cc2)OC(=O)c3ccc(O)cc3)OC(=O)c4ccc(O)cc4)OC(=O)c5ccc(O)cc5)ccc(O)cc1	0.0551	0.9683	98.9766	CMNPD3514	10.1021/np50054a032
C(OC(CO)COC(=O)\C=C/C=C/CCCCC\C=C\C)(=O)\C=C(\C)/C	0.0039	0.1666	99.8295	CMNPD3515	10.1016/0040-4039(88)85308-5
C(OC(CO)COC(=O)\C=C/C=C/CCCCC\C=C\C)(=O)\C=C\SC	0.0006	0.0017	99.9977	CMNPD3516	10.1016/0040-4039(88)85308-5
c1nc(C\C=C\CC[C@@H]2C=C[C@]([H])(CCC3)[C@]3([H])[C@@H]2C(C)=O)ccc1	0.0139	99.5722	0.4139	CMNPD3518	10.1016/0040-4039(88)85201-8
C1([C@]([C@](C)(O)C(=NC(C(=O)NC(=O)N2)=C2N[C@@H]3C(=O)O[C@@H]([C@H](O[C@H]4[C@H](O)[C@@H](O)[C@H](O)CO4)[C@@H](O)[C@H](O)[C@@H]5O)[C@H]5O)[C@@]36[H])(C6)c(c(cc7Br)N1)cc7)=O	0.0049	99.9941	0.0009	CMNPD3519	10.1016/S0040-4039(00)80348-2
C(=C\C(C)C)/C=C(/C)\C=C\Cc1ccoc1	0.2491	84.5297	15.2212	CMNPD3521	10.1021/np50059a007
[C@]12([C@](Cc3c(cco3)C1(C)C)([H])C=C(CSC)CC2)[H]	0.0215	0.0367	99.9418	CMNPD3523	10.1021/np50059a007
C(OC(=O)[C@@H]([C@](C)(CC=C([C@@]1([H])CCC2)C2(C)C)[C@]13C)[C@@H](C)CC3)C(OC(=O)C)CO	2.1524	97.8469	0.0006	CMNPD3526	10.1016/S0040-4020(01)81739-7
[C@H](C)(C(=O)\C(\C)=C\[C@@H](C)C[C@@H](C)C[C@@H](C)CCC)C(CC)=O	0.0005	0.0013	99.9983	CMNPD3530	10.1016/0040-4039(88)85236-5
[C@H](C)([C@]([H])(\C(\C)=C\[C@@H](C)C[C@@H](C)C[C@@H](C)CCC)O)C(CC)=O	0.0003	0.0008	99.9989	CMNPD3531	10.1016/0040-4039(88)85236-5
C1(C)(C(=O)C=C(\C(\C)=C\C(\C)=C\C(C)\C=C(/C)\C([C@@H](C)C[C@@H](C)CC)=O)O1)O	0.0003	0.0006	99.9991	CMNPD3532	10.1021/jo00233a005
C1(=C(OC(=O)C(C)=C1O)\C(\C)=C\C(\C)=C\C(C)\C=C(/C)\C([C@@H](C)C[C@@H](C)CC)=O)C	0.0011	0.0092	99.9896	CMNPD3533	10.1021/jo00233a005
[C@]12([C@](\C(\[C@](O)(O1)[H])=C/C=C)([H])C(=O)C=C2)CO	0.0006	0.0016	99.9978	CMNPD3534	10.1021/ja00212a059
[C@]12([C@](\C(\[C@]([H])(O1)O)=C/C=C)([H])C(=O)C=C2)CO	0.0006	0.0016	99.9978	CMNPD3535	10.1021/ja00212a059
C1=CC([C@@H](\C(\CO)=C/C=C)[C@@]1(CO)O)=O	0.0054	99.9847	0.0099	CMNPD3536	10.1021/ja00212a059
C([C@@]1(O)[C@@H](\C(=C/C=C)\CO)C(=O)C=C1)O	0.0054	99.9847	0.0099	CMNPD3537	10.1021/ja00212a059
[C@]12([C@](\C(\[C@](OC)(O1)[H])=C/C=C)([H])C(=O)C=C2)CO	0.0004	0.0014	99.9982	CMNPD3538	10.1016/S0040-4020(01)85836-1
C(=O)(NC\C(\C)=C\C=C(/C)\C(OC(=O)\C=C\C(C)\C=C\C(\C)=C\C(OC)C\C=C\C(\C)=C\CC1)C(C)\C=C\C=C\C1OC)[C@@H](NC=O)CO	0.0023	99.9963	0.0014	CMNPD3539	10.1021/jo00261a040
C(=O)(NC\C(\C)=C\C=C(/C)\C(OC(=O)\C(\C)=C\C(C)\C=C\C(\C)=C\C(OC)C\C=C\C(\C)=C\CC1)C(C)\C=C\C=C\C1OC)[C@@H](NC=O)CO	0.0063	99.9911	0.0026	CMNPD3540	10.1021/jo00261a040
c1(nc(C2(C(C)O2)C)sc1)C\C(\C)=C/C(C3C(C)\C=C\C=C(\C(OC)C(O)C(C(C)C\C=C/C(C(=O)C(C)C(CC(C)CCC(OC(=O)C(C)CC)(C(=O)O3)C)O)C)O)/C)(C)O	0.0068	99.9923	0.001	CMNPD3541	10.1021/ja00231a078
c1(nc(C2(C(C)O2)C)sc1)C\C(\C)=C/C(C3C(C)\C=C\C=C(\C(OC)C(O)C(C(C)C\C=C/C(C(=O)C(C)C(CC(C)CCC(OC(=O)C(C)C(O)C)(C(=O)O3)C)O)C)O)/C)(C)O	0.0068	99.9923	0.001	CMNPD3542	10.1021/ja00231a078
c1(nc(C2(C(C)O2)C)sc1)C\C(\C)=C/C(C3C(C)\C=C\C=C(\C(OC)C(O)C(C(C)C\C=C/C(C(=O)C(C)C(CC(C)CCC(OC(=O)C(C)C(O)C)(C(=O)O3)C)O)CO)O)/C)(C)O	0.0042	99.9949	0.0008	CMNPD3543	10.1021/ja00231a077
c1sc(nc1)C(=O)c(cc2)cc(OC)c2O	0.0104	98.2669	1.7227	CMNPD3544	10.1016/S0040-4039(00)86660-5
c1(cc(ccc1O)C(c2nccs2)O)OC	0.1378	95.0851	4.7771	CMNPD3545	10.1016/S0040-4039(00)86660-5
C(C)[C@@H]([C@H]([C@H](CC(=O)O[C@@H](C(C)C)C(=O)[C@H](C)C(=O)N[C@@H](CC(C)C)C(=O)N(CCC1)C12)C)NC(=O)[C@@H](NC(=O)[C@@H](CC(C)C)NC)[C@@H](C)OC(=O)[C@H](Cc(ccc(OC)c3)c3)N(C)C2=O)C	0.006	99.993	0.0009	CMNPD3547	10.1021/np50055a001
C(C)[C@@H]([C@H]([C@H](CC(=O)O[C@@H](C(C)C)C(=O)[C@H](C)C(=O)N[C@@H](CC(C)C)C(=O)N(CCC1)C12)C)NC(=O)[C@@H](NC(=O)[C@@H](CC(C)C)N(C(C3CCCN3C(C(C)O)=O)=O)C)[C@@H](C)OC(=O)[C@H](Cc(ccc(OC)c4)c4)N(C)C2=O)C	0.008	99.9908	0.0012	CMNPD3548	10.1021/np50055a001
C(C)[C@@H]([C@H]([C@H](CC(=O)O[C@@H](C(C)C)C(=O)[C@H](C)C(=O)N[C@@H](CC(C)C)C(=O)N(CCC1)C12)C)NC(=O)[C@@H](NC(=O)[C@@H](CC(C)C)N(C(C(O)C)=O)C)[C@@H](C)OC(=O)[C@H](Cc(ccc(OC)c3)c3)N(C)C2=O)C	0.0074	99.9914	0.0012	CMNPD3549	10.1021/np50055a001
C(C)[C@@H]([C@H]([C@H](CC(=O)O[C@@H](C(C)C)C(=O)[C@H](C)C(=O)N[C@@H](CC(C)C)C(=O)N(CCC1)C12)C)NC(=O)[C@@H](NC(=O)[C@@H](CC(C)C)N(C(C3N(C(=O)C(C)OC(=O)C(CCC(=O)N)NC(=O)C(NC(=O)C(CCC(=O)N)NC(=O)C(NC4=O)CC4)CCC(=O)N)CCC3)=O)C)[C@@H](C)OC(=O)[C@H](Cc(ccc(OC)c5)c5)N(C)C2=O)C	0.0097	99.9883	0.0019	CMNPD3550	10.1021/np50055a001
C(C)[C@@H]([C@H]([C@H](CC(=O)O[C@@H](C(C)C)C(=O)[C@H](C)C(=O)N[C@@H](CC(C)C)C(=O)N(CCC1)C12)C)NC(=O)[C@@H](NC(=O)[C@@H](CC(C)C)N(C(C3CCCN3C(C(C)OC(=O)C(CCC(=O)N)NC(=O)C(CCC(=O)N)NC(=O)C(CC4)NC4=O)=O)=O)C)[C@@H](C)OC(=O)[C@H](Cc(ccc(OC)c5)c5)N(C)C2=O)C	0.0095	99.9891	0.0014	CMNPD3551	10.1021/np50055a001
[C@H]1(c(nc2[C@H]1C)c(c3[n-]c(C(=C34)C)cc(nc(c5C)cc([n-]c6c2)c(CO)c6C)c5CC)CC4=O)CCC(=O)O.[Ni+2]	0.0683	99.9152	0.0165	CMNPD3552	10.1021/np50055a001
N1C(=O)c(c(cc2Br)NC1=O)cc2	0.0016	99.9955	0.0029	CMNPD3555	10.1021/np50056a029
N(\C=C\c(cc1O)cc(O)c1O)C(\C(=C\c2cc(O)c(O)c(O)c2)\NC([C@H](Cc3ccc(O)c(O)c3)N)=O)=O	0.0005	0.0019	99.9976	CMNPD3570	10.1021/ja00226a035
N(\C=C\c(cc1)cc(O)c1O)C(\C(=C\c2cc(O)c(O)c(O)c2)\NC([C@H](Cc3ccc(O)c(O)c3)N)=O)=O	0.0004	0.0013	99.9983	CMNPD3571	10.1021/ja00226a035
N(\C=C\c(cc1)cc(O)c1O)C(\C(=C\c2ccc(O)c(O)c2)\NC(=O)CN)=O	0.0004	0.0026	99.997	CMNPD3572	10.1021/ja00226a035
N(\C=C\c(cc1)cc(O)c1O)C(\C(=C\c2ccc(O)c(O)c2)\NC(=O)[C@H](CC(C)C)N)=O	0.0004	0.0018	99.9978	CMNPD3573	10.1021/ja00226a035
[C@@H]1(C)[C@](C([O-])=O)([H])N\C(=C(\CC2=O)/c3c2c(C)c(Cc4c(CC)c(CO)c(CC5(O)C(C=C)=C(C)C(=O)N5)[nH]4)[nH]3)\[C@H]1CCC([O-])=O	0.1025	99.8881	0.0095	CMNPD3599	10.1021/ja00216a070
[NH2+]=C1NC(O)C(C(O2)C(O)C(OC2(O)[C@H]3O)C4O)C34N1	0.2052	99.7846	0.0102	CMNPD3600	10.1016/S0040-4039(00)80434-7
NC(C(O[C@@H]1O[C@H](CO)[C@H](O)[C@H](O)[C@H]1O)CCCCCCCCCCCCCCC(=O)CCCCCCCC(C(C)N)O)C	0.0026	99.9929	0.0045	CMNPD3742	10.1016/S0040-4039(01)89027-4
C(C\C=C\C=C\C=C\CCC)COC[C@H](CO)OC(=O)c1ccc(O)cc1	0.0593	96.8613	3.0794	CMNPD3743	10.1002/hlca.19890720530
C(C\C=C\C=C\C=C\CCC)COC[C@H](COC(=O)c1ccc(O)cc1)O	0.0172	0.3328	99.65	CMNPD3744	10.1002/hlca.19890720530
C(=C\C(CCCCC)O)/C(C1CC1C2C\C=C/CCCC(=O)O2)O	1.6461	56.7278	41.6262	CMNPD3745	10.1016/S0040-4039(01)80740-1
C(=C\C(C\C=C/CC)O)/C(C1CC1C2C\C=C/CCCC(=O)O2)O	22.3902	5.2483	72.3614	CMNPD3746	10.1016/S0040-4039(01)80740-1
[H][C@]1(C[C@@H]2C[C@](O)([C@@](CSC3=O)([H])N3)O1)CC[C@H](C)\C=C/C=C/CC\C(=C/C(=O)O2)\C	0.0011	99.9983	0.0005	CMNPD3753	10.1002/jlac.198919890289
S1C[C@@]([H])([C@@]2(O)C[C@H]3C[C@@]([H])(CC[C@H](C)\C=C/C4C(CC\C(=C/C(=O)O3)\C)O4)O2)NC1=O	0.0489	99.8948	0.0563	CMNPD3754	10.1002/jlac.198919890289
N1[C@]([H])([C@]2(CCC[C@@]([H])(CCC(C)\C=C/CC\C(=C/C(OC)=O)\C)O2)O)CSC1=O	3.2003	96.7829	0.0168	CMNPD3755	10.1002/jlac.198919890289
C1C2OC(CC(OC)C(C(CC(C(C)C(OC(=O)\C=C\C(\C)=C\CC(O)CC(C=CC3)OC3CC(OC)C(C)C(O)CC(O)C(C)C(OC(=O)\C=C\C(\C)=C\CC1O)C(C)C(O)C(C)CCC(CC4OC)OC(C)C4)C(C(C(CCC5OC(C)CC(OC)C5)C)O)C)O)O)C)CC=C2	0.0131	99.9837	0.0032	CMNPD3759	10.1016/S0040-4039(00)99170-6
C12=C(C[C@@]([H])([C@@H]3N(C)[C@H](C4)[C@@H](O)C(C(=O)C(C)=C(OC)C5=O)=C35)N4[C@H]1COC(=O)\C(=C/C)\C)C(=O)C(C)=C(OC)C2=O	0.0787	99.9069	0.0144	CMNPD3779	10.1021/jo00285a034
C12=C(C[C@@]([H])([C@H]3N(C)[C@H](C4)[C@@H](OCC)C(C(=O)C(C)=C(OC)C5=O)=C35)N4[C@H]1COC(=O)\C(=C/C)\C)C(=O)C(C)=C(OC)C2=O	5.4056	94.5818	0.0126	CMNPD3780	10.1021/jo00285a034
C12=C(C[C@@]([H])([C@H]3N(C)[C@@H](C4=O)[C@@H](O)C(C(=O)C(C)=C(OC)C5=O)=C35)N4[C@H]1COC(=O)\C(=C/C)\C)C(=O)C(C)=C(OC)C2=O	46.0849	53.8986	0.0165	CMNPD3781	10.1021/jo00285a034
C12=C(C[C@@]([H])([C@H]3N(C)[C@H](C4=O)[C@@H](OCC)C(C(=O)C(C)=C(OC)C5=O)=C35)N4[C@H]1COC(=O)\C(=C/C)\C)C(=O)C(C)=C(OC)C2=O	0.2501	99.7432	0.0068	CMNPD3782	10.1021/jo00285a034
C12=C(C=CN(C=O)C1COC(=O)C)C(=O)C(C)=C(OC)C2=O	0.0665	99.6898	0.2437	CMNPD3784	10.1248/cpb.37.1384
C12=C(C=CN(C=O)C1COC(CC)=O)C(=O)C(C)=C(OC)C2=O	0.6627	99.2559	0.0814	CMNPD3785	10.1248/cpb.37.1384
C([C@@H](C(N[C@H](C(=O)N[C@H](C(=O)N[C@@H](Cc1ccccc1)C(N[C@H]([C@@H](O)\C=C(/C)\C=C\c2ccc(Br)cc2)CC(=O)N[C@@H](CO)C(=O)N3)=O)CO)[C@@H](C)O)=O)NC(=O)C[C@@H]4O)c5cn(cn5)C[C@@H]3C(=O)N[C@@H](CC(=O)N)C(N[C@@H]([C@@H](O)C(=O)N)C(=O)N[C@@H](Cc6ccc(Br)cc6)C(=O)NCCC(=O)N[C@H](C(=O)O)C4)=O	0.0117	99.9869	0.0015	CMNPD3786	10.1021/ja00189a035
n1c(n([C@H](O[C@@H]2CO)[C@H](O)[C@@H]2O)cc3C#N)c3c(N)nc1	0.0043	99.9883	0.0074	CMNPD3788	10.1021/np50066a032
n1c(n([C@H](O[C@@H]2CO)[C@H](O)[C@@H]2O)cc3C(OC)=O)c3c(N)nc1	0.0133	99.3651	0.6216	CMNPD3789	10.1021/np50066a032
C1[C@](C(NC[C@@H](OC(CCCCCCCCCCCCC)=O)C1)=O)([H])NC([C@H](OC)[C@H](O)[C@@H](O)[C@H](O)\C=C\C(C)C)=O	0.0023	99.9951	0.0026	CMNPD3791	10.1021/ja00184a037
C1[C@](C(N(C)C[C@@H](OC(CCCCCCCCCCCCC)=O)C1)=O)([H])NC([C@H](OC)[C@H](O)[C@@H](O)[C@H](O)\C=C\C(C)C)=O	0.0043	99.9936	0.0021	CMNPD3792	10.1021/ja00184a037
C1[C@](C(NC[C@@H](OC(=O)[C@H](OC)[C@H](O)[C@H]([C@H](O)CCC(C)C)O)C1)=O)([H])NC([C@H](OC)[C@H](O)[C@@H](O)[C@H](O)\C=C\C(C)C)=O	0.0051	99.9811	0.0138	CMNPD3793	10.1021/ja00184a037
C1[C@](C(N(C)C[C@@H](OC(=O)[C@H](OC)[C@H](O)[C@H]([C@H](O)CCC(C)C)O)C1)=O)([H])NC([C@H](OC)[C@H](O)[C@@H](O)[C@H](O)\C=C\C(C)C)=O	0.0146	99.6046	0.3808	CMNPD3794	10.1021/ja00184a037
C1[C@](C(NCCC1)=O)([H])NC([C@H](OC)[C@H](O)[C@@H](O)[C@H](O)\C=C\C(C)C)=O	0.0016	99.9818	0.0167	CMNPD3795	10.1021/ja00184a037
C1[C@](C(N(C)CCC1)=O)([H])NC([C@H](OC)[C@H](O)[C@@H](O)[C@H](O)\C=C\C(C)C)=O	0.0095	99.9435	0.047	CMNPD3796	10.1021/ja00184a037
[C@@H]1(N)C(N(C(=O)[C@H](OC)[C@H](O)[C@@H](O)[C@H](O)\C=C\C(C)C)CCCC1)=O	0.0013	99.9934	0.0053	CMNPD3797	10.1021/ja00184a037
[C@@]12([H])N(C(=O)[C@]([H])(Cc(cccc3)c3)NC1=O)C[C@H](O)C2	0.019	1.1718	98.8091	CMNPD3798	10.1021/ja00184a037
CC(N[C@@](C(OC)=O)([H])Cc(cccc1)c1)=O	0.004	0.0551	99.9409	CMNPD3799	10.1021/ja00184a037
c1nc(c(N(C)C2=O)nc1)C(=O)N2	46.6963	47.133	6.1706	CMNPD3801	10.1016/S0040-4039(00)99512-1
N1(C)C(=O)\C(=N\c([nH]c(Cc2ccc(OC)cc2)c3Cc(ccc(OC)c4)c4)n3)\NC1=O	0.0069	0.0099	99.9831	CMNPD3806	10.1016/S0040-4020(01)80079-X
[C@@H]1(C)c2c(c([nH]cc3)c3c(CC)c2)[C@H](C)C1	0.0032	0.0132	99.9836	CMNPD3811	10.1016/S0040-4039(00)76193-4
n1c(C([C@@H](Cl)CN)O)c[nH]c1N	0.0132	99.9793	0.0075	CMNPD3812	10.1016/S0040-4020(01)89141-9
C1(C(c2c(c(CCN3)c(SC)[nH]2)C3=C1Cl)=O)=O	6.1583	37.9383	55.9034	CMNPD3814	10.1016/S0040-4039(01)80439-1
C1(N=C=S)(CC(C)(C2)[C@@H]([C@@H]1C[C@]23C)CC3)C(C)C	0.5048	98.5412	0.954	CMNPD3847	10.1021/jo00282a043
C1(C2C(OC1=O)O2)C\C=C\C(=C\C=C\C(C)C)\C	0.0091	99.9498	0.0411	CMNPD3850	10.1071/Ch9892181
O1C(CC(O2)=O)(C\C=C\C(=C\C=C\C(C)C)\C)C12	0.0304	1.9033	98.0663	CMNPD3851	10.1071/Ch9892181
C1(C2C(C(C)(C3)C1)C[C@@H](C3(C2)C)[N+]#[C-])C(C)C	0.3424	99.6211	0.0365	CMNPD3852	10.1021/jo00277a015
CC1=CC([C@]2([C@]([C@]([C@@H](CC(CC(C)C)=O)C)([H])CC2)([H])CC1)C)=O	0.0042	0.0099	99.9859	CMNPD3864	10.1016/S0040-4039(01)80426-3
C(\C=C(/C)\C)C(\C(\C)=C\C[C@]1(O)[C@]2(C)C(CCC2)=C(C)C(=O)O1)O	0.0005	0.0008	99.9987	CMNPD3880	10.1021/ja00198a044
C(\C=C(/C)\C)C(\C(\C)=C\CC([C@@]1(C)CCC[C@@]1([H])C(C)=O)=O)O	0.0141	0.0649	99.921	CMNPD3881	10.1021/ja00198a044
C(\C=C(/C)\C)C(\C(\C)=C\[C@@H]1[C@](O)([C@H](C)[C@](CCC2)([C@@]2(C)C1=O)[H])C\C=C(\C(C\C=C(/C)\C)O[C@@H]3O[C@H](C)[C@H](O[C@H]4[C@H](O)[C@H](O)[C@@H](O)[C@H](C)O4)[C@H](O)[C@H]3O)/C)O	0.2514	96.8125	2.9361	CMNPD3882	10.1021/ja00198a044
[C@@H]1(O)[C@H](O)[C@@H](O)[C@H](C)O[C@H]1O[C@@H]([C@H](O[C@H]2OC(C\C=C(/C)\C)\C(\C)=C\CC([C@H](C)[C@]([C@]3(C(C\C=C(/C)\C(O)C\C=C(/C)\C)=O)C)([H])CCC3)=O)C)[C@H](O)[C@H]2O	0.0017	99.9932	0.0051	CMNPD3883	10.1021/ja00198a044
[C@@H]1([C@@](O)(C[C@H](CC2)O)[C@@]2(C)C(CC[C@]3(C4CC[C@@H]3C)C)C4=C1)O	0.4154	93.4802	6.1043	CMNPD3888
C1C[C@]2(C(=CC1=O)C=CC(=C(CC[C@@H]3C(\C=C\CC(C)C)C)[C@]3(C)CC4)C24)C	0.012	0.0077	99.9803	CMNPD3889	10.1021/np50066a026
O[C@H]1CC[C@@](C2=C(CC3)C(CCC4C(CCCC(C)C)C)[C@]4(C)CC2)(C)C3[C@@H]1C	0.1373	99.8492	0.0135	CMNPD3891	10.1021/np50064a015
c1(c(nc(c2)c1C)cc([nH]c3cc(nc4cc([nH]c25)C=C5C)c(CC)c4C)c(CC(=O)O)c3CC(=O)O)CC	0.0055	99.9937	0.0008	CMNPD3892	10.1002/hlca.19890720704
C(CCCC)\C=C/CC\C=C\C(C1CC1C(O)CCCC(=O)O)=O	0.0031	0.0317	99.9652	CMNPD3895	10.1021/ja00187a060
[C@H](Br)([C@](O)(\C=C\Br)C)C[C@@H](Br)C(C)(C)Cl	0.0022	0.0101	99.9877	CMNPD39	10.1016/S0040-4039(01)95787-9
c1cc(ccc1[C@@](C[C@H](c2ccc(O)cc2)[C@H]3C(C)C)(C)CC3)O	0.0007	0.0008	99.9984	CMNPD3901	10.1016/S0040-4039(00)99498-X
C1C(C[C@@]([H])(C[C@]2([C@]3(OC(C)=O)CC2)C)C1=C3C)(C)C	0.0272	99.9495	0.0233	CMNPD3902	10.1016/S0040-4020(01)89524-7
C[C@@H](C1)[C@@]([C@@]([H])([C@@H]2[C@@H](C2(C)C)C1)[C@H]3C)(O)CC3	0.0528	8.55	91.3972	CMNPD3903	10.1002/bscb.19890981109
C(/[C@@H]([C@H]([C@H]1[C@@]2([H])C(C)=C)CC[C@@]2(C)C=C)C)(\O1)=C\C=O	0.0119	0.0397	99.9484	CMNPD3906	10.1016/S0040-4039(01)93361-1
C(/[C@@H]([C@H]([C@H]1[C@@]2([H])C(C)=C)CC[C@@]2(C)C=C)C)(\O1)=C/C=O	0.0056	0.0106	99.9837	CMNPD3907	10.1016/S0040-4039(01)93361-1
[C@H]1([C@]2([H])[C@]([C@]3([H])O[C@@]2([H])[C@](C)(O)CC[C@H](O)[C@](O)(C)[C@H]3O)([H])C(=C)CC1)C(C)C	0.0026	0.0052	99.9922	CMNPD3943	10.1021/jo00269a027
C1(=O)OC[C@]2(C1)[C@@]([H])(C(=O)[C@H](C)[C@]([H])(C(=O)C=C(C)C3)[C@@]34[H])[C@@]4(C)C=C(N([C@@]5(O[C@@H]6C7)C[C@H]7C)C6)[C@@]2(C)CC5	0.001	0.0007	99.9984	CMNPD3986	10.3987/COM-88-S42
C1[C@H]2O[C@]3(N(C(=C[C@]4(C)[C@]([H])(C(=O)[C@H](C)[C@]([H])(C(=O)C=C(C)C5)[C@]45[H])[C@@]67COC(=O)C6)[C@@]7(C)CC3)C2)C[C@H]1C	0.0007	0.0009	99.9984	CMNPD3987	10.3987/COM-88-S42
C1[C@H]2O[C@]3(N([C@]4(OC(C5)=O)[C@](CC3)(C)[C@]5(C)[C@@]([H])(C(=O)[C@H](C)[C@]([H])(C(=O)C=C(C)C6)[C@@]67[H])[C@@]7(C)C4=O)C2)C[C@H]1C	0.0044	0.0023	99.9933	CMNPD3988	10.1016/S0040-4039(01)93362-3
C1[C@H]([C@](C)(C[C@@](Br)(C)[C@H]1\C=C\Cl)Cl)Br	35.029	0.1444	64.8266	CMNPD3996	10.1016/0305-0491(89)90319-2
[C@@H]1([C@](C)(CC(C)=C(\C=C\Cl)C1)Cl)Br	0.0311	0.0696	99.8992	CMNPD3998	10.1016/0305-0491(89)90319-2
[C@]1(C)(C[C@](C)([C@H](Br)C[C@H]1Br)\C=C\Cl)Cl	43.5309	0.3377	56.1315	CMNPD3999	10.1016/0305-0491(89)90319-2
C(C)(Cl)(C)[C@H](Br)CC1O[C@@]1(\C=C\Br)C	0.0021	0.0042	99.9938	CMNPD40	10.1016/S0040-4039(01)95787-9
C(CC1C(C)(CC[C@H](Br)C(C)(Cl)C)C(OC12C)CC2)[C@@](C)(C=C)O	0.0322	0.0464	99.9213	CMNPD4001	10.1016/S0040-4039(01)93347-7
[C@H]1(CC[C@@](C)([C@H](Br)CC[C@]2(C)O)[C@@]2([H])[C@H]1OC(=O)C)C(C)C	0.087	0.0414	99.8716	CMNPD4002
c1cc(ccc1C)[C@]2(C(C)C(CC(Cl)Cl)CC2)C	0.0071	99.9766	0.0163	CMNPD4003
C1\C=C(/C[C@]2([C@]([H])(CC1(C)C)[C@@H](C)CC2)O)\C	0.0007	0.0029	99.9964	CMNPD4005	10.1021/ja00198a087
O1C(=O)C[C@@H](OC(=O)C[C@]2([H])O[C@@]3(C[C@H]1[C@@H]([C@@](O3)([C@@H](C)CC[C@H](OC)c4cc(ccc4)O)[H])C)C(C[C@H]2C)(C)C)[C@H](O)C	0.0064	99.9923	0.0013	CMNPD4007	10.1016/S0040-4039(00)70661-7
N(C(Cc1ccccc1)c2sccn2)C([C@H](C)[C@@H](OC)[C@@H]3CCN(C(=O)C[C@H]([C@H]([C@]([H])(CC)C)N(C(=O)[C@H](C(C)C)NC(=O)[C@H](C(C)C)N(C)C)C)OC)C3)=O	0.0021	99.9971	0.0008	CMNPD4008	10.1021/ja00196a061
C1(C(C)(C)C(NC(C)C(NC(C(C(=O)OC(C(C)CC)C(=O)NCC(=O)N(C)C(C(=O)NCC(=O)N(C)C(C(=O)N(C)C(C(=O)NC1C)Cc(cc2)ccc2OC)C(C)C)CC(C)C)C)CC)=O)=O)=O	0.0085	99.9902	0.0014	CMNPD4009	10.1021/ja00196a061
C1(C(C)(C)C(N(C)C(C)C(NC(C(C(=O)OC(C(C)CC)C(=O)NCC(=O)N(C)C(C(=O)NCC(=O)N(C)C(C(=O)N(C)C(C(=O)NC1C)Cc(cc2)ccc2)C(C)C)CC(C)C)C)CC)=O)=O)=O	0.0075	99.9914	0.0011	CMNPD4010	10.1021/ja00196a061
C(C1N(C(=O)C(Cc2ccccc2)N(C(=O)C(CC3)NC(\C(=C\C)\NC(C(NC(=O)C(C(C)C)NC(=O)C(CO)OC)C(C)OC(=O)C(C(C)C)NC1=O)=O)=O)C3O)C)c4ccccc4	0.0023	99.9969	0.0008	CMNPD4011	10.1021/ja00196a061
C(C)(C)[C@@H](C(=O)N[C@@H](C(C)C)C(=O)N(C)[C@H](C(=O)N1CCC[C@H]1C(=O)N2CCC[C@H]2C(=O)O[C@H](C(N3C(=O)C=C(OC)[C@@H]3Cc4ccccc4)=O)C(C)C)C(C)C)N(C)C	0.0013	99.9962	0.0025	CMNPD4012	10.1021/ja00196a061
O([C@H](C)CC(=O)OCCC\C=C\C=C\C=C\C\C=C\C)C(=O)C[C@H](O)C	0.0339	1.3916	98.5745	CMNPD4017	10.1016/S0040-4039(01)80383-X
C(\C(\C)=C\C=C/C=C/c1ccccc1)(C)=O	0.0078	0.305	99.6872	CMNPD4018	10.1016/S0040-4039(01)80566-9
c1c(cccc1)\C=C\C=C\C=C(/C)\C(C)=O	0.0099	0.34	99.6501	CMNPD4019	10.1016/S0040-4039(01)80566-9
N(\C=C\CC(OC)C(C)C(=O)CCC(C)C(OC)C(C)C(OC(=O)\C=C\C=C(/C)\CC(OC)C(OC)C(=C1)[C@H]([C@@H]2OC1=O)O)C(C)\C=C\C(OC)CC(O)C(C)\C=C\C(OC)CC(OC)C2C)(C=O)C	2.2153	97.7417	0.0431	CMNPD4020	10.1002/hlca.19890720207
[C@@]1(C)(O[C@@H](C\C=C\Cl)[C@@H](C)CC1)[C@H](Br)C	0.0965	0.653	99.2505	CMNPD4027	10.1016/0040-4020(89)80089-4
[C@]1(O)([C@H](C)[C@H]([C@@H](C)C(=O)[C@@H]1C)OC(=O)[C@H](C)[C@H](O)[C@H](C)C(=O)[C@@H](C)C(OC(CC)=C(C)C2=O)=C2C)CC	0.0192	99.9558	0.025	CMNPD4028	10.1021/jo00283a036
[C@]1(O)([C@H](C)[C@H]([C@@H](C)C(=O)[C@@H]1C)OC(=O)[C@H](C)[C@H](O)[C@H](C)C(=O)[C@@H](C)C(OC(C)=C(C)C2=O)=C2C)CC	0.0016	99.9976	0.0008	CMNPD4029	10.1021/jo00283a036
O=C1C(C)=C(CC)OC([C@H](C)C([C@@H](C)[C@H]([C@@H](C)C(OC([C@@H](C)C(CC)=O)[C@@H](C)C(=O)CC)=O)O)=O)=C1C	0.4246	99.574	0.0014	CMNPD4030	10.1021/jo00283a036
O=C1C(C)=C(C)OC([C@H](C)C([C@@H](C)[C@H]([C@@H](C)C(OC([C@@H](C)C(CC)=O)[C@@H](C)C(=O)CC)=O)O)=O)=C1C	0.0084	99.9719	0.0198	CMNPD4031	10.1021/jo00283a036
CC([C@H](O1)[C@H](C)C(=O)C(C)=C1[C@@H](C)C(=C(C)C(=O)C(C)=C2CC)O2)C	0.0034	99.9814	0.0152	CMNPD4032	10.1021/jo00283a037
C([C@H](O1)[C@H](C)C(=O)C(C)=C1[C@@H](C)C(=C(C)C(=O)C(C)=C2CC)O2)C	0.0052	99.9699	0.0249	CMNPD4033	10.1021/jo00283a037
C(=C\C=C(/[C@@H]1[C@H](CC(=O)O)[C@@H](C(O)=O)NC1)\C)/C(C(=O)O)C	0.0248	37.8515	62.1237	CMNPD4034	10.1139/v89-075
N1C(NC[C@H](C([C@@](C)(O)[C@]23C(Nc(c2c4)cc(c4)Br)=O)=N5)[C@@H]3C(O[C@@H]([C@H](O[C@@H]6OC[C@H]([C@@H]([C@H]6O)O)O)[C@@H](O)[C@H](O)[C@@H]7O)[C@H]7O)=O)=C5C(=O)NC1=O	0.0046	99.9946	0.0008	CMNPD4035	10.1246/cl.1989.703
[C@H]1(OC(=O)CC\C=C/C[C@H]1O)\C=C\C=C/C=C\CCCCCCCC	1.3647	97.8469	0.7883	CMNPD4036	10.1016/S0040-4039(00)99112-3
[C@H]1(OC(=O)CC\C=C/C[C@@H]1O)\C=C\C=C/C=C\CCCCCCCC	0.9266	41.5357	57.5376	CMNPD4037	10.1016/S0040-4039(00)99112-3
C(=C\C=C\[C@H]1[C@H](C\C=C/CCC(O1)=O)O)/C=C/CCCCCC	0.2147	84.9716	14.8137	CMNPD4038	10.1016/S0040-4039(00)99112-3
c1(cc2c(cc1O)C=CC(CC\C=C(/C)\C)(C)O2)OC	0.0694	0.2758	99.6548	CMNPD4039	10.1021/np50065a010
c1cc(c(cc1O)\C=C\C(C)(CC\C=C(\C)/C)O)O	0.0006	0.0033	99.9961	CMNPD4040	10.1021/np50065a010
c1cc(c(cc1O)CCC(C)(CC\C=C(\C)/C)O)O	0.0021	0.0136	99.9842	CMNPD4041	10.1021/np50065a010
c1(N(C)C)[nH]c(c(n1)c2c([nH]c(cccc3)c23)n4)c4C(c5c6c(cccc6)[nH]c5)=O	34.1612	0.0192	65.8196	CMNPD4043	10.1016/S0040-4020(01)81023-1
c1(ccc([C@@]([C@@H](O)CS2)(SS2)c([nH]c3)nc3)cc1OC)O	0.0031	0.0035	99.9934	CMNPD4045	10.1016/S0040-4039(01)80488-3
c1c(cccc1)CC2N(O)C(CN(C(CCCCCCCCC)CC(NCCN)=O)C2=O)=O	0.0012	99.9956	0.0032	CMNPD4046	10.1016/S0040-4039(01)80713-9
S1CC[C@@H]2[N@](CCc(c3c(cccc3)[nH]4)c24)OC1	21.8235	0.2771	77.8994	CMNPD4049	10.1016/S0040-4039(01)80568-2
S1C[C@H]([C@@H]2[N@](CCc(c3c(cccc3)[nH]4)c24)OC1)NC(=O)C	0.8451	2.2791	96.8758	CMNPD4050	10.1016/S0040-4039(01)80353-1
c1(c(Nc(cccc2)c23)c(c3ccn4)c4c(OC)c1SC)CCNC(CC)=O	0.6372	99.3617	0.0011	CMNPD4054	10.1021/jo00278a058
C(C1=C(C(c2c(c1nc(cccc3)c34)c4ccn2)=O)SC)CNC(C)=O	1.1188	98.8795	0.0017	CMNPD4056	10.1016/S0040-4039(01)80689-4
C([C@H](C(O[C@@H]1C)=N[C@@H]1C(=O)N[C@H](CC(C)C)c(nc23)cs2)NC(=O)c4nc([C@@H](Cc(c5)cccc5)NC(=O)[C@@H](N=C67)[C@@H](C)O6)sc4)SSC[C@H]7NC3=O	0.0035	99.9951	0.0014	CMNPD4057	10.1021/np50064a011
C([C@H](C(O[C@@H]1C)=N[C@@H]1C(=O)N[C@H](CC(C)C)c(nc23)cs2)NC(=O)c4nc([C@@H](CC(C)C)NC(=O)[C@@H](N=C56)[C@@H](C)O5)sc4)SSC[C@H]6NC3=O	0.0141	99.9804	0.0055	CMNPD4058	10.1021/np50064a011
[C@@H]1(C(CC)C)NC(=O)c2nc([C@@H](C)NC(=O)[C@H]3N=C([C@@H](NC(=O)c4nc([C@@H](Cc5ccccc5)NC(=O)[C@H]([C@@H](C)O6)N=C16)sc4)C(C)CC)O[C@@H]3C)sc2	0.0013	99.9982	0.0006	CMNPD4059	10.1021/jm00126a034
[C@@H]12N(C(=O)[C@@H](NC(=O)c(nc3[C@H](Cc4ccccc4)NC(=O)[C@H]5N=C([C@@H](C(C)C)NC([C@H]([C@@H](C)O6)N=C16)=O)SC5)cs3)Cc7ccccc7)CCC2	27.2512	70.8491	1.8996	CMNPD4060	10.1021/jm00126a034
n(c([C@@H](C(C)C)NC(=O)[C@H]1N=C(O[C@@H]1C)[C@H]2N(C(=O)[C@H](Cc3ccccc3)NC(=O)c(cs4)nc4[C@H](Cc5ccccc5)NC6=O)CCC2)sc7)c67	0.2782	99.7136	0.0082	CMNPD4061	10.1021/jm00126a034
[C@@H]12N(C(=O)[C@@H](NC(=O)c(cs3)nc3[C@@H](Cc(c4)cccc4)NC(=O)[C@H]5N=C([C@@H](C(C)C)NC(=O)[C@H]([C@@H](C)O6)N=C16)SC5)Cc7ccccc7)CCC2	0.0051	99.9877	0.0072	CMNPD4062	10.1021/jo00275a036
N(C(CS1)C(N[C@H](C(O[C@@H]2C)=N[C@@H]2C(NC(C)C(SC3)=NC3C(=O)NC4Cc5ccccc5)=O)C(C)C)=O)=C14	0.0014	99.9956	0.003	CMNPD4063	10.1021/jm00126a035
n(c(cs1)C(N[C@H](C(O[C@@H]2C)=N[C@@H]2C(NC(C)C(SC3)=NC3C(=O)NC4Cc5ccccc5)=O)C(C)C)=O)c14	0.0008	99.9979	0.0013	CMNPD4064	10.1021/jm00126a035
C(=C/C(C)CCC1OC(C(C(=O)NCCCC(OC2(O)CCC(CC(\C=C\C)=O)O3)C(C)C2)C)CNC(=O)CC3C(C)CCCC1)(/C)\C(O)C	0.0011	99.9985	0.0005	CMNPD4065	10.1021/jm00126a035
C(=C/C(C)CCC1OC(C(C(=O)NCCCC(OC2(O)CCC(CC(\C=C\C)=O)O3)C(C)C2)C)CNC(=O)CC3C(C)CCCC1)(/C)\C(OC(=O)C)C	0.0011	99.9982	0.0007	CMNPD4066	10.1021/jm00126a035
C(C)[C@@H]([C@H]([C@H](CC(O[C@H](C(C)C)C(=O)[C@H](C)C(=O)N[C@@H](CC(C)C)C(=O)N(CCC1)[C@@H]12)=O)O)NC(=O)[C@H]([C@@H](C)OC(=O)[C@H](Cc3ccccc3)N(C)C2=O)NC(=O)[C@@H](CC(C)C)N(C)C(=O)[C@@H]4CCCN4C(=O)[C@@H](O)C)C	0.0062	99.9928	0.001	CMNPD4067	10.1016/S0040-4039(00)99400-0
CC([C@H]([C@H](CC(O[C@H](C(C)C)C(=O)[C@H](C)C(=O)N[C@@H](CC(C)C)C(=O)N(CCC1)[C@@H]12)=O)O)NC(=O)[C@H]([C@@H](C)OC(=O)[C@H](Cc3ccccc3)N(C)C2=O)NC(=O)[C@@H](CC(C)C)N(C)C(=O)[C@@H]4CCCN4C(=O)[C@@H](O)C)C	0.0051	99.9941	0.0008	CMNPD4068	10.1016/S0040-4039(00)99400-0
CC([C@H]([C@H](CC(O[C@H](C(C)C)C(=O)[C@H](C)C(=O)N[C@@H](CC(C)C)C(=O)N(CCC1)[C@@H]12)=O)O)NC(=O)[C@H]([C@@H](C)OC(=O)[C@H](Cc3ccccc3)N(C)C2=O)NC(=O)[C@@H](CC(C)C)NC)C	0.0016	99.9975	0.0009	CMNPD4069	10.1002/hlca.19890720316
[C@@H](C)(CCC[C@H](C)CO)[C@@H]1[C@@](C)(CCC([C@@](C)(CC[C@H](O)C2)C2[C@@H](O)[C@H]3O)[C@@]34O)C4[C@H](O)[C@@H]1O	0.0261	0.0457	99.9282	CMNPD4075	10.1021/np50065a017
[C@@H]1(CC[C@]2([C@@](O)([C@@H](O)C[C@@](O)([C@](O)([C@@H](O)C[C@@H]3[C@@H](\C=C\[C@@H](C)[C@](O)(C)CO)C)[C@]3(C)CC4)C24)[C@H]1O)C)O	0.0023	0.0021	99.9956	CMNPD4077	10.1039/p19890000823
[C@@H]1(CC[C@]2([C@@](O)([C@@H](O)C[C@@](O)([C@](O)([C@@H](O)C[C@@H]3[C@@H](\C=C\[C@@H](CO)C(O)(C)C)C)[C@]3(C)CC4)C24)[C@H]1O)C)O	0.0017	0.0022	99.9961	CMNPD4078	10.1039/p19890000823
CC(C)(Cl)[C@H](Br)C[C@@H](Br)C(=O)C	0.0024	0.0107	99.9869	CMNPD41	10.1016/S0040-4039(01)95787-9
C12OC(OC3C1(C(O)O)O)([O-])[C@H](C(NC(=[NH2+])NC4O)(C3O)C24)O	0.0139	99.9839	0.0022	CMNPD4104	10.1016/S0040-4039(00)99369-9
N1C(C(CC)(CC)C(=O)NC1=O)=O	0.0015	99.9964	0.0021	CMNPD4105	10.1039/c39890000016
C1[C@H](O)CC[C@@](C2C([C@H](O[C@@H]([C@H](O)[C@H]3O)O[C@H](CO)[C@@H]3O)C4)C(CC[C@@H]5[C@H](C)CCC[C@@H](C)COC(C)=O)[C@]5(C)[C@@H](O)C2)(C)[C@@]14[H]	40.4082	59.5551	0.0367	CMNPD4110	10.1016/S0040-4020(01)89488-6
C(/C)(\C)=C/C\C=C(\OC(C)=O)/C	0.1048	4.7104	95.1848	CMNPD42	10.1016/S0040-4039(01)95787-9
C(CCCCC)CC(C#CC#C\C=C/OCC(O)CO)O	0.9622	0.1206	98.9171	CMNPD4232	10.1021/np50069a036
C(=C/C\C=C/CC)/CC(O)\C=C\C=C/C\C=C/CCCC(O)=O	32.7381	53.1572	14.1047	CMNPD4233	10.1021/np50067a006
C(C)\C=C/C\C=C/CC(\C=C\C=C/C\C=C/C\C=C/CCC(=O)O)O	0.0023	99.9969	0.0008	CMNPD4235	10.1021/np50067a006
C(/CCCCCCCCCCCCCCC)=C\C(C#C)O	1.2931	91.9048	6.8021	CMNPD4246	10.1021/jo00312a035
C(/CCCCCCC\C=C\CCCCCC)=C\C(C#C)O	0.9795	33.9395	65.0809	CMNPD4247	10.1021/jo00312a035
O1[C@@]([H])(CC[C@H](C)[C@H](O)[C@H](C)[C@@H]2[C@H]([C@H](O)C[C@H](O)[C@H](C)[C@H](C[C@@]3([H])O[C@]([H])(C[C@@H](O)C\C=C(\C=C\C(=O)O[C@H]([C@H]([C@@H](O)[C@H](CC[C@]4([H])O[C@@H](C)C[C@@H](OC)C4)C)C)[C@@H](C)[C@H](O)C[C@H](O)[C@H](C)[C@@H](OC)C[C@@]([H])(O[C@@]5(C[C@@H](O)C\C=C(\C=C\C(=O)O2)/C)[H])CC=C5)/C)C=CC3)OC)C)C[C@H](OC)C[C@@H]1C	0.012	99.9864	0.0017	CMNPD4256	10.1021/ja00165a094
O1[C@@]([H])(CC[C@H](C)[C@H](O)[C@H](C)[C@@H]2[C@H]([C@H](O)C[C@H](O)C[C@H](C[C@@]3([H])O[C@]([H])(C[C@@H](O)C\C=C(\C=C\C(=O)O[C@H]([C@H]([C@@H](O)[C@H](CC[C@]4([H])O[C@@H](C)C[C@@H](OC)C4)C)C)[C@@H](C)[C@H](O)C[C@H](O)[C@H](C)[C@@H](OC)C[C@@]([H])(O[C@@]5(C[C@@H](O)C\C=C(\C=C\C(=O)O2)/C)[H])CC=C5)/C)C=CC3)OC)C)C[C@H](OC)C[C@@H]1C	0.012	99.9854	0.0026	CMNPD4257	10.1248/cpb.38.2960
O1[C@@]([H])(CC[C@H](C)[C@H](O)[C@H](C)[C@@H]2[C@H]([C@H](O)C[C@H](O)[C@H](C)[C@H](C[C@@]3([H])O[C@]([H])(C[C@@H](O)C\C=C(\C=C\C(=O)O[C@H]([C@H]([C@@H](O)[C@H](CC[C@]4([H])O[C@@H](C)C[C@@H](OC)C4)C)C)[C@@H](C)[C@H](O)C[C@H](O)[C@H](C)[C@@H](OC)C[C@@]([H])(O[C@@]5(C[C@@H](O)C\C=C(\C=C\C(=O)O2)/C)[H])CC=C5)/C)C=CC3)OC)C)C[C@H](O)C[C@@H]1C	0.012	99.9864	0.0017	CMNPD4258	10.1248/cpb.38.2960
C(=C\C(\C)=C\C[C@H](O)C[C@]1(O[C@]([H])(C[C@H](OC)[C@H]([C@H](C[C@H]([C@H](C)[C@H](OC(=O)\C=C\C(\C)=C\C[C@H](O)C[C@]([H])(C=CC2)O[C@]2([H])C[C@H](OC)[C@@H](C)[C@@H](O)C[C@@H](O)[C@H](C)[C@H](O)[C@@H](C)[C@@H](O3)[C@@H](C)CC[C@@]([H])(C[C@H](OC)C[C@@H]4C)O4)[C@H]([C@@H](O)[C@H](CC[C@]5([H])O[C@@H](C)C[C@@H](OC)C5)C)C)O)O)C)CC=C1)[H])/C3=O	0.0145	99.9819	0.0036	CMNPD4259	10.1248/cpb.38.2960
C1=CC[C@]([H])(O[C@@]12[H])C[C@H](OC)[C@H]([C@H](C[C@H]([C@H](C)[C@H](OC(=O)\C(\C)=C\C[C@H](O)C[C@@]([H])(O[C@]3([H])C[C@H](OC)[C@@H](C)[C@@H](O)C[C@@H](O)[C@H](C)[C@@H]([C@@H](C)[C@@H](O)[C@@H](C)CC[C@@]([H])(C[C@H](OC)C[C@@H]4C)O4)OC(=O)\C(\C)=C\C[C@H](O)C2)C=CC3)[C@H]([C@@H](O)[C@H](CC[C@]5([H])O[C@@H](C)C[C@@H](OC)C5)C)C)O)O)C	0.0133	99.9849	0.0018	CMNPD4260	10.1248/cpb.38.2967
O=C(N)OC([C@H](C)[C@H]([C@H](C)C\C(=C/[C@@H](C)[C@H](O)[C@H](C)\C=C/[C@H](O)C[C@@]1([H])OC(=O)[C@@H](C)[C@H](O)[C@@H]1C)\C)O)[C@H](C)\C=C/C=C	44.4386	55.5582	0.0032	CMNPD4261	10.1021/jo00303a029
[C@@H](OC)([C@H](O)[C@@H](O)[C@H](O)\C=C\C(C)C)C(N[C@@](C(NC[C@@H](OC(=O)[C@H](OC)[C@H](O)[C@@H](O)[C@H](O)\C=C\C(C)C)C1)=O)([H])C1)=O	0.0014	99.9928	0.0058	CMNPD4263	10.1021/jo00288a039
[C@@H](OC)([C@H](O)[C@@H](O)[C@H](O)\C=C\C(C)C)C(N[C@@](C(N(C)C[C@@H](OC(=O)[C@H](OC)[C@H](O)[C@@H](O)[C@H](O)\C=C\C(C)C)C1)=O)([H])C1)=O	0.002	99.9913	0.0067	CMNPD4264	10.1021/jo00288a039
[C@@H](OC)([C@H](O)[C@@H](O)[C@H](O)\C=C\C(C)C)C(N[C@@](C(NC[C@@H](C)C1)=O)([H])C1)=O	0.0013	99.9851	0.0136	CMNPD4265	10.1021/jo00288a039
[H][C@@]12[N@@+](C)(CCCC1)CC[C@@]2([H])CNC(=O)\C=C\C(C)CC\C=C(/C)\CC\C=C(/C)\C.P([O-])(O)(O)=O	0.4184	97.7363	1.8453	CMNPD4277	10.1016/S0040-4039(00)97570-1
c1cc(c(cc1C[C@H]2N(C)C(=O)[C@H](C)NC(=O)[C@@H](C)C\C(\C)=C\[C@@H](C[C@@H](OC(=O)[C@H](C)NC2=O)C)C)Cl)O	0.007	0.0107	99.9823	CMNPD4288	10.1016/0040-4039(90)87015-R
c1cc(c(cc1C[C@H]2N(C)C(=O)CNC(=O)[C@@H](C)C\C(\C)=C\[C@@H](C[C@@H](OC(=O)[C@H](C)NC2=O)C)C)Br)O	13.93	36.1599	49.9102	CMNPD4290	10.1016/0040-4039(90)87015-R
c1cc(c(cc1C[C@H]2N(C)C(=O)CNC(=O)[C@@H](C)C\C(\C)=C\[C@@H](C[C@@H](OC(=O)[C@H](C)NC2=O)C)C)Cl)O	0.0561	95.6726	4.2713	CMNPD4291	10.1016/0040-4039(90)87015-R
c1cc(c(cc1C[C@H]2N(C)C(=O)[C@H](C)NC(=O)[C@@H](C)C\C(\C)=C\[C@@H](C[C@@H](OC(=O)[C@H](C)NC2=O)C)C)Br)O	0.502	0.1794	99.3186	CMNPD4292	10.1016/0040-4039(90)87015-R
c1ccccc1C[C@H]2NC(=O)C(=O)C(CCCNC(N)=N)NC(=O)[C@H]3N(C([C@@H](NC(=O)C)CNC(=O)\C=C\[C@@H](Cc4ccc(O)cc4)NC2=O)=O)CCC3	0.244	99.7305	0.0255	CMNPD4294	10.1021/ja00175a045
O=C1[C@H](Cc2ccc(O)cc2)NC([C@H]3N(C(=O)[C@H]4N(C(=O)[C@H](C(C)CC)NC(=O)[C@@H](NC(=O)[C@@H](NC(=O)[C@H]5N(CCC5)C(=O)[C@H](C(C)C)N1)CC(C)C)C(C)CC)CCC4)CCC3)=O	0.012	0.0263	99.9616	CMNPD4295	10.1139/v90-110
c1cc2c(cc1Br)[nH]cc2\C=C\C(O)=O	1.7177	98.2434	0.0389	CMNPD4296	10.3987/Com-90-5589
[C@@H]1(c2c(c([nH]cc3)c3c(C)c2C)[C@@H](C)C1)C	0.0004	0.0015	99.9981	CMNPD4299	10.1016/S0040-4020(01)88399-X
[C@@H]1(c2c(c([nH]cc3)c3c(CC)c2C)[C@@H](C)C1)C	0.0012	0.0023	99.9965	CMNPD4300	10.1016/S0040-4020(01)88399-X
[C@@H]1(c2c(c([nH]cc3)c3c(\C=C\CC)c2C)[C@@H](C)C1)C	0.0011	0.0023	99.9966	CMNPD4301	10.1016/S0040-4020(01)88399-X
[nH]1c(c2c(C)c(C(C)C=C3C)c3c(C)c2CC)ccc1	0.008	99.9682	0.0238	CMNPD4302	10.1016/S0040-4039(00)89003-6
O=C1c2c(NC=C1)c(nc(cccc3)c34)c(c4C=N5)c5c2NC	21.477	77.7206	0.8024	CMNPD4315	10.1016/S0040-4039(00)89041-3
C[C@@H](C[C@@H]1N(C(=O)C[C@@H](C(Cl)(Cl)Cl)C)C(=O)C(C)(C)[C@@H]1O)C(Cl)(Cl)Cl	0.0084	11.2566	88.735	CMNPD4338	10.1071/Ch9901881
[C@]12([H])[C@](CBr)(CC[C@H](Br)C1(C)C)Oc(ccc(Br)c3)c3[C@]2([H])O	6.6635	10.6522	82.6842	CMNPD4339	10.1071/Ch9902009
c1cc2c(cc1Br)C[C@@]3(C(=CC[C@H](Br)C3(C)C)C)O2	0.0174	99.9647	0.0179	CMNPD4344	10.1071/Ch9902009
CC1(C[C@H]([C@@](O)(C[C@@]2(C)CC3)C=CC2)[C@@H]13)C	0.0198	99.7946	0.1856	CMNPD4366	10.1021/np50071a036
CC1(C[C@H]([C@@](O)(C[C@@]2(C)CC3)C[C@@H](O)C2)[C@@H]13)C	0.0016	99.9927	0.0056	CMNPD4367	10.1021/np50071a036
CC1([C@@H]2[C@@H](C(=CC(=O)C3)C[C@@]3(C)CC2)C1)C	0.2259	24.7197	75.0544	CMNPD4368	10.1021/np50071a036
CC1(C[C@](C(\C(=C/C)\[C@H](C(=O)OC2)[C@H]2C3)=C3)(C)CCC1)C	0.0005	0.0008	99.9987	CMNPD4373	10.1071/Ch9901713
[C@]1([H])(CC[C@@](C)(C(=O)C=C(C)CC2)[C@@]12[H])[C@@]([H])(CC(\C=C(\C)/C)=O)C	0.0396	0.0824	99.878	CMNPD4385	10.1021/jo00301a034
C1C[C@](C)(C(CC2)\C(\C3[C@@]2(C)[C@@H]([C@@H](\C=C\CC(C)C)C)CC3)=C/CO)[C@@H](O)C[C@H]1O	2.1244	0.6438	97.2318	CMNPD4398	10.1021/np50069a005
C1C[C@](C)(C(CC2)\C(\C3[C@@]2(C)[C@@H]([C@@H](CC[C@H](C)C(C)C)C)CC3)=C/CO)[C@@H](O)C[C@H]1O	0.5548	0.3025	99.1426	CMNPD4399	10.1021/np50069a005
C1C[C@](C)(C(CC2)\C(\C3[C@@]2(C)[C@@H]([C@@H](CC[C@@H](C)C(C)C)C)CC3)=C/CO)[C@@H](O)C[C@H]1O	0.1738	0.1906	99.6356	CMNPD4400	10.1021/np50069a005
C1C[C@](C)(C(CC2)\C(\C3[C@@]2(C)[C@@H]([C@@H](\C=C\[C@H](C)C(C)C)C)CC3)=C/CO)[C@@H](O)C[C@H]1O	0.0011	0.0012	99.9977	CMNPD4401	10.1021/np50069a005
C1C[C@](C)(C(CC2)\C(\C3[C@@]2(C)[C@@H]([C@@H](\C=C\[C@@H](C)C(C)C)C)CC3)=C/CO)[C@@H](O)C[C@H]1O	0.0011	0.0012	99.9977	CMNPD4402	10.1021/np50069a005
C1C[C@](C)(C(CC2)\C(\C3[C@@]2(C)[C@@H]([C@@H](CCC(=C)C(C)C)C)CC3)=C/CO)[C@@H](O)C[C@H]1O	0.0169	0.0058	99.9773	CMNPD4403	10.1021/np50069a005
C1[C@H](CC[C@@](C2C(C3=O)=C(CC[C@@H]4C(\C=C\C(C)C(C)C)C)[C@]4(C)CC2)(C)[C@@]15[C@H]3O5)O	0.0007	0.0013	99.998	CMNPD4412	10.1021/np50068a034
[C@]12(O)[C@]([C@]3(O)C(=C[C@H]1O)C(CC[C@@H]4[C@@H](\C=C\[C@@H](C)C(C)C)C)[C@]4(C)CC3)(C)CC[C@H](O)C2	0.0077	0.0031	99.9892	CMNPD4415	10.1021/np50072a003
[C@]1(O[C@H](C[C@H]12)[C@]([H])(O2)[C@@H](Br)[C@@]3(O[C@H](CC)[C@@H](Br)C[C@H]3Br)[H])([H])C#C	0.0076	0.0039	99.9885	CMNPD4421	10.1039/c39900001559
[C@@H]1([C@H](C(C(=O)c(c(c2c(c3)cc(OC)cc2C)O)c13)(C)C)O)C	0.0066	99.9881	0.0053	CMNPD4429	10.1139/v90-060
[C@@H]1(O)C(C(c2c(cc(cc(OC)cc3C)c3c2O)[C@H]1C)=O)(C)C	0.0288	99.9597	0.0115	CMNPD4430	10.1139/v90-060
C(=C(/C1)\C)/[C@]2([C@]([H])(CC\C(\C)=C\C1)C2(C)C)[H]	0.2137	99.7196	0.0667	CMNPD4440	10.1016/s0040-4020(01)81479-4
CC1([C@]([H])(CC\C(=C\CCC(OC)=O)\C)[C@]1(C=O)[H])C	0.6045	95.1963	4.1992	CMNPD4444	10.1021/jo00298a060
C=C([C@@H]1CC(=C(C)C(=O)O2)C2=C[C@@]1(C)C=C)C	0.2356	0.6197	99.1447	CMNPD4449	10.1016/S0040-4020(01)81958-X
C1C[C@H]([C@]2([H])[C@](C)(CC(=C(C)C(=O)O3)[C@@]3(O)C2)[C@H]1C)OC(C)=O	0.0046	0.0078	99.9877	CMNPD4451	10.1016/S0040-4039(00)88892-9
O=C1C[C@@H](C)[C@]([H])(CC2)[C@]1([C@@H](C)C(=C3)C(=O)O)[C@@]23C	0.004	0.0196	99.9764	CMNPD4454	10.1016/S0040-4039(00)97864-X
C1[C@]2([H])[C@]([H])([C@@](C(CC3)(C)C)([H])[C@@]13C)C(=C)CC2	0.0826	99.901	0.0164	CMNPD4455	10.1021/jo00302a004
C(=O)(\C=C\C(C1CCC(C)(C=C)C(C(=C)C)C1)(C)O)C(O)(C)C	0.0013	0.0021	99.9967	CMNPD4468
C12C(CCC(C3C(CC1(O)CCl)O3)(C)O)C(C(OC(C)=O)C(\C=C(\C)/C)OC(=O)C)=COC2OC(C)=O	1.3221	98.265	0.4129	CMNPD4477	10.1021/np50070a017
C12(C(O1)CC(O3)C3(CCl)CCC(\C(=C\C=C\C(C)(O)C)\C(=O)OC4)C24)CCl	0.0011	0.0018	99.9972	CMNPD4490	10.1021/np50070a017
C(=C/C\C=C/CC)/CC(O)C1C(C(O)C2C(C3OC(=O)CCC3)C2)C(\C=C\C4C(C5OC(=O)CCC5)C4)C(C\C=C/C\C=C/CC)O1	0.0073	99.966	0.0266	CMNPD4513	10.1016/S0040-4039(00)97765-7
C(C\C(=C\Cc1cc(OS(O)(=O)=O)c(OC)c(Br)c1CCN(C)C)\C)CC(C)C(\C=C\C(C)(O)C)=O	18.0898	0.0214	81.8888	CMNPD4516	10.1016/S0040-4039(00)97766-9
c1(cc2c(cc1C)O[C@@](CO)([C@@H](C)CC3)[C@]23C)Br	0.0109	0.0042	99.9849	CMNPD4518	10.1021/jo00298a022
C1(C(CC(=O)N)N(C(=O)C2N(C(=O)C(C(C)C)N(C(=O)C(C(C)C)N(C(=O)C(Cc3ccccc3)N(C)C(=O)C(NC(=O)\C(\C)=C\C=C\CC(OC)CC\C=C\CCCC(C)OC(=O)C(C)N1C)C(C)C)C)C)CCC2)C)=O	0.0014	99.9979	0.0007	CMNPD4519	10.1021/jo00297a001
[C@@H]1(CC(C)C)NC(=O)[C@@H](N(C(=O)[C@H](C(C)C)NC(=O)c(cs2)nc2CNC(c(cs3)nc3[C@H](CCC(=O)N)NC1=O)=O)CC4)C4	0.1183	16.3488	83.5329	CMNPD4520	10.1016/S0040-4020(01)85446-6
[C@@H]1(CC(C)C)NC(=O)[C@@H](N(C(=O)[C@H](C(C)C)NC(=O)c(cs2)nc2CNC(c(cs3)nc3[C@@H](CCC(=O)N)NC1=O)=O)CC4)C4	0.0052	0.0545	99.9404	CMNPD4521	10.1016/S0040-4020(01)85446-6
O(CCC#N)c1ccc(cc1)[C@H]([C@H](NC=O)CO)O	0.0819	50.0632	49.8549	CMNPD4522	10.1016/0040-4039(90)87038-2
C\C(=C\C(=O)O[C@@H](CO)COC(=O)\C=C/C=C/CCCCC\C=C\C)\C	0.0036	0.0092	99.9872	CMNPD4523	10.1016/S0040-4039(00)97973-5
C(=C\SC)/C(O[C@@H](CO)COC(=O)\C=C/C=C/CCCCC\C=C\C)=O	0.0002	0.0004	99.9994	CMNPD4524	10.1016/S0040-4039(00)97973-5
C\C(\C)=C\C#C\C(\C)=C\C\C=C(\C=O)/CC=O	0.0015	0.0032	99.9953	CMNPD4526	10.1007/Bf01939963
CC(C1C2C(C(C3)(C)C1)C[C@]([H])(C3(C2)C)[N+]#[C-])C	0.1538	99.7769	0.0693	CMNPD4527	10.1016/S0040-4039(00)97915-2
C1CC[C@]2([H])C(=CC[C@@](C)([C@H](C(=O)OC[C@H](COC(=O)C)O)[C@@H](C)CC3)[C@]23C)C1(C)C	0.0069	99.9901	0.003	CMNPD4531	10.1016/0305-0491(90)90294-4
C1CC[C@]2([H])C(=CC[C@@](C)([C@H](C(=O)OC[C@H](CO)OC(=O)C)[C@@H](C)CC3)[C@]23C)C1(C)C	0.001	99.9974	0.0016	CMNPD4532	10.1016/0305-0491(90)90294-4
O=C1C(C)=C(OC)OC(\C(\C)=C\C(\C)=C/CC)=C1	0.0033	0.0332	99.9635	CMNPD4533	10.1007/Bf01951780
C1(=C(OC(=O)C=C1OC)\C(\C)=C\C(\C)=C/CC)C	0.0004	0.0014	99.9982	CMNPD4534	10.1007/Bf01951780
C1(C)(C(=O)C(C)=C(\C(\C)=C\[C@@H](C)C[C@@H](C)C[C@@H](C)CCC)O1)O	0.0005	0.0007	99.9988	CMNPD4535	10.1016/S0040-4020(01)81974-8
C(/C)(=C/[C@@H](C)C[C@@H](C)C[C@@H](C)CCC)\C(CC)=O	0.0107	1.0581	98.9312	CMNPD4536	10.1016/S0040-4020(01)81974-8
C1(=C(OC(=O)C(C)=C1O)\C(\C)=C\[C@@H](C)C[C@@H](C)C[C@@H](C)CCC)C	0.0018	0.0081	99.9901	CMNPD4537	10.1016/S0040-4020(01)81974-8
O=C1C(C)=C([C@H](C)\C=C(\[C@@H](O)[C@H]([C@H](O)[C@H](C)C2=C(C)C(=O)C(C)=C(CC)O2)C)/C)OC([C@@H](C)[C@H](O)CC)=C1C	3.817	96.1188	0.0642	CMNPD4538	10.1016/S0040-4039(00)97880-8
C1(c2ccc[nH]2)=N\C(\C(OC)=C1)=C/NCC	0.1869	12.8685	86.9446	CMNPD4539	10.3354/meps059109
C1(c2ccc[nH]2)=N\C(\C(OC)=C1)=C/NCCc(c3)cccc3	0.0372	93.4865	6.4763	CMNPD4540	10.3354/meps059109
[C@H]1([C@H](NC[C@@H]1\C(\C)=C/C=C\C(C(O)=O)C)C(=O)O)CC(=O)O	0.0008	0.0011	99.9981	CMNPD4545	10.1139/v90-005
[C@@H]1(CN[C@H](C(=O)O)[C@H]1CC(=O)O)\C(\C)=C\C=C\C(C(O)=O)C	0.0004	0.0005	99.9992	CMNPD4546	10.1139/v90-005
[C@H]1([C@@H](C(O)=O)NC[C@@H]1\C(\C)=C\C=C/C(C(=O)O)C)CC(=O)O	0.0007	0.0011	99.9981	CMNPD4547	10.1139/v90-005
C(c1c(C)c(cc(nc([C@@]2([H])CCC3=O)c(c4[nH]c(C(=C45)C)cc(nc6c7C)c7CC)[C@@]3(O)C5=O)C2(C)C)[nH]c1c6)=C	0.006	99.993	0.001	CMNPD4548	10.1016/S0040-4039(00)88754-7
C1(\C(\Nc(cc(cc2)Br)c12)=C(\C(=O)c3c4cc(cc3)Br)/N4)=O	4.8384	95.1553	0.0062	CMNPD4549	10.1021/ar00173a006
C1(\C=C\CO)=C\C(=C\C=C\CO)\OC1=O	0.0009	0.0065	99.9926	CMNPD4550	10.1021/np50070a049
c1(c(c(c2c(C(OC)SCC2)c1S(C)=S)N(C)C)OC)OC	1.1637	98.2288	0.6075	CMNPD4551	10.1016/S0040-4039(00)97369-6
c12c(CCSC1=O)c(N(C)C)c(OC)c(OC)c2S(C)=S	0.0094	99.9872	0.0034	CMNPD4552	10.1016/S0040-4039(00)97369-6
c12c(CCSC1=S)c(N(C)C)c(OC)c(OC)c2S(C)=S	0.0049	99.9933	0.0017	CMNPD4553	10.1016/S0040-4039(00)97369-6
c1(c(c(c2c(C(C(=O)C)(OC)SCC2)c1S(C)=S)N(C)C)OC)OC	0.1166	99.8277	0.0557	CMNPD4554	10.1016/S0040-4039(00)97369-6
c12c(CCSC1OC)c(N(C)C)c(O)cc2S(C)=O	0.0016	0.0052	99.9932	CMNPD4555	10.1016/S0040-4039(00)97369-6
N1C(=O)c(c([nH]2)NC1=O)c(c3ccc(O)cc3)c2C(=O)c4ccc(O)cc4	0.0091	0.0378	99.9531	CMNPD4563	10.1016/S0040-4039(00)97690-1
c1c2c(ccc1)[nH]cc2C(C(=O)NCCc3ccc(cc3)O)=O	0.7488	99.1615	0.0898	CMNPD4566	10.1016/0040-4039(90)80115-3
C1(c2c[nH]c(ccc3)c2c3)(C(=O)NC(=O)N1)OC	3.4554	91.2166	5.328	CMNPD4567	10.1016/0040-4039(90)80115-3
[C@]12(NCCc3cc(c(cc13)OC)O)C(OC[C@H]4c5c([C@H](C6N4[C@@H](O)[C@@H](N[C@@H]67)Cc(cc(C)c(OC)c8O)c78)SC2)c(OC(C)=O)c(C)c(OCO9)c59)=O	0.0579	99.9399	0.0022	CMNPD4570	10.1021/jo00302a007
[C@]12(NCCc3cc(c(cc13)OC)O)C(OC[C@H]4c5c([C@H](C6N4[C@@H](O)[C@@H](N(C)[C@@H]67)Cc(cc(C)c(OC)c8O)c78)SC2)c(OC(C)=O)c(C)c(OCO9)c59)=O	1.5491	98.4491	0.0018	CMNPD4571	10.1021/jo00302a007
C1(C)OC(C2N(CCC2)C(=O)C(NC(=O)C(CS3)N=C3C(Cc4ccccc4)NC(=O)C(CS5)N=C5C(C(C)C)NC6=O)Cc7ccccc7)=NC16	0.0012	99.9957	0.0031	CMNPD4574	10.1021/jm00168a016
C1(C)OC(C2N(CCC2)C(=O)C(NC(=O)c(cs3)nc3C(Cc4ccccc4)NC(=O)C(CS5)N=C5C(C(C)C)NC6=O)Cc7ccccc7)=NC16	0.0013	99.9959	0.0028	CMNPD4575	10.1021/jm00168a016
O(C(C)(C)C=C)[C@@](C)([H])[C@@H]1NC(=O)[C@@H](N(C(=O)[C@H](C(C)C)NC([C@H]([C@](C)([H])OC(C)(C=C)C)NC(=O)[C@@]([H])(CS2)N=C2[C@H](CC(C)C)NC1=O)=O)CC3)C3	0.0033	0.0586	99.9381	CMNPD4576	10.1021/ja00178a035
C(C(C)C)[C@H]1C(=O)N2[C@@H](CCC2)C(N(C)[C@@H](Cc3ccc(OC)cc3)C(=O)O[C@H](C)[C@H](NC(=O)[C@@H](CC(C)C)N(C)C(=O)[C@@]4(CCCC4C(=O)[C@H](C)O)[H])C(N[C@@H]([C@@H](O)CC(=O)O[C@H](C(=O)[C@H](C)C(=O)N1)C(C)C)[C@@H](C)CC)=O)=O	0.0071	99.9918	0.0012	CMNPD4579	10.1021/ja00177a030
C(C(C)C)[C@H]1C(=O)N2[C@@H](CCC2)C(N(C)[C@@H](Cc3ccc(OC)cc3)C(=O)O[C@H](C)[C@H](NC(=O)[C@@H](CC(C)C)N(C)C(=O)[C@@H](O)C)C(N[C@@H]([C@@H](O)CC(=O)O[C@H](C(=O)[C@H](C)C(=O)N1)C(C)C)[C@@H](C)CC)=O)=O	0.0074	99.9915	0.0011	CMNPD4580	10.1021/ja00177a030
[C@@H]1(CC[C@@](C2[C@@](O)(C[C@@H]3O)C(=CC[C@@H]4[C@H](C)\C=C\C(C(CO[C@H]([C@@H](O)[C@@H]([C@H]5O)OC)O[C@H]5CO)C)C)[C@]4(C)CC2)(C)C3C1)O	0.2595	0.2667	99.4738	CMNPD4629	10.1007/BF00607537
N1c(c(C(=O)N(C1=O)C)nc2C(CC)=O)nc2	0.01	0.0714	99.9185	CMNPD4639	10.1246/cl.1990.367
N1(c(c(C(=O)N(C)C1=O)nc2C(CC)=O)nc2)C	0.0007	0.0025	99.9968	CMNPD4640	10.1246/cl.1990.367
N1c(c(C(=O)NC1=O)nc2C(CC)=O)nc2	0.0058	0.075	99.9192	CMNPD4641	10.1246/cl.1990.367
C([C@@H]1c(nc2C1(C)C)cc([nH]c3cc(nc(c4C)cc([nH]c5c2)cc5C)c4)C(CCC(O)=O)=C3C)CC(O)=O	0.0098	99.9883	0.0019	CMNPD4643	10.1002/jlac.199019900180
C(O)(CCCCCCCCCC[C@@H]1N[C@H]([C@@H]1O)CO)C(CC)C	0.0038	0.0059	99.9904	CMNPD4800	10.1039/p19910001135
C(C(CCCCCCCCC[C@@H]1N[C@H]([C@@H]1O)CO)O)C(CC)C	0.102	0.2654	99.6326	CMNPD4801	10.1039/p19910001135
C(=C\C=C\CCC)/C=C/CCCOC[C@@H](COC(=O)c1ccc(cc1)O)O	0.0719	0.6489	99.2792	CMNPD4804	10.1002/hlca.19910740504
C(/C=C\C=C\CCC)=C\CCCOC[C@@H](OC(=O)c1ccc(O)cc1)CO	0.027	1.8656	98.1074	CMNPD4805	10.1002/hlca.19910740504
c1(cc(CCCCCCC\C=C/CCCCCC)cc(O)c1)O	0.0232	98.7877	1.1891	CMNPD4809	10.1071/Ch9911393
c1(cc(CCC\C=C/CCCCCCCCCC)cc(O)c1)O	0.0376	0.0837	99.8787	CMNPD4810	10.1071/Ch9911393
c1(cc(CCCCC\C=C/CCCCCCCC)cc(O)c1)O	0.002	0.0189	99.9792	CMNPD4811	10.1071/Ch9911393
c1(cc(CCCCCCC\C=C/C\C=C/C\C=C/CC)cc(O)c1)O	0.0016	0.0034	99.995	CMNPD4812	10.1071/Ch9911393
c1(cc(CCCCCCC\C=C/C\C=C/CCCCC)cc(O)c1)O	0.0004	0.0005	99.9991	CMNPD4813	10.1071/Ch9911393
c1(cc(CCCCCC\C=C/C\C=C/C\C=C/C\C=C/CC)cc(O)c1)O	0.003	0.0047	99.9923	CMNPD4814	10.1071/Ch9911393
c1(cc(CCC\C=C/C\C=C/C\C=C/C\C=C/C\C=C/CC)cc(O)c1)O	0.0028	0.003	99.9942	CMNPD4815	10.1071/Ch9911393
c1(cc(CC\C=C/C\C=C/C\C=C/C\C=C/C\C=C/C\C=C/CC)cc(O)c1)O	0.0051	0.0023	99.9927	CMNPD4816	10.1071/Ch9911393
c1(cc(CCCCCCCCCCCC(C)C)cc(O)c1)O	0.0013	99.9955	0.0031	CMNPD4817	10.1071/Ch9911393
c1cc(ccc1O)CCCCC(CCCCCC2(C)C(O)=C(C)C(=O)OO2)C	0.0125	99.9588	0.0287	CMNPD4826	10.1021/np50077a043
[C@@H]1(C)O[C@@H](CC[C@H](C)[C@H](O)[C@H](C)[C@@H]2[C@H]([C@H](O)C[C@H](O)[C@H](C)[C@H](C[C@H]3O[C@H](C[C@@H](O)C\C=C(\C(=O)O[C@H]([C@H]([C@@H](O)[C@H](CC[C@@H]4O[C@@H](C)C[C@@H](OC)C4)C)C)[C@@H](C)[C@H](O)C[C@H](O)[C@H](C)[C@@H](O)C[C@H](CC=C5)O[C@@H]5C[C@@H](O)C\C=C(/C)\C(=O)O2)/C)C=CC3)OC)C)C[C@H](OC)C1	0.0145	99.9835	0.0019	CMNPD4827	10.1039/p19910002379
[C@H](O)([C@@H](C)CC[C@H](O[C@H]1C)C[C@H](OC)C1)[C@H](C)[C@@H]2[C@H]([C@H](O)C[C@H](O)[C@H](C)[C@H](C[C@H]3C[C@@H](CCC\C=C(\C(O[C@@H]([C@H](CC[C@@H]4O[C@@H](C)C[C@@H](OC)C4)C)[C@H](C)[C@@H](O)[C@@H](C)[C@H](O)C[C@H](O)[C@H](C)[C@@H](O)C[C@H](CC=C5)O[C@H]5C[C@@H](O)C\C=C(/C)\C(=O)O2)=O)/C)C=CC3)OC)C	0.0133	99.9849	0.0018	CMNPD4828	10.1039/p19910002379
[C@@H]1(C)O[C@@H](CC[C@H](C)[C@H](O)[C@H](C)[C@H]([C@H]([C@H](O)C[C@H](O)[C@H](C)[C@H](C[C@@H]2CC=C[C@@H](C[C@@H](O)C\C=C(\C(=O)O)/C)O2)OC)C)OC(=O)\C(\C)=C\C[C@H](O)C[C@@H]3C=CC[C@@H](C[C@H](OC)[C@H]([C@H](C[C@H]([C@H](C)[C@H](O)[C@H]([C@@H](O)[C@H](CC[C@@H]4O[C@@H](C)C[C@@H](OC)C4)C)C)O)O)C)O3)C[C@H](O)C1	0.0249	99.9527	0.0224	CMNPD4829	10.1039/p19910002379
O1[C@H](C[C@@H](O)C\C=C(\C(=O)O)/C)C=CC[C@H]1C[C@H](OC)[C@@H](C)[C@@H](O)C[C@@H](O)[C@H](C)[C@H](O)[C@@H](C)[C@@H](O)[C@@H](C)CC[C@H](O[C@H]2C)C[C@H](OC)C2	0.0065	99.9924	0.0011	CMNPD4830	10.1039/p19910002379
[C@@H]1(C)O[C@@H](CC[C@H](C)[C@H](O)[C@H](C)[C@@H]2[C@H]([C@H](O)C[C@H](O)[C@H]([C@H](OC)C[C@H]3O[C@H](C[C@@H](O)C\C=C(\C=C\C(=O)O[C@H]([C@H]([C@@H](O)[C@H](CC[C@@H]4O[C@@H](C)C[C@@H](OC)C4)C)C)[C@@H](C)[C@H](O)C[C@H](O)[C@@H](C)[C@H](O)C[C@H](CC=C5)O[C@@H]5C[C@@H](O)C\C=C(/C)\C=C\C(=O)O2)/C)C=CC3)C)C)C[C@H](OC)C1	0.0145	99.9824	0.0031	CMNPD4831	10.1039/p19910003185
[C@@H]1(C)O[C@@H](CC[C@H](C)[C@H](O)[C@H](C)[C@@H]2[C@H]([C@H](O)C[C@H](O)[C@H]([C@H](OC)C[C@H]3O[C@H](C[C@@H](O)C\C=C(\C=C\C(=O)O[C@H]([C@H]([C@@H](O)[C@H](CC[C@@H]4O[C@@H](C)C[C@@H](OC)C4)C)C)[C@@H](C)[C@H](O)C[C@H](O)[C@@H](C)[C@H](OC)C[C@H](CC=C5)O[C@@H]5C[C@@H](O)C(O)\C=C(/C)\C=C\C(=O)O2)/C)C=CC3)C)C)C[C@H](OC)C1	0.012	99.9864	0.0017	CMNPD4832	10.1039/p19910003185
[C@@H]1(C)O[C@@H](CC[C@H](C)[C@H](O)[C@H](C)[C@@H]2[C@H]([C@H](O)C[C@H](O)[C@H]([C@H](OC)C[C@H]3O[C@H](C[C@@H](O)C\C=C(\C=C\C(=O)O[C@H]([C@H]([C@@H](O)[C@H](CC[C@@H]4O[C@@H](C)C[C@@H](OC)C4)C)C)[C@@H](C)[C@H](O)C[C@H](O)[C@@H](C)[C@H](OC)C[C@H](CC=C5)O[C@@H]5C[C@@H](O)C\C=C(/C)\C=C/C(=O)O2)/C)C=CC3)C)C)C[C@H](OC)C1	0.0133	99.9849	0.0018	CMNPD4833	10.1039/p19910003185
[C@@H]1(C)O[C@@H](CC[C@H](C)[C@H](O)[C@H](C)[C@@H]2[C@H]([C@H](O)C[C@H](O)[C@H]([C@H](OC)C[C@H]3O[C@H](C[C@@H](O)C\C=C(\C=C\C(=O)O[C@H]([C@H]([C@@H](O)[C@H](CC[C@@H]4O[C@@H](C)C[C@@H](OC)C4)C)C)C[C@H](O)C[C@H](O)[C@@H](C)[C@H](OC)C[C@H](CC=C5)O[C@@H]5C[C@@H](O)C\C=C(/C)\C=C\C(=O)O2)/C)C=CC3)C)C)C[C@H](OC)C1	0.012	99.9854	0.0026	CMNPD4834	10.1039/p19910003185
[C@@H]1(C)O[C@@H](CC[C@H](C)[C@H](O)[C@H](C)[C@H]([C@H]([C@H](O)C[C@H](O)[C@H]([C@H](OC)C[C@@H]2CC=C[C@@H](C[C@@H](O)C\C=C(\C=C\C(=O)O)/C)O2)C)C)O)C[C@H](OC)C1	0.0079	99.9909	0.0012	CMNPD4835	10.1039/p19910003185
[C@@H]1(C)O[C@@H](CC[C@H](C)[C@H](O)[C@H](C)[C@@H]2[C@H]([C@H](O)C[C@H](O)[C@H]([C@H](OC)C[C@H]3O[C@H](C[C@@H](O)C\C=C(\C=C\C(=O)O[C@H]([C@H]([C@@H](O)[C@H](CC[C@@H]4O[C@@H](C)C[C@@H](OC)C4)C)C)[C@@H](C)[C@H](O)C[C@H](O)[C@@H](C)[C@H](OC)C[C@H](CC=C5)O[C@@H]5C[C@@H](O)C\C=C(/C)\C=C\C(=O)O2)/C)C=CC3)C)C)C[C@H](OC)C1	0.012	99.9864	0.0017	CMNPD4836	10.1021/jo00011a033
c1(O)c(c(O)c(C(=O)OC(CCC)C2)c2c1)Br	0.0012	0.0075	99.9913	CMNPD4838	10.1021/jo00016a031
[C@@H]1([C@H]2[C@]([H])(C[C@]([H])([C@H](O3)[C@H]3[C@H]4C)[C@]45[H])[C@@]5([H])CC1)\C=C\C(=O)C(C(C(N6)C(O)CCNC(=O)\C=C/C2)=O)=C6O	0.0015	99.9976	0.0009	CMNPD4839	10.1021/jo00016a006
O([C@@H]1C([C@]2(O[C@@H]1[C@@H](OC)C[C@H](OC)[C@H](C)[C@H](O)[C@H](C)\C=C(/C)\C(\C)=C/C=C/C(/C)=C\C#N)C[C@@H](O)[C@H](C)[C@H](C\C=C\c3coc([C@@H](C)CCNC(=O)[C@@H](O)[C@@H](O)[C@@H](N(C)C)COC)n3)O2)(C)C)P(O)(O)=O	0.009	99.9894	0.0017	CMNPD4840	10.1016/S0040-4020(01)96031-4
O([C@@H]1C([C@]2(O[C@@H]1[C@@H](OC)C[C@H](OC)[C@H](C)[C@H](O)[C@H](C)\C=C(/C)\C(\C)=C/C=C/C(/C)=C/C#N)C[C@@H](O)[C@H](C)[C@H](C\C=C\c3coc([C@@H](C)CCNC(=O)[C@@H](O)[C@@H](O)[C@@H](N(C)C)COC)n3)O2)(C)C)P(O)(O)=O	0.009	99.9897	0.0013	CMNPD4841	10.1016/S0040-4020(01)96031-4
O([C@@H]1C([C@]2(O[C@@H]1[C@@H](OC)C[C@H](OC)[C@H](C)[C@H](O)[C@H](C)\C=C(/C)\C(\C)=C/C=C/C(/C)=C\C#N)C[C@@H](O)[C@H](C)[C@H](C\C=C\c3coc([C@@H](C)C[C@@H](C)NC(=O)[C@@H](O)[C@@H](O)[C@@H](N(C)C)COC)n3)O2)(C)C)P(O)(O)=O	0.0098	99.9881	0.0021	CMNPD4842	10.1016/S0040-4020(01)96031-4
O([C@@H]1C([C@]2(O[C@@H]1[C@@H](OC)C[C@H](OC)[C@H](C)[C@H](O)[C@H](C)\C=C(/C)\C(\C)=C/C=C/C(/C)=C/C#N)C[C@@H](O)[C@H](C)[C@H](C\C=C\c3coc([C@@H](C)C[C@@H](C)NC(=O)[C@@H](O)[C@@H](O)[C@@H](N(C)C)COC)n3)O2)(C)C)P(O)(O)=O	0.0042	99.994	0.0018	CMNPD4843	10.1016/S0040-4020(01)96031-4
O=C1OC(CC(C)C\C=C/C(=O)OC(\C=C(/C)\C=C\C(=C\CN(C)C)\C)Cc(nc2C(C)CC(N)C1)sc2)C	0.0025	99.9965	0.001	CMNPD4844	10.1016/0040-4039(91)80182-6
c1(occ(c2occ(C(OC)C[C@]3([H])C[C@H](O)C[C@](OC)(C)O3)n2)n1)CC\C=C\C\C(\C)=C/C(\C=C\C)C	0.061	99.9381	0.0009	CMNPD4847	10.1021/ja00008a056
c1(occ(c2occ(C(OC)C[C@]3([H])C[C@H](O)C[C@](OCC)(C)O3)n2)n1)CC\C=C\C\C(\C)=C/C(\C=C\C)C	0.0114	99.9879	0.0007	CMNPD4848	10.1021/ja00008a056
c1(occ(c2occ(C(OC)C[C@]3([H])C[C@H](O)C[C@](OCCCC)(C)O3)n2)n1)CC\C=C\C\C(\C)=C/C(\C=C\C)C	0.0556	99.9434	0.001	CMNPD4849	10.1021/ja00008a056
c1(occ(c2occ(C(OC)C[C@]3([H])CCC[C@](OC)(C)O3)n2)n1)CC\C=C\C\C(\C)=C/C(\C=C\C)C	0.1073	99.8917	0.001	CMNPD4850	10.1021/ja00008a056
C1(N[C@H](C(=O)N(CCC2)[C@@H]2C(=O)N[C@H](C(=O)N[C@@H](CC(N)=O)C(=O)N(CCC3)[C@@H]3C(=O)N[C@H](C(=O)N[C@H]1C(C)C)Cc4ccccc4)C(C)C)C(C)C)=O	0.0218	0.0642	99.9141	CMNPD4853	10.1021/jm00115a027
c1cc(c(cc1O)C(N[C@@H](CCCNC(=N)N)C(N2CCC[C@H]2C(=O)N[C@@H](C(CC)C)C(=O)N[C@H](C(=O)O)CC)=O)=O)O	0.0042	99.9948	0.001	CMNPD4854	10.1016/0040-4039(91)85043-5
[C@@H]1(CCCNC(=O)[C@@H](NC(=O)\C=C\c2nc([C@H](C)NC(=O)C(=O)[C@H](CC(C)C)NC(=O)[C@H](CCC3)N3C1=O)oc2)Cc4c5c([nH]c4Br)ccc(O)c5)NC(=O)[C@H](CC)NC(=O)C[C@@H](C)CC	0.0103	99.9886	0.0011	CMNPD4855	10.1021/ja00020a080
N1(C(=O)[C@H](CC(C)C)NC([C@H](C)NC([C@H](NC(=O)N[C@H](C(=O)O)CC(C)C)CCCCNC(=O)C(NC(=O)[C@@H]1CC(C)C)Cc(c(Br)[nH]2)c(c2cc3)cc3O)=O)=O)C	0.0099	99.9889	0.0012	CMNPD4856	10.1039/c39910001050
O=C1[C@H](NC(N[C@H](C(O)=O)c2ccccc2)=O)CCCCNC(=O)[C@@H](NC(=O)C(N(C)C(=O)[C@H](CC(C)C)NC(=O)[C@H](CC(C)C)N1)Cc(c[nH]3)c(cc(O)c4Cl)c3c4)Cc5ccccc5	0.0078	99.991	0.0012	CMNPD4857	10.1039/P19910002609
C(N[C@H]1CCCNC(=O)[C@H](Cc2c3c([nH]c2Br)ccc(O)c3)NC(=O)\C=C\c4nc([C@H](CC)NC(=O)C([C@@H](CC(C)C)NC(=O)[C@H](CCC5)N5C1=O)=O)oc4)([C@H](CCC)NC(=O)[C@H](C(CC)C)NC(=O)C(O)C(C)CC)=O	0.0052	99.9942	0.0006	CMNPD4858	10.1021/ja00020a081
C(N[C@H]1CCCNC(=O)[C@H](Cc2c3c([nH]c2Br)ccc(O)c3)NC(=O)\C=C\c4nc([C@H](CC)NC(=O)C([C@@H](CC(C)C)NC(=O)[C@H](CCC5)N5C1=O)=O)oc4)([C@H](CC)NC(=O)[C@H](C(CC)C)NC(=O)C(O)C(C)CC)=O	0.0095	99.9899	0.0006	CMNPD4859	10.1021/ja00020a081
C(N[C@H]1CCCNC(=O)[C@H](Cc2c3c([nH]c2Br)ccc(O)c3)NC(=O)\C=C\c4nc([C@H](C)NC(=O)C([C@@H](CC(C)C)NC(=O)[C@H](CCC5)N5C1=O)=O)oc4)([C@H](CC)NC(=O)[C@H](C(CC)C)NC(=O)C(O)C(C)CC)=O	0.0033	99.9957	0.001	CMNPD4860	10.1021/ja00020a081
N1(C(=O)[C@H](C(C)C)N(C(=O)[C@@H](C(C)C)NC(CCNC([C@H](C(CC)C)N(C)C(=O)[C@H](NC(=O)CCNC(=O)[C@@H](NC(=O)[C@H](NC(=O)[C@H](C(C)C)NC(=O)COC)CC(C)C)[C@@H](C)OC(=O)[C@@H](C(CC)C)N(C(=O)[C@@H](CC(C)C)NCCC(NC(=O)[C@@H]1C)=O)C)CC(C)C)=O)=O)C)C	0.002	0.0083	99.9897	CMNPD4861	10.1016/S0040-4020(01)96128-9
N1(C(=O)[C@H](C(C)C)N(C(=O)[C@@H](C(C)CC)NC(CCNC([C@H](C(C)C)N(C)C(=O)[C@H](NC(=O)CCNC(=O)[C@@H](NC(=O)[C@H](NC(=O)[C@H](C(C)C)NC(=O)COC)CC(C)C)[C@@H](C)OC(=O)[C@@H](C(CC)C)N(C(=O)[C@@H](CC(C)C)NCCC(NC(=O)[C@@H]1C)=O)C)CC(C)C)=O)=O)C)C	0.002	0.0106	99.9874	CMNPD4862	10.1016/S0040-4020(01)96128-9
N1(C(=O)[C@H](C(C)C)N(C(=O)[C@@H](C(C)CC)NC(CCNC([C@H](C(CC)C)N(C)C(=O)[C@H](NC(=O)CCNC(=O)[C@@H](NC(=O)[C@H](NC(=O)[C@H](C(C)C)NC(=O)COC)CC(C)C)[C@@H](C)OC(=O)[C@@H](C(C)C)N(C(=O)[C@@H](CC(C)C)NCCC(NC(=O)[C@@H]1C)=O)C)CC(C)C)=O)=O)C)C	0.002	0.0059	99.9921	CMNPD4863	10.1016/S0040-4020(01)96128-9
N1(C(=O)[C@H](C(C)C)N(C(=O)[C@@H](C(C)CC)NC(CCNC([C@H](C(CC)C)N(C)C(=O)[C@H](NC(=O)CCNC(=O)[C@@H](NC(=O)[C@H](NC(=O)[C@H](C(C)C)NC(=O)COC)CC(C)C)[C@@H](C)OC(=O)[C@@H](C(CC)C)N(C(=O)[C@@H](CC(C)C)NCCC(NC(=O)[C@@H]1C)=O)C)CC(C)C)=O)=O)C)C	0.002	0.0083	99.9897	CMNPD4864	10.1016/S0040-4020(01)96128-9
N1(C(=O)[C@H](C(C)C)N(C(=O)[C@@H](C(C)CC)NC(CCNC([C@H](C(CC)C)N(C)C(=O)[C@H](NC(=O)CCN(C)C(=O)[C@@H](NC(=O)[C@H](NC(=O)[C@H](C(C)C)NC(=O)COC)CC(C)C)[C@@H](C)OC(=O)[C@@H](C(CC)C)N(C(=O)[C@@H](CC(C)C)NCCC(NC(=O)[C@@H]1C)=O)C)CC(C)C)=O)=O)C)C	0.0015	0.0095	99.989	CMNPD4865	10.1016/S0040-4020(01)96128-9
C(C(N)=O)c(c1)cccc1	0.0058	0.0285	99.9657	CMNPD4866	10.1021/np50076a021
c12c(cccc1C(=O)C)c3c(cccc3)[nH]2	0.0375	98.2154	1.7471	CMNPD4867	10.1021/np50076a021
c12c(cccc1C)c3c(cccc3)[nH]2	0.0044	99.961	0.0346	CMNPD4868	10.1021/np50076a021
c1cc2c([nH]cc2\C=C\C(=O)C)cc1	0.0028	99.9722	0.025	CMNPD4869	10.1021/np50076a021
c12c(cccc1)[nH]cc2C\C=C\C(C)=O	0.2932	57.989	41.7179	CMNPD4870	10.1021/np50076a021
C(C)(\C=C\C(\C)=C(/C)\c1c[nH]c(ccc2)c1c2)=O	0.0166	99.369	0.6144	CMNPD4871	10.1021/np50076a021
Cc1ccc(c(C)c1C)\C=C\C(=O)C	0.0023	99.9926	0.0051	CMNPD4872	10.1021/np50076a021
S1C[C@@H](C(=O)N2[C@H](C3=O)CCC2)N3C1	0.0066	0.0504	99.9431	CMNPD4873	10.1021/np50076a046
n1(C)c2c(SN=CC2=O)nc1	0.0211	0.157	99.8219	CMNPD4874	10.1021/np50076a011
C1(C)(C)[C@@H](O)[C@@H](CC(C)C(Cl)Cl)N(C(=O)CC(C(Cl)Cl)C)C1=O	0.0219	99.615	0.3631	CMNPD4875	10.1021/np50073a004
C1(C)(C)[C@@H](O)[C@@H](CC(C)C(Cl)Cl)NC1=O	0.0295	99.703	0.2676	CMNPD4876	10.1021/np50073a004
Nc1[nH]c(cn1)\C=C\CNC(c2ccc[nH]2)=O	25.5148	0.0072	74.478	CMNPD4877	10.1021/np50074a051
n1cc(\C=C\CN)[nH]c1N	0.0067	99.9483	0.045	CMNPD4878	10.1021/np50078a034
n1cc([C@H](O)[C@@H](Cl)CN)[nH]c1N	0.0039	99.9922	0.0039	CMNPD4879	10.1016/0040-4039(91)80346-8
c1(cc(c(OC)c(OC)c1)OC)[C@@]2([H])CNC[C@@]([H])(c3c[nH]c(ccc4)c3c4)O2	25.4963	65.0176	9.4862	CMNPD4918	10.1021/jo00014a015
c1([C@]2(O[C@]([H])(CNC2)c3ccc(O)cc3)[H])cc(OC)c(OC)cc1	0.0027	99.9948	0.0025	CMNPD4920	10.1021/jo00014a015
C1(C(C=C2c(c(cn3C)CCN2C)c13)=O)=O	0.0005	0.0009	99.9987	CMNPD4922	10.1021/np50076a038
C1(C(C=C2c(c(c[nH]3)CCN2C)c13)=O)=O	0.0005	0.0009	99.9986	CMNPD4923	10.1021/np50076a038
c1c2c([C@H](C[C@@H]2C)C)c([nH]cc3)c3c1CC	0.0032	0.0132	99.9836	CMNPD4937	10.1021/ja00011a026
C(C1=C(CC(OC)=O)c([nH]c12)cc(nc(c3C)cc([nH]c4cc(nc5c2)c(C)c5CC)cc4C)c3CC)CC(OC)=O	0.1219	98.0218	1.8563	CMNPD4938	10.1016/S0040-4039(00)92135-X
C1=C(C(C(=C(O)C1=O)C[C@]2(C)[C@H](CCC([C@@]2([H])CC3)C(C)=C3)C)=O)O	4.7682	0.0119	95.22	CMNPD4940	10.1021/np50073a005
c12c(c(OC)ccc1O)C[C@@]3(C)[C@@]([C@@]([H])(CC[C@@H]3C)C4(C)C)(CCC4)O2	0.0577	0.0553	99.8871	CMNPD4945	10.1021/np50076a032
C(C\C(=C\CC\C(=C\CC\C(\C)=C/Cc1cc(O)c(O)c(OC)c1)\C)\C)\C=C(/C)\C	0.002	0.002	99.9961	CMNPD4953	10.1021/np50073a031
C1[C@](C(O)=O)(C)C2[C@](C3[C@](CC2)(CO)c(coc4)c4CC3)(C)CC(=O)O1	0.0188	0.0283	99.9529	CMNPD4975	10.1021/jo00003a057
CC1([C@]([H])(CC[C@]2([C@]3([H])[C@]4([H])[C@](OC(=O)C4)([H])O[C@H]3O)C)[C@@]2([H])C(=C)CCC1)C	22.7096	1.7361	75.5543	CMNPD4978	10.1021/np50073a023
CC1([C@]([H])(CC[C@]2([C@]3([H])[C@@H](O)O[C@@]([H])(OC(=O)C4)[C@]34[H])C)[C@@]2([H])C(=C)CCC1)C	22.7096	1.7361	75.5543	CMNPD4980	10.1107/S0108270190011970
C1CC[C@@](CC1(C)C)([C@]2([H])\C(=C/C)\[C@H]([C@@H](O)OC3)[C@H]3CC2=O)C	0.0004	0.0005	99.9991	CMNPD4983	10.1021/jo00001a010
C1CC[C@@](CC1(C)C)([C@]2(O)\C(=C/C)\C(=COC3)[C@H]3CC2=O)C	0.0879	1.274	98.6381	CMNPD4984	10.1021/jo00001a010
C(CC([C@@H]1C(C[C@@]([H])(CC2)[C@]1(C)C(=O)C=C2C)=O)C)(=O)CC(C)C	0.0384	0.4284	99.5332	CMNPD4986	10.1021/np50077a037
c1(CCC\C(\C)=C\C=C\C(C)CCCC(C)CC(=O)C(C(C)Cl)O)ccoc1	0.001	0.0012	99.9979	CMNPD5000	10.1039/c39910000097
[C@@H]12[C@H](C(=O)OC1C)[C@@](C)([C@H](O)CC([C@@](C)(CCCC3(C)C)C3CC4)[C@@]45C)C5C[C@@H]2O	9.6501	90.3337	0.0161	CMNPD5011	10.1021/np50074a002
C(=C(\C)/C)/CC(O[C@H](O[C@H](C)[C@@H]([C@@H]1O)O[C@H]2[C@H](O)[C@H](O)[C@@H](O)[C@H](C)O2)[C@@H]1O)\C(=C\[C@@H]3[C@@](O)(C\C=C(/C)\C(O)C\C=C(/C)\C)[C@@](C)(CCC4)[C@]4([H])[C@H](C)C3=O)\C	0.6079	82.5436	16.8485	CMNPD5026	10.1139/v91-201
[C@@H]1(C(=O)[C@@](C)(CCC2)[C@]2([H])[C@@H](C)[C@]1(O)C\C=C(\C(O[C@H](O[C@@H](C)[C@@H]([C@H]3O)O)[C@@H]3O)C\C=C(/C)\C)/C)\C=C(\C(O[C@H](O[C@H](C)[C@@H]([C@@H]4O)O[C@H]5[C@H](O)[C@H](O)[C@@H](O)[C@H](C)O5)[C@@H]4O)C\C=C(/C)\C)/C	5.5793	86.1621	8.2586	CMNPD5027	10.1139/v91-201
[C@@H]1(C(=O)[C@@](C)(CCC2)[C@]2([H])[C@@H](C)[C@]1(O)C\C=C(\C(O)C\C=C(/C)\C)/C)\C=C(\C(O[C@H](O[C@H](C)[C@@H]([C@@H]3O)O[C@H]4[C@H](O)[C@H](O)[C@H]([C@H](C)O4)O[C@@H]5O[C@@H](C)[C@H](O)[C@@H](O)[C@H]5O)[C@@H]3C)C\C=C(/C)\C)/C	1.4919	82.6685	15.8396	CMNPD5028	10.1139/v91-201
[C@@H]1(C(=O)[C@@](C)(CCC2)[C@]2([H])C(=C)[C@@H]1C\C=C(\C(O[C@H](O[C@H](C)[C@@H]([C@@H]3O)O[C@H]4[C@H](O)[C@H](O)[C@@H](O)[C@H](C)O4)[C@@H]3O)C\C=C(\C)/C)/C)\C=C(\C(O)C\C=C(/C)\C)/C	0.2741	23.9145	75.8114	CMNPD5029	10.1139/v91-201
C(=C(\C)/C)/CC(O)\C(\C)=C\[C@@H]1C(=O)[C@@](C)(CCC2)[C@]2([H])C(=C)[C@]1(O)C\C=C(\C(O[C@H](O[C@H](C)[C@@H]([C@@H]3O)O[C@H]4[C@H](O)[C@H](O)[C@@H](O)[C@H](C)O4)[C@@H]3O)C\C=C(\C)/C)/C	1.8065	29.513	68.6805	CMNPD5030	10.1139/v91-201
[C@@H]1(C(=O)[C@@](C)(CCC2)[C@]2([H])C(=C)[C@@H]1C\C=C(\C(O[C@H](O[C@H](C)[C@@H]([C@@H]3O)O[C@H](O4)[C@@H]([C@@H]([C@@H](O[C@@H]([C@@H]([C@@H]([C@H]([C@@H]5C)O)O)O)O5)[C@@H]4C)O)O)[C@@H]3C)C\C=C(/C)\C)/C)\C=C(\C(O)C\C=C(/C)\C)/C	1.1689	34.8527	63.9784	CMNPD5031	10.1139/v91-201
C(\C=C(/C)\C(O)C\C=C(/C)\C)C([C@@]1(C)CCC[C@@]1([H])C(C(=O)C\C=C(/C)\C(O[C@H](O[C@H](C)[C@@H]([C@@H]2O)O[C@H]3[C@H](O)[C@H](O)[C@@H](O)[C@H](C)O3)[C@@H]2O)C\C=C(/C)\C)=C)=O	0.0299	0.3419	99.6282	CMNPD5032	10.1139/v91-201
C1(=C2)OC(=CC[C@](C[C@H](CC3)OC)([H])[C@@]13C)[C@]([H])(CC[C@@H]4[C@H](C)CC[C@H](C(C)C)C)[C@]4(C)C2	0.006	0.003	99.991	CMNPD5033	10.1016/S0040-4039(00)71261-5
C1CCC2(C(Cc(c(C)co3)c3C2)=C1C)C	0.0143	0.0164	99.9693	CMNPD5051
C1(=C2[C@@](O)([C@H](OC1=O)C[C@H](C)CC(=O)C\C(\C)=C\C3)[C@@]3(C)CC2)C	0.0004	0.0011	99.9984	CMNPD5095	10.1021/jo00007a019
[C@@]12([C@@]([H])([C@@H](OC(C)=O)[C@@]3(O)[C@@H](OC(=O)[C@@H]3C)\C=C(\CO)/C[C@@]([H])(O4)[C@@]14[H])[C@@](C(C=C2)=O)(OC(=O)C)C)C	0.0266	0.0423	99.9311	CMNPD5111	10.1021/jo00007a020
C1[C@H](CC[C@@](C2=C([C@@H]3O)C(CC[C@@H]4[C@@H](\C=C\[C@@H](C)C(C)C)C)[C@]4(C)CC2)(C)[C@@]15[C@H]3O5)O	0.0009	0.0012	99.9979	CMNPD5137	10.1039/p19910001177
[C@H]1([C@@H]2[C@@](C)(C[C@H](O)OC1)C([C@@](C[C@@H]3O)([H])C(=O)[C@@](C)(CC[C@H](O)C4)C34)CC2)CC[C@H](C)C(C)C	0.1102	0.1003	99.7894	CMNPD5141	10.1039/p19910000493
c1cc(ccc1)[C@H](C[C@H](c2ccccc2)O)O	0.003	99.9721	0.0248	CMNPD5147	10.1021/np50075a016
CC(N)(CC(=O)C)C	0.012	99.87	0.118	CMNPD5148
C1C(=O)CC(C)(C)NC1(C)C	0.0012	0.0048	99.9939	CMNPD5149
c12c(cccc1)c3c(c(CC)ncc3S(=O)(C)=O)[nH]2	0.0247	99.9726	0.0026	CMNPD5151	10.1021/np50076a023
[C@H]1(OC(\C=C\C=C\CCC)=O)\C(\C[C@](C[C@]([H])([C@H](O)C)OC(=O)C[C@H](O)C[C@@]([H])(O[C@@]2(O)C[C@@]([H])(O[C@@]3([H])\C=C\C4(C)C)C\C(=C\C(OC)=O)\C3)C[C@H](OC(=O)C)C2(C)C)([H])O[C@]14O)=C\C(OC)=O	0.0115	99.987	0.0014	CMNPD5152	10.1021/np50077a004
[C@H]1(OC(=O)\C=C\C=C\CCC)\C(\C[C@](C[C@]([H])([C@H](O)C)OC(=O)C[C@H](O)C[C@@]([H])(O[C@@]2(O)C[C@@]([H])(O[C@@]3([H])\C=C\C4(C)C)C\C(=C\C(OC)=O)\C3)C[C@H](O)C2(C)C)([H])O[C@]14O)=C\C(OC)=O	0.0115	99.987	0.0014	CMNPD5153	10.1139/v91-126
[C@H]1(OC(=O)\C=C\C=C\CCC)\C(\C[C@](C[C@]([H])([C@H](O)C)OC(=O)C[C@H](O)C[C@@]([H])(O[C@@]2(O)C[C@@]([H])(O[C@@]3([H])\C=C\C4(C)C)C\C(=C\C(OC)=O)\C3)C[C@H](OC(=O)c5ccc(Br)cc5)C2(C)C)([H])O[C@]14O)=C\C(OC)=O	0.0114	99.9872	0.0014	CMNPD5154	10.1021/jo00003a086
O(C(=O)\C=C\C=C\CCC)[C@@H]1[C@]2(O[C@@](C[C@H](C(C)=O)OC(=O)C[C@H](O)C[C@@]([H])(O[C@@]3(O)C[C@@]([H])(O[C@@]4([H])\C=C\C2(C)C)C\C(=C\C(OC)=O)\C4)C[C@H](OC(C)=O)C3(C)C)([H])[C@@H](OC5=O)C1=C5)O	0.0095	99.9891	0.0014	CMNPD5155	10.1021/jo00008a054
O=C1O[C@@]2(OC(C[C@]([H])([C@H](O)C)OC(=O)C[C@H](O)C[C@@]([H])(O[C@@]3(O)C[C@@]([H])(O[C@@]4([H])\C=C\C2(C)C)C\C(=C\C(OC)=O)\C4)C[C@H](OC(C)=O)C3(C)C)=C5)[C@@H](OC(\C=C\C=C\CCC)=O)[C@@H]5C1O	0.006	99.9931	0.0009	CMNPD5156	10.1021/jo00008a054
O(C(=O)\C=C\C=C\CCC)[C@@H]1[C@]2(O[C@@](C[C@H]([C@H](O)C)OC(=O)C[C@H](O)C[C@@]([H])(O[C@@]3(O)C[C@@]([H])(O[C@@]4([H])\C=C\C2(C)C)C\C(=C\C(OC)=O)\C4)C[C@H](OC(C)=O)C3(C)C)([H])[C@@H](OC5=O)C1=C5)O	0.0091	99.9897	0.0012	CMNPD5157	10.1021/jo00008a054
[C@H]1(O)\C(\C[C@](C[C@]([H])([C@H](O)C)OC(=O)C[C@H](O)C[C@@]([H])(O[C@@]2(O)C[C@@]([H])(O[C@@]3([H])\C=C\C4(C)C)C\C(=C\C(OC)=O)\C3)C[C@H](OC(=O)C(C)(C)C)C2(C)C)([H])O[C@]14O)=C\C(OC)=O	10.3403	89.5784	0.0813	CMNPD5158	10.1016/S0040-4020(01)80873-5
[C@H]1(OC(\C=C\C=C\C(O)CC)=O)\C(\C[C@](C[C@]([H])([C@H](O)C)OC(=O)C[C@H](O)C[C@@]([H])(O[C@@]2(O)C[C@@]([H])(O[C@@]3([H])\C=C\C4(C)C)C\C(=C\C(OC)=O)\C3)C[C@H](OC(=O)C)C2(C)C)([H])O[C@]14O)=C\C(OC)=O	0.0106	99.988	0.0014	CMNPD5159	10.1016/S0040-4020(01)80873-5
C1[C@@]23[C@@]([H])([C@@](C)(CC[C@@H]2Br)OC3=O)[C@]([H])(C[C@@]4(CC([C@H](CC4)Br)(C)C)OC(=O)C)C1	0.0026	0.0012	99.9961	CMNPD5163	10.1021/np50075a026
O([C@]1(O)[C@H](C)CC2(C)C)[C@@]23C[C@H](OC(=O)C[C@H]([C@H](O)C)OC(=O)C1)[C@H](C)C(O3)[C@@H](C)CCCc4c(ccc(O)c4)Br	0.0016	99.9978	0.0006	CMNPD5164	10.1016/S0040-4039(00)93449-X
C(N[C@@H](Cc1ccccc1)c2nccs2)([C@H](C)[C@H]([C@@H]3CCCN3C(=O)C[C@@H](OC)[C@H]([C@H](CC)C)N(C)C(=O)[C@H](C(C)C)NC([C@H](C(C)C)N(C)C)=O)OC)=O	0.0022	99.9949	0.0029	CMNPD5165	10.1016/S0040-4039(00)92123-3
C1CC\C=C/C[C@@H]2[C@H]([C@H](OC(=O)C)C[C@@H]2O)\C=C\[C@H](CCCCC)OC1=O	5.9428	94.0505	0.0068	CMNPD5166	10.1021/jo00008a056
C1(\C(\C)=C\[C@@H](C)C[C@@H](C)C[C@@H](C)CC)=C(C(=O)C(OC(=O)C)(C)O1)C	0.0003	0.0009	99.9988	CMNPD5169
C(C)(C(\C(\C)=C\C(C)C[C@@H](C)C[C@@H](C)CC)=O)C(CC)=O	0.0009	0.0046	99.9944	CMNPD5170
C(/C)(=C/C(C)C[C@@H](C)C[C@@H](C)CC)\C(CC)=O	0.0016	0.0127	99.9857	CMNPD5171
C(=C(\C=C(\C1=C(C)C(=O)C(C)=C(OC)O1)/C)/C)/CC	0.0051	99.9815	0.0135	CMNPD5172	10.1016/S0040-4020(01)80988-1
C(=C(\C=C\C1=CC(=O)C(C)=C(OC)O1)/C)/CC	0.0089	99.9582	0.033	CMNPD5173	10.1016/S0040-4020(01)80988-1
C(=C\C1=CC(OC)=C(C)C(=O)O1)/C(=C/C)/C	0.0018	0.022	99.9762	CMNPD5174	10.1016/S0040-4020(01)80988-1
C(=C\C1=CC(OC)=C(C)C(=O)O1)/C(=C/CC)/C	0.1152	92.3023	7.5825	CMNPD5175	10.1016/S0040-4020(01)80988-1
C(=C\C1=CC(OC)=C(C)C(=O)O1)/C(=C/C(C)C)/C	0.0073	99.9784	0.0143	CMNPD5176	10.1016/S0040-4020(01)80988-1
C(=C(\C1=C(C)C(OC)=CC(=O)O1)/C)/C(=C/C)/C	0.0003	0.0009	99.9988	CMNPD5177	10.1016/S0040-4020(01)80988-1
C(=C(\C1=C(C)C(OC)=CC(=O)O1)/C)/C(=C/CC)/C	0.002	0.0137	99.9843	CMNPD5178	10.1016/S0040-4020(01)80988-1
C1CC[C@]2(C(=CC(C(N=C=S)(C)C)CC2)[C@H]1C)C	1.2876	98.6792	0.0331	CMNPD5186	10.1021/jo00011a065
CC1([C@]([H])(C[C@H](OC(=O)C)[C@]2([C@]3([H])COC(=O)C[C@H]3COC(C)=O)C)[C@@]2([H])C(=C)CCC1)C	43.5744	0.5866	55.839	CMNPD5197	10.1021/np50076a011
c1ccc(\C=C\CCC\C=C\C=C\C[C@H](C)O)cn1	0.0506	99.9461	0.0032	CMNPD5203	10.1007/Bf02041253
c1ccc(\C=C\CCC\C=C\C=C\C[C@H](C)OC(=O)C)cn1	0.0006	99.9976	0.0017	CMNPD5204	10.1007/Bf02041253
n1c(N)c2c(nc1)n([C@H](O[C@H](C[As](C)(C)=O)[C@H]3O)[C@@H]3O)cn2	0.005	99.9776	0.0174	CMNPD5206	10.1039/c39910000928
OOC(C)OOCC	0.0011	0.0047	99.9942	CMNPD5207	10.1016/S0040-4039(00)92169-5
CC(OCC)OO	0.0127	0.1331	99.8541	CMNPD5208	10.1016/0040-4039(91)80504-Y
C1(CCC\C=C/C[C@@H](O)[C@H](\C=C/C=C/C=C/CCCCC)O1)=O	14.6246	0.7559	84.6194	CMNPD5210	10.1016/S0040-4039(00)93445-2
C(/C=C/C(C)N)=C/CCCCCC	0.003	99.9921	0.0049	CMNPD5213	10.1071/Ch9910627
C(CC)CCCCC\C=C/C=C/C(C)N	0.935	29.7823	69.2827	CMNPD5214	10.1071/Ch9910627
c1c(C(=C2)\C(\OC2=O)=C\c(ccc(O)c3)c3)ccc(O)c1	0.0004	0.0004	99.9992	CMNPD5225	10.1021/jo00022a012
c1c(C(=C2)\C(\OC2=O)=C\c(ccc(OC)c3)c3)ccc(O)c1	0.0004	0.0006	99.9989	CMNPD5226	10.1021/jo00022a012
C(=C(/N=C1c2[nH]ccc2)\C(OC)=C1)/c3c(cc(c4[nH]ccc4)[nH]3)OC	0.0018	99.9974	0.0007	CMNPD5232	10.1007/Bf01959957
c1cc2c(c(n1)C(=O)C=C3C(O)CNC(\C=C(/C)\C)=O)c3nc(cccc4)c24	0.0746	99.9171	0.0082	CMNPD5236	10.1021/np50078a022
c1cc2c(c(n1)C(=O)C=C3C(OC)CNC(\C=C(/C)\C)=O)c3nc(cccc4)c24	1.7865	98.2036	0.0098	CMNPD5238	10.1021/np50078a022
c1cc2c(c(n1)C(=O)C=C3C(OC(=O)CCCCCCC\C=C\CCCCCCCC)CNC(\C=C(/C)\C)=O)c3nc(cccc4)c24	2.4502	97.5458	0.004	CMNPD5240	10.1021/np50078a022
[C@@H]1(N2[C@@]([H])(CCC1)CC[C@@H](OC(=O)C)[C@@H]2C)\C=C\C=C\CCCCCC	0.09	28.3887	71.5213	CMNPD5248	10.1021/ja00008a060
[C@@H]1(N2[C@@]([H])(CCC1)CC[C@@H](O)[C@@H]2C)\C=C\C=C\CCCCCC	7.5755	88.3379	4.0867	CMNPD5249	10.1021/ja00008a060
[C@@H]1(N2[C@@]([H])(CCC1)CC[C@@H](O)[C@@H]2C)\C=C\C=C\CCCC	0.676	99.1268	0.1972	CMNPD5250	10.1016/S0040-4039(00)79761-9
c1(ccc2cc1[C@](c(c34)oc(n3)[C@H](C(C)C)NC(=O)[C@](NC(=O)C(N)C(C)C)([H])C2)(c(ccc5)c6c5c7c(c(ccc7)[nH]c8Cl)c8c(c(Cl)n9)oc49)C(O)O6)O	0.5022	99.0341	0.4637	CMNPD5252	10.1021/ja00006a060
c1(c(cc2cc1[C@](c(c34)oc(n3)[C@H](C(C)C)NC(=O)[C@](N)([H])C2)(c(ccc5)c6c5c7c(c(ccc7)[nH]c8Cl)c8c(c(Cl)n9)oc49)C(O)O6)Br)O	0.1581	99.8256	0.0163	CMNPD5253	10.1021/ja00006a060
O=C1[C@H](CC(C)C)NC(=O)[C@H]2N(C(=O)[C@@H](NC(=O)[C@H](CCC3)N13)CC(C)C)CCC2	0.005	99.9461	0.0489	CMNPD5254	10.1016/S0040-4039(00)78797-1
O=C1[C@H](C(C)C)NC(=O)[C@H]2N(C(=O)[C@@H](NC(=O)[C@H](CCC3)N13)C(C)C)CCC2	0.0401	71.4379	28.522	CMNPD5255	10.1016/S0040-4039(00)78797-1
O=C1[C@H](Cc(c2)cccc2)NC(=O)[C@H]3N(C(=O)[C@@H](NC(=O)[C@H](CCC4)N14)Cc(c5)cccc5)CCC3	3.5043	96.3099	0.1858	CMNPD5256	10.1016/S0040-4039(00)78797-1
Cl[C@H]1[C@H](Cl)C[C@]2([C@@]([H])(C[C@@H](O)C(=C)[C@@H]2CC(O)C3C(=O)NC(=O)C3)C1(C)C)C	0.2346	99.7458	0.0196	CMNPD5257	10.1016/S0040-4039(00)93579-2
N1(C(Nc(ncc(C(=O)CCOC)n2)c2C1=O)=O)C	0.0015	0.0096	99.9889	CMNPD5296	10.1246/cl.1991.563
N1(C(N(C)c(ncc(C(=O)CCOC)n2)c2C1=O)=O)C	0.0005	0.0011	99.9984	CMNPD5297	10.1246/cl.1991.563
N1(C(Nc(ncc(C(=O)CCO)n2)c2C1=O)=O)C	0.0011	0.0013	99.9976	CMNPD5298	10.1246/cl.1991.563
C1(C)=C(c([nH]c12)cc3nc(cc4[nH]c(cc(nc(c2)c5)c5C)cc4C)C(C)(C)[C@@H]3CCC(OC)=O)CCC(OC)=O	0.0288	99.9612	0.01	CMNPD5299	10.1002/jlac.1991199101126
C([C@@H]1O[C@@H]([C@H](O[C@H]([C@H](Br)CC)C2)C1)[C@@H](Br)[C@@H](O)[C@H]2Br)=C=CBr	0.0004	0.0015	99.9981	CMNPD5400	10.1021/np50083a011
C(\C=C\CCCCCCCCCCC=CCCCCCC)#C	7.2116	92.7274	0.061	CMNPD5414	10.1021/np50087a015
O=C1[C@@H](O)CO[C@H](CO)C1	0.0223	24.5253	75.4524	CMNPD5415	10.3987/COM-91-5961
C1=C(C)[C@]([H])([C@H](C)C[C@H]2C)[C@]2([H])[C@@](CC)(\C=C(/C)\C(O)=O)[C@@H]1c(c3)cccc3	0.8453	11.2534	87.9013	CMNPD5416	10.1016/S0040-4039(00)92247-0
C(=C\C(\C)=C\C[C@H](O)C[C@@H](C=CC[C@H]1C[C@H](OC)[C@@H](C)[C@@H](O)C[C@@H](O)[C@H](C)[C@H](O)[C@@H](C)[C@@H](O)[C@@H](C)CC[C@H](O[C@H]2C)C[C@H](OC)C2)O1)/C(O)=O	0.0045	99.9948	0.0007	CMNPD5424	10.1016/S0040-4039(00)93962-5
C(/C[C@@](O)([C@H](C)C(=O)O[C@H]([C@H](C)[C@]([H])(C[C@@](O[C@@H]1CC[C@H]2O)(O)[C@]([H])(C(=O)[C@H](C)CC3)[C@]3(O)[C@@H]1C)O[C@@H]4\C=C(/C)\C)C4)O[C@@]25[H])(\C5)=C\C(OC)=O	0.0041	99.9953	0.0006	CMNPD5425	10.1021/ja00045a055
[C@H]1(C[C@@H](O)C(C)(C)[C@@H](C[C@H](O)CCC\C=C\C=C\C=C\C(N[C@H](C(O)=O)CCCNC(N)=N)=O)O1)[C@H](OC)NC(=O)[C@@H](O)[C@](OC)(O[C@H](C)[C@@H]2C)CC2=C	0.2655	99.7328	0.0017	CMNPD5436	10.1016/S0040-4020(01)86585-6
[C@H]1(C[C@H](O)C(C)(C)[C@@H](CC(=O)CCC\C=C\C=C\C=C\C(N[C@H](C(O)=O)CCCNC(N)=N)=O)O1)CNC(=O)[C@@H](O)[C@](OC)(O[C@H](C)[C@@H]2C)CC2=C	0.0705	99.9286	0.001	CMNPD5437	10.1016/S0040-4020(01)86585-6
N(C(=O)\C=C\CC(C(Cl)(Cl)Cl)C)([C@H](C(OC)=O)C[C@H](C)C(Cl)(Cl)Cl)C	0.0103	17.1994	82.7903	CMNPD5451	10.1016/0040-4039(93)88012-8
c1cc(ccc1)C[C@H](OC)[C@H](\C=C(\C=C\[C@@H]2NC(=O)[C@@H](NC(=O)[C@@H](C)[C@H](C(O)=O)NC(\C(=C\C)\N(C)C(CC[C@H](C(O)=O)NC(=O)[C@H]2C)=O)=O)C(C)C)/C)C	0.001	99.9985	0.0004	CMNPD5452	10.1016/S0040-4039(00)91674-5
O=C1N(CCC2)C2C(NC(C(=O)NC(C(=O)NC(C(=O)NC(C(NC(CC(=O)N)C(=O)N(CCC3)C13)=O)C(C)C)C(C)C)C(C)C)Cc4ccccc4)=O	0.0589	92.9338	7.0073	CMNPD5453	10.1016/S0040-4039(00)61115-2
C(c1ccccc1)[C@H]2C(N[C@@H](CC(=O)N)C(=O)N[C@@H](CO)C(=O)N[C@@H](CC(C)C)C(=O)N[C@@H](C)C(=O)N[C@H](C(=O)N(CCC3)[C@@H]3C(=O)N2)[C@@H](C)CC)=O	0.0062	99.9899	0.004	CMNPD5454	10.1021/jo00052a041
N1(C(C(=O)NC(C(=O)N(C(C(NC(C(=O)OC(c(coc2C(\C=C\c3ccccc3)C)n2)C(C)C(=O)NC(C(O)=O)CC(=O)N(C(C(C)C)C1=O)C)C(OC)c4ccccc4)=O)CC5)C5)CC(=O)N)C(C)CC)C	0.0056	99.9908	0.0037	CMNPD5455	10.1246/cl.1992.431
N1(C(C(=O)NC(C(=O)N(C(C(NC(C(=O)OC(c(coc2C(\C=C\c3ccccc3)C)n2)C(C)C(=O)NC(C(O)=O)CC(=O)N(C(C(C)CC)C1=O)C)C(OC)c4ccccc4)=O)CC5)C5)CC(=O)N)C(C)CC)C	0.0045	99.9921	0.0034	CMNPD5456	10.1246/cl.1992.431
N1(C(C(=O)NC(C(=O)N(C(C(NC(C(=O)OC(c(coc2C(\C=C\c3ccccc3)C)n2)C(C)C(=O)NC(C(O)=O)CC(=O)N(C(C(C)CC)C1=O)C)Cc4ccccc4)=O)CC5)C5)CC(=O)N)C(C)CC)C	0.0035	99.9929	0.0036	CMNPD5457	10.1246/cl.1992.431
N1(C(C(=O)NC(C(=O)N(C(C(NC(C(=O)OC(c(coc2\C(=C\Cc3ccccc3)\C)n2)C(C)C(=O)NC(C(O)=O)CC(=O)N(C(C(C)CC)C1=O)C)C(OC)c4ccccc4)=O)CC5)C5)CC(=O)N)C(C)CC)C	0.0042	99.9919	0.0039	CMNPD5458	10.1246/cl.1992.431
C1([C@H](C(CC)C)NC(=O)[C@H](C)NC(=O)[C@H](CNC(=O)\C(=C\c2c[nH]c(ccc3)c2c3)\NC(=O)\C=C\c4nc([C@H](COC)NC1=O)sc4)NC(=O)[C@H](C(CC)C)NC(=O)[C@H](O)CNC=O)=O	0.0031	99.9956	0.0013	CMNPD5459	10.1021/jo00046a046
N([C@@H](CNC(=O)\C=C\[C@H](Cc1ccc(O)cc1)NC(=O)[C@@H](Cc2ccccc2)NC(=O)C(=O)[C@H](CCCNC(N)=N)NC(=O)[C@H]3N4CCC3)C4=O)C(=O)C	25.5321	74.459	0.009	CMNPD5461	10.1021/ja00042a053
[C@H]1(N(C(=O)[C@@H](N(C)[C@H]23)CC(C(=O)C(C)=C(OC)C4=O)=C24)C3CC(C(=O)C(C)=C(OC)C5=O)=C15)COC(=O)\C(=C/C)\C	0.9511	99.029	0.0199	CMNPD5463	10.1016/0040-4039(92)80008-8
n1c(c(C(=O)N(C)C2=O)n([C@@H](C[C@@H]3O)O[C@@H]3CO)c1)N2C	0.0033	0.011	99.9857	CMNPD5480	10.1016/S0040-4020(01)88254-5
c1(Br)c(Br)c(Br)[nH]c1C(O)=O	0.0203	99.9612	0.0185	CMNPD5483
c1cc(Br)[nH]c1C(OC)=O	0.4573	99.5021	0.0406	CMNPD5485
c1c(Br)c[nH]c1C(OC)=O	32.3526	67.633	0.0144	CMNPD5486
CC1([C@]([H])(CC=C(C)[C@@H]2Cc3cc(C(OC)=O)ccc3O)[C@]2(C)CCC1)C	0.0865	99.8981	0.0154	CMNPD5506	10.1016/S0040-4020(01)80012-0
c1c2c(C(C3=C([C@]2(CC[C@@H]4O)C)[C@@]4([H])CO3)=O)cc(C(=O)CCC5O)c15	0.2701	99.7252	0.0047	CMNPD5520	10.1021/np50085a028
c1cc(O)c(C\C=C(/C)\CC\C=C(/C)\CC\C=C(/C)\CC\C=C(/C)\CC\C=C(/C)\C)cc1O	0.0024	0.0024	99.9952	CMNPD5528	10.1071/Ch9921321
C1[C@@]2([H])[C@](C)(CC=C(C)C1)CC[C@](C)(C(=O)C=C3C(C)C)[C@@]23[H]	0.0005	0.0011	99.9984	CMNPD5545	10.1080/10575639208048911
C1[C@@]2([H])[C@](C)(CC=C(C)C1)C[C@H](O)[C@](C)([C@@H](O)C=C3C(C)C)[C@@]23[H]	0.0418	8.7707	91.1875	CMNPD5548	10.1080/10575639208048911
C1CC[C@]2(C)[C@]([H])(CC[C@](C)(C[C@H](O3)[C@@]3(C)CC4)[C@@]24[H])C1(C)C	1.9011	98.0666	0.0323	CMNPD5550	10.1021/np50088a004
C(CC1C(C)(C)CCCC1=C)[C@@]2(C)O[C@@](C)(C=C)CCC2	6.5103	74.8945	18.5952	CMNPD5551	10.1021/np50088a004
C(=O)(\C=C(/C)\C)\C=C(\C)/CCC\C(=C\C=C\C(C=C)(O)C)\C	2.6134	96.9179	0.4688	CMNPD5557	10.1021/np50087a017
C(/C=C(\C)/CC\C=C(/C)\CC\C=C(/C)\C)=C\C(C=C)(O)C	0.1171	99.4733	0.4096	CMNPD5559	10.1021/np50087a017
C1C2[C@](CC=C(C)C1)(C)CC[C@@](C)([C@H](O)C=C3C(C)C)[C@]23[H]	0.1505	13.9084	85.9412	CMNPD5560	10.1021/np50088a006
C(C(C)CCCC(C)CCCC(C)C)CCC1=CC(=O)OC1	0.0323	99.9673	0.0004	CMNPD5610	10.1071/Ch9921705
C1(=O)CC[C@]2(C(CCC([C@](C(O)=O)(CC[C@@H]3[C@H](C)CC\C=C(/C)\C)[C@]3(C)CC4)=C24)C1(C)C)C	14.8498	0.0174	85.1328	CMNPD5635	10.1021/np50089a021
C1=C2[C@](CC[C@]2(O)C(C)C)(C[C@@](C(=C)CCC3)(O)[C@]3(C)C1)C	0.0201	0.0446	99.9353	CMNPD564	10.1021/ja00431a072
C1[C@H](O)CC[C@@](C2C([C@@H](O)[C@@H]3O)[C@@]([H])(C(=O)[C@H]([C@](O)(CC(C)C)C[C@H]4C)[C@H]45)[C@]5(C)CC2)(C)[C@]13[H]	13.9249	2.3912	83.6839	CMNPD5652	10.1021/jo00037a009
C(CCCCCCCCCCc(oc1CCC)c(C)c1C)([C@H](CO)NC(C)=O)=O	0.0007	99.9985	0.0008	CMNPD5664	10.1016/S0040-4039(00)60816-X
C(CCCCCCCCCCc(oc1CCCCC)c(C)c1C)([C@H](CO)NC(C)=O)=O	0.0012	99.9944	0.0045	CMNPD5665	10.1016/S0040-4039(00)60816-X
C(CCCCCCCCCCc(oc1CCCCC)cc1C)([C@H](CO)NC(C)=O)=O	0.0016	99.9957	0.0027	CMNPD5666	10.1016/S0040-4039(00)60816-X
C12C(CCC(C)=C(C=C3)C1=C3C)C2(C)C	0.0354	2.4667	97.4979	CMNPD5673	10.1021/np50087a004
C1[C@H](OC(=O)C)C=C2[C@](C)([C@@H]([C@H](C)CO3)[C@]3(O)CC2)[C@H]1C	0.0146	0.0039	99.9814	CMNPD5674	10.1021/np50087a004
C1[C@H](O)[C@H](O2)[C@@]23[C@](C)([C@@H](C(C)=O)C(=O)CC3)[C@H]1C	0.0096	0.0707	99.9197	CMNPD5675	10.1021/np50087a004
C1[C@H](OC(=O)C)[C@H](O2)[C@@]23[C@](C)([C@@H](C(C)=O)C(=O)CC3)[C@H]1C	0.0075	0.0458	99.9467	CMNPD5676	10.1021/np50087a004
C1C[C@]2([H])C(C=CCC[C@H]2C)=C1C	0.0035	0.0399	99.9566	CMNPD5680	10.1016/0040-4039(92)88129-S
C1(OOC(\C=C/C2)(C)CC1)\C(=C\C\C(=C(/C)\C)\CC(O3)C23C)\C	0.007	0.0627	99.9303	CMNPD5688	10.1016/S0040-4020(01)92252-5
C1(O[C@@H]([C@@](O)([C@@]2(C)CC3)C3=C1C)C[C@H](C)CC(=O)\C=C(\C)/CC2)=O	0.0344	0.0238	99.9418	CMNPD5691	10.1002/cjoc.19920100209
C(/Cl)=C(\COC(C)=O)/C=C/[C@@H]([C@](Cl)(C=C)C)Cl	0.0048	99.9873	0.0079	CMNPD57	10.1021/jo00876a024
c1(ccc(O)cc1)CC2(O)C(=O)N3C(C(Cc4ccccc4)=NC(c5ccc(O)cc5)=C3)=N2	0.0281	1.623	98.3489	CMNPD5749	10.1016/S0040-4039(00)91607-1
N1=C(C(O)N(C(=O)C(=N2)Cc3ccc(O)cc3)C2=C1Cc4ccccc4)c(cc5)ccc5O	0.0077	0.0271	99.9652	CMNPD5750	10.1016/S0040-4039(00)91607-1
[C@H]1(O)CC(O[C@H](C[C@@]([H])(O[C@@](O)(C(C)(\C=C\[C@]2([H])O[C@]([H])(C[C@]3(O)O[C@]([H])(C1)C[C@H](OC(C)=O)C3(C)C)C\C(=C\C(OC)=O)\C2)C)[C@@]4(OC(=O)\C=C\C=C\CCC)[H])[C@@H](OC5=O)C4=C5)[C@H](O)C)=O	0.0078	99.9911	0.0011	CMNPD5754	10.1021/jo00045a049
C(CC)C\C=C/CCC\C=C/CCCCCCCCC(O)=O	0.0055	99.9927	0.0018	CMNPD5755	10.1021/np50090a013
C(/C(=C\CC)/C)=C(/C)\C1=C(C)C(=O)C(C)=C(OC)O1	0.0182	0.4032	99.5787	CMNPD5757	10.1016/S0040-4039(00)78884-8
C(/C(=C\C)/C)=C(/C)\C1=C(C)C(=O)C(C)=C(OC)O1	0.0137	0.3208	99.6655	CMNPD5758	10.1016/S0040-4039(00)78884-8
C1(OC)=C(C)C(C(C)=C(O1)\C(\C)=C/C(=C\CC)/C)=O	0.0026	0.0161	99.9813	CMNPD5759	10.1016/S0040-4039(00)78884-8
C1(OC)=C(C)C(C(C)=C(O1)\C(\C)=C/C(=C\C)/C)=O	0.002	0.029	99.9689	CMNPD5760	10.1016/S0040-4039(00)78884-8
C1=C(OC(OC)=C(C)C1=O)\C=C\C(\C)=C\C	0.0202	4.7095	95.2704	CMNPD5761	10.1016/S0040-4020(01)88324-1
C1=C(OC(OC)=C(C)C1=O)\C(=C\C(\C)=C\CC)\C	0.0077	99.9678	0.0245	CMNPD5762	10.1016/S0040-4020(01)88324-1
C1=C(OC(OC)=C(C)C1=O)\C(=C\C(\C)=C\C)\C	0.0013	0.0062	99.9925	CMNPD5763	10.1016/S0040-4020(01)88324-1
C1=C(OC(=O)C(C)=C1OC)\C(=C\C(\C)=C\CC)\C	0.0168	99.8688	0.1144	CMNPD5764	10.1016/S0040-4020(01)88324-1
C1=C(OC(=O)C(C)=C1OC)\C(=C\C(\C)=C\C)\C	0.0019	0.0193	99.9788	CMNPD5765	10.1016/S0040-4020(01)88324-1
C1(C)=C(OC([C@H](\C=C(\[C@H](OC(=O)C)[C@H](C)[C@@H](OC(=O)C)[C@@H](C)C(OC(CC)=C(C)C2=O)=C2C)/C)C)=C(C)C1=O)[C@@H](C)[C@H](CC)O	4.2752	95.7071	0.0177	CMNPD5766	10.1016/S0040-4039(00)91868-9
C1(C)=C(OC([C@H](\C=C(\[C@H](OC(=O)C)[C@H](C)[C@@H](OC(CC)=O)[C@@H](C)C(OC(CC)=C(C)C2=O)=C2C)/C)C)=C(C)C1=O)[C@@H](C)[C@H](CC)O	20.4744	79.1112	0.4144	CMNPD5768	10.1016/S0040-4039(00)91868-9
C1([C@@H](\C=C(/C)\[C@@H](O)[C@H](C)[C@@H](OC(=O)C)[C@@H](C)C(OC(CC)=C(C)C2=O)=C2C)C)=C(C(C(=C(O1)[C@@H](C)[C@H](CC)O)C)=O)C	3.8834	96.0143	0.1023	CMNPD5770	10.1016/S0040-4039(00)91868-9
C1([C@@H](\C=C(/C)\[C@@H](O)[C@H](C)[C@@H](OC(CC)=O)[C@@H](C)C(OC(CC)=C(C)C2=O)=C2C)C)=C(C(C(=C(O1)[C@@H](C)[C@H](CC)O)C)=O)C	2.3823	97.5549	0.0628	CMNPD5771	10.1016/S0040-4039(00)91868-9
C1([C@@H](\C=C(/C)\[C@@H](OC(=O)C)[C@H](C)[C@@H](OC(=O)C)[C@@H](C)C(OC(CC)=C(C)C2=O)=C2C)C)=C(C(C(=C(O1)[C@@H](C)[C@H](CC)OC(=O)C)C)=O)C	19.1106	80.8808	0.0086	CMNPD5772	10.1016/S0040-4039(00)91868-9
C1([C@@H](\C=C(/C)\[C@@H](O)[C@H](C)[C@@H](OC(=O)C)[C@@H](C)C(OC(CC)=C(C)C2=O)=C2C)C)=C(C(C(=C(O1)[C@@H](C)[C@H](CC)OC(=O)C)C)=O)C	5.1182	94.8629	0.0189	CMNPD5773	10.1016/S0040-4039(00)91868-9
C1(C)=C(OC([C@H](\C=C(\[C@H](O)[C@H](C)[C@@H](O)[C@@H](C)C(OC(CC)=C(C)C2=O)=C2C)/C)C)=C(C)C1=O)[C@@H](C)[C@H](CC)O	1.5767	98.3719	0.0514	CMNPD5774	10.1016/S0040-4039(00)91868-9
C1([C@@H](\C=C(/C)\[C@@H](O)[C@H](C)[C@@H](O)[C@@H](C)C(OC(CC)=C(C)C2=O)=C2C)C)=C(C(C(=C(O1)[C@@H](C)[C@H](CC)O)C)=O)C	0.0144	99.9112	0.0744	CMNPD5775	10.1016/S0040-4039(00)91868-9
[C@@H]1(C)[C@]([H])(O[C@@](O)(CC)[C@H](C)C1=O)\C(\C)=C\[C@H](C)CCC	1.0034	94.1242	4.8724	CMNPD5776	10.1016/S0040-4039(00)93961-3
C(C)C(O[C@H](\C(\C)=C\[C@H](C)CCC)[C@@H](C)C(CC)=O)=O	0.0767	99.8037	0.1196	CMNPD5777	10.1016/S0040-4039(00)93961-3
[C@@H]1([C@](O[C@@]([C@H](C(=O)[C@H](C)\C=C(\CCC)/C)C)(O)[C@@H](C)[C@H]1O)([H])[C@H](C)C(CC)=O)C	0.0006	99.998	0.0014	CMNPD5778	10.1016/s0040-4039(00)77719-7
C\C(\CCC)=C/[C@@H](C)C(=O)[C@@H](C)[C@@]([H])(O[C@@]([H])([C@H](C)C(CC)=O)[C@@H]1C)[C@@H](C)[C@H]1O	0.0013	99.9959	0.0029	CMNPD5779	10.1016/s0040-4039(00)77719-7
CC1(C([C@H](OC(C)=O)[C@@H](O)C(C)=C2CC\C(=C\CO)\C)[C@]2(C)CCC1)C	27.707	52.2758	20.0173	CMNPD5782
C(/C)(\CC[C@@H]1[C@@](O)(CC[C@@]([H])([C@@]1(C)CC[C@H]2Br)C2(C)C)C)=C/CO	0.0018	99.9862	0.012	CMNPD5783	10.1246/bcsj.65.2300
C(/[C@H]([C@](C)(CC1)C(C\C=C(/C)\C)=O)O)(=C/CC\C=C(\CCC[C@]2(C)C(C\C=C(/C)\C)=O)/[C@H]2O)\C1	0.0015	0.0027	99.9958	CMNPD5787	10.1080/10575639208048887
c1(c2)nc(c(C)c1CC)cc([nH]c3cc([C@H]4C)nc([C@H]4CCC5=O)c(C5=O)c([nH]c26)C(C(OC)=O)=C6C)c(C=C)c3C	0.0127	99.9852	0.0021	CMNPD5792	10.1016/S0040-4039(00)92250-0
C([As+]([O-])(C)C)[C@H]1O[C@@H](n2cnc(c(N)n3)c2nc3)[C@H](O)[C@@H]1O	0.0046	99.9754	0.0199	CMNPD5793	10.1039/p19920001349
C1CC[C@]2(N(CCC2)[C@H]1C\C=C\CCCCCCC)[H]	5.8058	94.1577	0.0365	CMNPD5795	10.1016/S0040-4039(00)74183-9
C1CC[C@]2(N(CCC2)[C@@H]1C\C=C\CCCCCCC)[H]	0.0012	99.9954	0.0034	CMNPD5797	10.1016/S0040-4039(00)74183-9
C1CC[C@]2(N(CCC2)[C@@H]1C\C=C/CCCCCCC)[H]	0.0023	99.9936	0.0041	CMNPD5798	10.1016/S0040-4039(00)74183-9
C(=CCCCCCC)C=CC1N(CCC2)[C@]2([H])CCC1	0.119	99.7669	0.1141	CMNPD5799	10.1016/S0040-4039(00)74183-9
[C@@H](Cl)([C@@](C=C)(Cl)C)\C=C\[C@](Cl)(C)CBr	0.0062	99.9697	0.0241	CMNPD58	10.1021/jo00876a024
C(=CC=CC1N(CCC2)[C@]2([H])CCC1)C=CCCCC	0.0073	99.9513	0.0413	CMNPD5800	10.1016/S0040-4039(00)74183-9
c(n1c(cccc2)c23)(c(n([C@](O[C@@H]1C4)(C)C(OC)[C@H]4NC)c5c6cccc5O)c6c(CNC7=O)c78)c38	0.0013	99.9982	0.0006	CMNPD5803	10.1021/jo00049a049
c12c(c(cc(n1)C(O)=O)O)c(C(=O)c3ccc(O)cc3)ccc2O	0.0091	99.9798	0.0112	CMNPD5804	10.1016/S0040-4039(00)79560-8
c12c(c(cc(n1)C(O)=O)O)c(C(=O)c3ccc(O)c(O)c3)ccc2O	0.0017	0.0069	99.9914	CMNPD5805	10.1016/S0040-4039(00)79560-8
c1cc(O)ccc1C2=Cn(cc3c(ccc4O)cc4)c(c3c5ccc(O)cc5)C(=O)O2	0.0016	0.0046	99.9938	CMNPD5806	10.1002/hlca.19920750525
C(=C/C(CCC1OC2(CCC(C)C(CCCNC(=O)C(C)C(O)CNC(=O)CC3C(C)CCC(CC(=O)\C=C\C)O3)O2)CCC1)C)(/C)\C(O)C	0.3698	93.6132	6.017	CMNPD5808	10.1021/ja00029a062
c12nc([C@@H](C(C)C)NC(=O)[C@H]3N=C([C@H](C(C)C)NC(=O)c(cs4)nc4[C@@H](Cc(c5)cccc5)NC([C@H]([C@@H](C)O6)N=C6[C@H](C(CC)C)NC1=O)=O)O[C@@H]3C)sc2	0.0014	99.9979	0.0007	CMNPD5809	10.1021/np50081a016
N1[C@H](c2nc(cs2)C(=O)N[C@H](C(SC3)=N[C@@H]3C(=O)N[C@@H](c(sc4)nc4C(=O)N[C@@H](C(C)C)C(=O)N(CCC5)[C@@H]5C1=O)C(C)CC)Cc(c6)cccc6)C(C)C	0.0016	99.9966	0.0019	CMNPD5810	10.1021/jo00043a017
N1[C@H](c2nc(cs2)C(=O)N[C@H](C(SC3)=N[C@@H]3C(=O)N[C@@H](c(sc4)nc4C(=O)N[C@@H](C(C)C)C(=O)N(CCC5)[C@@H]5C1=O)C(C)CC)CC(C)C)C(C)C	0.0014	99.9956	0.003	CMNPD5811	10.1021/jo00043a017
[C@@H]12N=C([C@H](C(C)C)NC(=O)[C@@H](N=C([C@H](C(C)C)NC(=O)[C@@H](N=C3[C@H](C(C)C)NC1=O)[C@@H](C)O3)O4)[C@H]4C)O[C@@H]2C	0.0008	99.9986	0.0005	CMNPD5812	10.1016/S0040-4020(01)88146-1
C1(N[C@H](c2nc(C(=O)N[C@@H](C)c(sc3)nc3C(=O)N[C@H](c(sc4)nc14)C(C)C)co2)C(C)C)=O	0.0068	99.959	0.0342	CMNPD5813	10.1021/jo00050a063
N1C(=O)[C@@H](N=C([C@@H](NC(=O)c2nc([C@@H](NC(=O)c(co3)nc3[C@@H]1C(C)C)C(C)C)sc2)C(C)C)O4)[C@H]4C	0.0016	99.9962	0.0022	CMNPD5814	10.1021/jo00050a063
C(\C=C/C[C@H]([C@H](\C=C\[C@H](O)C\C=C/CCCC(O)=O)O)O)CCCC	0.0483	0.1017	99.8499	CMNPD5816	10.1007/Bf01923622
O[C@@H]1[C@H]([C@@H](CO[C@H]1O[C@H](C(C)C)CC[C@@H](C)[C@H]([C@@](C)(CCC([C@@](C)(CC[C@H](O)C2)C2[C@@H](O)C3)[C@@]34O)C4[C@H]5O)C5)O)OC	0.9051	65.2857	33.8093	CMNPD5830	10.1021/np50085a005
O[C@@H]1[C@H]([C@@H](CO[C@H]1O[C@H](C(C)C)CC[C@@H](C)[C@H]([C@@](C)(CCC([C@@](C)(CC[C@H](O)[C@@H]2O)C2[C@@H](O)C3)[C@@]34O)C4[C@H]5O)C5)O)OC	0.0283	0.0789	99.8928	CMNPD5831	10.1021/np50085a005
[C@](O)(C)([C@H]1CC[C@@](C)(C(CCC([C@]2(C)CC[C@@H]3O)C3(C)C)C2=C4)[C@]1(C)C4)CCCC(C)C	0.0148	0.0341	99.9511	CMNPD5837	10.1021/np50085a014
[C@](O)(C)([C@H]1CC[C@@](C)(C(CCC([C@]2(C)CC[C@@H]3O)C3(C)C)C2=C4)[C@]1(C)C4)CCCC(C)=C	0.0058	0.0062	99.988	CMNPD5838	10.1021/np50085a014
C1(C23[C@H](O)C(OC14)(OC(C2C(O)NC(=[NH2+])N3)C4(O)CO)O)O	0.0102	99.9871	0.0027	CMNPD5851	10.1271/bbb.56.370
[C@@H](Br)([C@@](C=C)(Cl)C)\C=C\[C@](Cl)(C)CBr	1.1733	79.6751	19.1516
C(OCCC(C)CCCCCCCCCCCC)C(OC(CCCCCCCCCCCCCC)=O)CO[C@H]([C@H](O)[C@H](O)[C@@H]1O)[C@H]1O	0.0351	99.9534	0.0115	CMNPD5985	10.1039/C39930000079
C(OCCC(C)CCCCCCCCCCCC)C(OC(CCCCCCCCCCCCCCC)=O)CO[C@H]([C@H](O)[C@H](O)[C@@H]1O)[C@H]1O	0.0328	99.9545	0.0127	CMNPD5986	10.1039/C39930000079
C(OCCC(C)CCCCCCCCCCCC)C(OC(CCCCCCCCCCCCCCCC)=O)CO[C@H]([C@H](O)[C@H](O)[C@@H]1O)[C@H]1O	0.0462	99.9439	0.0099	CMNPD5987	10.1039/C39930000079
C(OCCC(C)CCCCCCCCCCCC)C(OC(CCCCCCCCCCCCCCCCC)=O)CO[C@H]([C@H](O)[C@H](O)[C@@H]1O)[C@H]1O	0.0643	99.9245	0.0112	CMNPD5988	10.1039/C39930000079
C(OCCC(C)CCCCCCCCCCCCC)C(OC(CCCCCCCCCCCCCC)=O)CO[C@H]([C@H](O)[C@H](O)[C@@H]1O)[C@H]1O	0.0328	99.9545	0.0127	CMNPD5989	10.1039/C39930000079
C(OCCC(C)CCCCCCCCCCCCC)C(OC(CCCCCCCCCCCCCCC)=O)CO[C@H]([C@H](O)[C@H](O)[C@@H]1O)[C@H]1O	0.0462	99.9439	0.0099	CMNPD5990	10.1039/C39930000079
C(OCCC(C)CCCCCCCCCCCCC)C(OC(CCCCCCCCCCCCCCCC)=O)CO[C@H]([C@H](O)[C@H](O)[C@@H]1O)[C@H]1O	0.0643	99.9245	0.0112	CMNPD5991	10.1039/C39930000079
C(OCCC(C)CCCCCCCCCCCCC)C(OC(CCCCCCCCCCCCCCCCC)=O)CO[C@H]([C@H](O)[C@H](O)[C@@H]1O)[C@H]1O	0.0907	99.8972	0.012	CMNPD5992	10.1039/C39930000079
O(C([C@@H](O)[C@H](O)[C@H]1O)[C@H]1O)C[C@@H](OC(CCCCCCCCCCCCC)=O)COCCCCCCCCCC(C)CCCCCC	2.6348	97.3569	0.0083	CMNPD5993	10.1021/jo00053a034
O(C([C@@H](O)[C@H](O)[C@H]1O)[C@H]1O)C[C@@H](OC(CCCCCCCC(C)CCCCC)=O)COCCCCCCCCCC(C)CCCCCC	4.8948	95.0712	0.0341	CMNPD5994	10.1021/jo00053a034
O(C([C@@H](O)[C@H](O)[C@H]1O)[C@H]1O)C[C@@H](OC(CCCCCCCCCCCC(C)C)=O)COCCCCCCCCCC(C)CCCCCC	10.2928	89.6972	0.01	CMNPD5995	10.1021/jo00053a034
O(C([C@@H](O)[C@H](O)[C@H]1O)[C@H]1O)C[C@@H](OC(CCCCCCCCCCC(C)CC)=O)COCCCCCCCCCC(C)CCCCCC	24.3094	75.6691	0.0215	CMNPD5996	10.1021/jo00053a034
O(C([C@@H](O)[C@H](O)[C@H]1O)[C@H]1O)C[C@@H](OC(CCCCCCCCCCCCC(C)C)=O)COCCCCCCCCCC(C)CCCCCC	9.5563	90.4344	0.0093	CMNPD5997	10.1021/jo00053a034
C(OCCC(C)CCCCCCCCCCCC)[C@H](OC(CCCCCCCCCCCCCC)=O)CO[C@H]([C@@H](O)[C@H](O)[C@H]1O)[C@H]1O	0.0107	99.9857	0.0036	CMNPD5999	10.1021/np50100a033
C(OCCC(C)CCCCCCCCCCCC)[C@H](OC(CCCCCCCCCCCCCCC)=O)CO[C@H]([C@@H](O)[C@H](O)[C@H]1O)[C@H]1O	0.0114	99.9861	0.0025	CMNPD6000	10.1021/np50100a033
C(OCCC(C)CCCCCCCCCCCC)[C@H](OC(CCCCCCCCCCCCCCCC)=O)CO[C@H]([C@@H](O)[C@H](O)[C@H]1O)[C@H]1O	0.0137	99.9832	0.0031	CMNPD6001	10.1021/np50100a033
C(OCCC(C)CCCCCCCCCCCC)[C@H](OC(CCCCCCCCCCCCCCCCC)=O)CO[C@H]([C@@H](O)[C@H](O)[C@H]1O)[C@H]1O	0.0203	99.977	0.0027	CMNPD6002	10.1021/np50100a033
C(OCCC(C)CCCCCCCCCCCCC)[C@H](OC(CCCCCCCCCCCCCC)=O)CO[C@H]([C@@H](O)[C@H](O)[C@H]1O)[C@H]1O	0.0114	99.9861	0.0025	CMNPD6003	10.1021/np50100a033
C(OCCC(C)CCCCCCCCCCCCC)[C@H](OC(CCCCCCCCCCCCCCC)=O)CO[C@H]([C@@H](O)[C@H](O)[C@H]1O)[C@H]1O	0.0137	99.9832	0.0031	CMNPD6004	10.1021/np50100a033
C(OCCC(C)CCCCCCCCCCCCC)[C@H](OC(CCCCCCCCCCCCCCCC)=O)CO[C@H]([C@@H](O)[C@H](O)[C@H]1O)[C@H]1O	0.0203	99.977	0.0027	CMNPD6005	10.1021/np50100a033
C(OCCC(C)CCCCCCCCCCCCC)[C@H](OC(CCCCCCCCCCCCCCCCC)=O)CO[C@H]([C@@H](O)[C@H](O)[C@H]1O)[C@H]1O	0.0195	99.978	0.0024	CMNPD6006	10.1021/np50100a033
C(=C\CCCCCCCCC\C=C\CCCCCC)/C(C#C)O	0.9598	95.4776	3.5625	CMNPD6016	10.1021/jo00074a022
C(=C/C=C/C(/C)=C(\Br)/C(C\C=C\C=C/C#CC)O)/C=C(/C)\C(C(C)(C)C(N)=O)O	0.0272	98.5519	1.4209	CMNPD6034	10.1016/S0040-4039(00)73818-4
C(=C/C=C/C(/C)=C(\Br)/C(C\C=C\C=C/C#CC)O)/C=C(/C)\C(C(C)(C)C(NC(C)CCC(O)C)=O)O	0.1436	92.6426	7.2139	CMNPD6035	10.1016/S0040-4039(00)73818-4
C(=C/C=C/C(/C)=C(\Br)/C(C\C=C\C=C/C#CC)O)/C=C(/C)\C(C(C)(C)C(NC(C)CCC(=O)C)=O)O	0.2352	82.5968	17.168	CMNPD6036	10.1016/S0040-4039(00)73818-4
C1(O\C(=C\C(OC)=O)\C(CC)=C1)(CC(CC(CC)CC)CC)CC	0.2166	0.0767	99.7066	CMNPD6038	10.1021/np50093a016
C(\C=C\C(=O)O)(O)(CC(O)(\C=C(\CC(\C=C\CC)CC)/CC)CC)CC	14.6115	49.2787	36.1098	CMNPD6045	10.1021/np50100a027
C(\C=C\C(=O)O)(O)(CC(O)(\C=C(\CC(\C=C\CC)CC)/C)CC)CC	0.0265	0.0187	99.9548	CMNPD6046	10.1021/np50100a027
C(CCCCCCC(N)C)Cc1scc(C2OC(CC(CC(CC(CCCC(O)CC(O)CC(O)C(C)\C=C(\C(NC3C(C(C)CCCCC(O)CCCC(CC(CCC(C)\C=C\C(OC)CC(O)CCCC(O)CC(O)CCCc4nc(co4)C(=O)OC3C)O)O)OS(O)(=O)=O)=O)/C)O)O)O)C(C)CC2)n1	0.1252	99.8714	0.0035	CMNPD6066	10.1021/ja00068a024
O=C1\C(=C(\CC\C=C\[C@H](C[C@]([H])([C@@H](C)C=C2)[C@]23[H])[C@@H]3C\C=C/C=C/C(=O)NC4)/O)\C(=O)[C@@]([C@@H](O)C4)([H])N1	0.0046	99.9947	0.0007	CMNPD6067	10.1016/S0040-4039(00)77493-4
C(/C(C)C(CC(\C=C\C(C(OC(=O)\C=C\C=C(/C)\CC(OC)CC(=CC(O1)=O)[C@H](O)[C@@H]1C(C)C(OC)C2)C(C)C(C(C)CCC(C(C)C(C\C=C\N(C=O)C)OC)=O)OC)C)OC)O)=C\C2OC	0.8862	99.1055	0.0083	CMNPD6068	10.1016/S0040-4020(01)96271-4
C(/C(C)C(CC(\C=C\C(C(OC(=O)\C=C\C=C(/C)\CC(OC)C(OC)C(=CC(O1)=O)[C@H](O)[C@@H]1C(C)C(OC)C2)C(C)C(C(C)CCC(C(C)C(C\C=C\N(C=O)C)OC)=O)OC)C)OC)OC)=C\C2OC	1.6255	98.3447	0.0297	CMNPD6069	10.1016/S0040-4020(01)96271-4
C(/C(C)C(CC(\C=C\C(C(OC(=O)\C=C\C=C(/C)\CC(OC)CC(=CC(O1)=O)[C@H](O)[C@@H]1C(C)C(OC)C2)C(C)C(C(C)CCC(C(C)C(C\C=C\N(C=O)C)OC)=O)OC)C)OC)OC)=C\C2OC	2.0325	97.9278	0.0397	CMNPD6070	10.1016/S0040-4020(01)96271-4
[C@H](O)(C[C@@H](O)c1coc(Cc(ocn2)c2)n1)[C@@H]([C@H](C)OC(CCCCCCCCCCCCC)=O)O	0.0024	99.9912	0.0065	CMNPD6074	10.1021/np50102a002
[C@H](O)(C[C@@H](O)c1coc(Cc(ocn2)c2)n1)[C@@H]([C@H](C)O)OC(CCCCCCCCCCCCC)=O	0.006	99.9605	0.0335	CMNPD6075	10.1021/np50102a002
[C@H](OC(CCCCCCCCCCCCC)=O)(C[C@@H](O)c1coc(Cc(ocn2)c2)n1)[C@@H]([C@H](C)O)O	0.0034	99.9498	0.0467	CMNPD6076	10.1021/np50102a002
[C@H](O)(C[C@@H](OC(CCCCCCCCCCCCC)=O)c1coc(Cc(ocn2)c2)n1)[C@@H]([C@H](C)O)O	0.014	99.8264	0.1596	CMNPD6077	10.1021/np50102a002
[C@H](O)(C[C@@H](O)c1coc(Cc(ocn2)c2)n1)[C@@H]([C@H](C)OC(CCCCCCCCCCCC(C)C)=O)O	0.0013	99.9978	0.0009	CMNPD6078	10.1021/np50102a002
[C@H](O)(C[C@@H](O)c1coc(Cc(ocn2)c2)n1)[C@@H]([C@H](C)O)OC(CCCCCCCCCCCC(C)C)=O	0.0011	99.9981	0.0008	CMNPD6079	10.1021/np50102a002
[C@H](OC(CCCCCCCCCCCC(C)C)=O)(C[C@@H](O)c1coc(Cc(ocn2)c2)n1)[C@@H]([C@H](C)O)O	0.0009	99.9982	0.0008	CMNPD6080	10.1021/np50102a002
[C@@H]1(C)C(O[C@@](C[C@H](\C=C/[C@@H](C)[C@@H](O)[C@H](C)\C=C(\C)/C[C@H]([C@H](O)[C@H]([C@H](OC(N)=O)[C@H](C)\C=C/C=C)C)C)O)([H])[C@@H](C)[C@H]1O)=O	10.7676	89.2285	0.004	CMNPD6081	10.1021/ja00079a066
C1(=O)CNC(C([C@@H](C)CC)OC(=O)[C@@H](C)[C@H](NC(=O)[C@H](C)NC(=O)C(C)(C)C(C(C)NC(=O)[C@@H](N(C)C(=O)[C@H](C(C)C)N(C)C(=O)CNC(=O)[C@H](C(C)C(C)C)N1C)Cc2ccc(OC)cc2)=O)CC)=O	0.0087	99.9898	0.0014	CMNPD6082	10.1021/np50094a015
[C@@H]12N(C(=O)[C@H](C(O)C)NC(=O)[C@@H](NC(=O)[C@@H](N(CC3)C(=O)[C@H](C(C)C)NC(=O)[C@H](Cc4c5c([nH]c4)cccc5)NC([C@H](CC(C)C)NC1=O)=O)C3)CC(C)C)CCC2	0.0039	99.9938	0.0023	CMNPD6083	10.3987/COM-93-S(T)137
O=C1[C@H]2N(C([C@H](Cc3ccc(O)cc3)NC(=O)[C@H](CCC4)N4C(=O)[C@H]([C@H](CC)C)NC(=O)[C@@H](NC(=O)[C@H]5N(CCC5)C(=O)[C@H](Cc6ccccc6)N1)[C@H](CC)C)=O)CCC2	36.2171	6.1724	57.6105	CMNPD6085	10.1021/np50092a011
C1([C@H]2N(C(=O)[C@H](Cc3ccccc3)NC(=O)[C@@H](NC(=O)[C@H](C(C)C)NC(=O)[C@@H](NC(=O)[C@@H](NC([C@H]4N1CCC4)=O)CC(=O)N)Cc5ccccc5)CCC(O)=O)CCC2)=O	0.351	98.8842	0.7648	CMNPD6087	10.1016/S0040-4020(01)86318-3
C([C@@H]1NC(=O)[C@H]2N(C(=O)[C@H](Cc3c[nH]c(c3cc4)cc4)NC(=O)[C@H](CC(C)C)NC([C@H](CCC(=O)O)NC(=O)[C@H](CCC5)N5C(=O)CNC1=O)=O)CCC2)c6ccccc6	0.0133	99.9794	0.0073	CMNPD6088	10.1016/S0040-4020(01)86318-3
[C@@H]1(CC(O)=O)NC(=O)[C@@H](NC(=O)[C@H]2N(C(=O)[C@@H](NC(=O)[C@H](C)NC(=O)[C@H](CC(C)C)NC([C@H](CCC3)N3C1=O)=O)C(C)CC)CCC2)Cc4ccc(O)cc4	0.0132	99.9196	0.0672	CMNPD6089	10.1016/S0040-4020(01)86318-3
[C@H]1(NC(=O)[C@H](Cc2ccc(O)cc2)NC(=O)[C@H]3N(C([C@H](C(O)C)NC(=O)[C@@H](NC(=O)[C@H]4N(CCC4)C(=O)[C@H](Cc5ccccc5)NC1=O)C(C)O)=O)CCC3)Cc6ccccc6	0.0296	0.0113	99.9591	CMNPD6090	10.1016/S0040-4020(01)86318-3
C(Cl)(Cl)(Cl)[C@H](C)CC1N(C)C(=O)C(C[C@H](C)C(Cl)(Cl)Cl)N(C)C1=O	0.0079	5.1535	94.8386	CMNPD6093	10.1021/np50094a033
C(Cl)(Cl)[C@H](C)CC1N(C)C(=O)C(C[C@H](C)C(Cl)Cl)N(C)C1=O	0.0023	99.9933	0.0044	CMNPD6094	10.1021/np50094a033
C(=C\C(C)C(Cl)(Cl)Cl)(/N(C)C(=O)\C(\N1C)=C/C(C)C(Cl)(Cl)Cl)\C1=O	0.007	31.646	68.3469	CMNPD6095	10.1021/np50094a033
c1sc([C@H](C[C@H](C)C(Cl)(Cl)Cl)CC(=O)C[C@@H](C(Cl)(Cl)Cl)C)nc1	0.0045	99.9698	0.0257	CMNPD6096	10.1021/jo00075a029
c1sc([C@H](C[C@H](C)C(Cl)(Cl)Cl)C(C(=O)C[C@@H](C(Cl)(Cl)Cl)C)C)nc1	0.0061	99.8461	0.1478	CMNPD6097	10.1021/jo00075a029
c1sc([C@H](C[C@H](C)C(Cl)(Cl)Cl)C(C(=O)C[C@@H](C(Cl)Cl)C)C)nc1	0.0027	99.9899	0.0074	CMNPD6098	10.1021/jo00075a029
c1sc([C@H](C[C@H](C)C(Cl)(Cl)Cl)CC(=O)C[C@@H](C(Cl)Cl)C)nc1	0.0023	99.9941	0.0036	CMNPD6099	10.1021/jo00075a029
c1sc([C@H](C[C@H](C)C(Cl)Cl)C(C(=O)C[C@@H](C(Cl)Cl)C)C)nc1	0.0013	99.9979	0.0008	CMNPD6100	10.1021/jo00075a029
[C@@H]1(C)N(C(C(CC(C(Cl)(Cl)Cl)C)NC(=O)CC(C(Cl)(Cl)Cl)C)=O)C(=O)C=C1OC	0.0085	25.2309	74.7607	CMNPD6101	10.1021/jo00075a029
c1sc(nc1)CNC([C@H](C(C(=O)C[C@H](C)C(Cl)(Cl)Cl)C)C[C@H](C)C(Cl)(Cl)Cl)=O	0.0048	99.9675	0.0277	CMNPD6102	10.1007/Bf01923420
O=C1[C@@]2(CCO1)C[C@]3([H])[C@@]([H])(CCC(=C3)C)C2(C)C	0.0009	0.0007	99.9985	CMNPD6103	10.1007/Bf01923420
N1(C(=O)C(\N=C(/[N-]C(=C2)Cc(ccc(OC)c3)c3)\N2Cc4ccc(cc4)OC)=NC1=O)C.N5(C(=O)C(\N=C(/[N-]C(=C6)Cc(ccc(OC)c7)c7)\N6Cc8ccc(cc8)OC)=NC5=O)C.[Zn+2]	8.4511	0.0846	91.4643	CMNPD6118	10.1016/S0040-4020(01)80302-1
N1\C(\N(C)CC1=O)=N/P(OC)(OC)=O	0.0119	99.984	0.0041	CMNPD6126	10.1021/jo00054a013
C1(O)=C(C(c2c(c(COC(C)=O)ncc2)C1=O)=O)C	9.8891	0.1131	89.9978	CMNPD6139
O=C1N(C)c(ncc([C@H]([C@@H](O)C)O)n2)c2C(=O)N1	0.0356	0.2437	99.7207	CMNPD6140	10.1021/np50101a015
c1(C)c(cc(nc2cc([nH]c3cc(c4C)nc5c4CC)C(CC)=C3C)c(CC)c2C)[nH]c(c5)c1CCC(OC)=O	0.0122	99.9856	0.0022	CMNPD6141	10.1002/hlca.19930760410
c1(C)c(cc(nc2cc([nH]c3cc(c4C)nc5c4CC)C(CC)=C3C)cc2C)[nH]c(c5)c1CCC(OC)=O	0.0122	99.9861	0.0017	CMNPD6142	10.1002/hlca.19930760410
c1(C)c(cc(nc2cc([nH]c3cc(c4C)nc5c4CCC(OC)=O)C(CC)=C3C)cc2C)[nH]c(c5)c1CCC(OC)=O	0.0117	99.9869	0.0014	CMNPD6143	10.1002/hlca.19930760410
c1(C)c(cc(nc2cc([nH]c3cc(c4C)nc5c4CCC(OC)=O)C=C3C)cc2C)[nH]c(c5)c1CC	0.0102	99.9883	0.0015	CMNPD6144	10.1002/hlca.19930760410
[C@@H]1(C)c2c(c([nH]cc3)c3cc2\C=C\CC)[C@@H](C)C1	0.274	24.1694	75.5566	CMNPD6145	10.1016/S0040-4039(00)74096-2
c12c([n+](cccc3)c3C1=O)ccc(c4c(cccc4)[nH]5)c25.[Cl-]	0.0127	99.9808	0.0064	CMNPD6146	10.1016/S0040-4039(00)61510-1
c1(c(c(c(cc1O)Br)OC)C=O)O	0.0009	0.0107	99.9884	CMNPD6187	10.1021/jo00076a012
C1CC[C@]2([C@@]([H])(CC[C@](C)(OC(=CC(=O)C3=O)C4=C3)C2=C4)C1(C)C)C	0.0191	0.0096	99.9713	CMNPD6191	10.1021/jo00076a012
C1CC[C@@](O)(C)[C@@H](CC\C(\C)=C\Cc2cc(O)ccc2O)C1(C)C	11.5317	1.031	87.4373	CMNPD6195	10.1021/np50094a012
C1CC[C@]2([C@@]([H])(CC=C(C)[C@@H]2\C(=C\C(C)=O)\O)C1(C)C)C	3.5863	3.4165	92.9972	CMNPD6210	10.1021/np50094a008
CC1([C@]([H])(CC[C@H](C=O)[C@@H]2C=O)[C@]2(C)CCC1)C	0.2082	0.0309	99.7609	CMNPD6212	10.1071/CH9931255
[C@@]12(CC=O)C(C(C3(C)CC1)=C)[C@@H](CC3C)OC2=O	0.0011	0.0009	99.998	CMNPD6216	10.1016/S0040-4039(00)60329-5
[C@@H]1(C(C)=C)CC[C@@](CC=C(CC2)C)(C)[C@]12[H]	0.0111	99.8854	0.1036	CMNPD6221	10.1021/np50097a030
C([C@@H]1CC[C@@](CC[C@@](C)(CC=C(C)C2)[C@]3([H])C2)(C)[C@]13[H])(C)=C	0.1446	1.4772	98.3782	CMNPD6222	10.1021/np50097a030
C\C(\C)=C\CC\C(=C\CC\C(=C\[C@H](C[C@](O)(C=C)C)O)\C)\C	0.0157	0.0222	99.9621	CMNPD6223	10.1515/znb-1993-0415
C(/C)(\CC\C=C(/C)\C[C@@H](O)\C=C(/C)\C)=C/CCC(C=C)(O)C	0.036	0.1639	99.8001	CMNPD6224	10.1515/znb-1993-0415
C1=C([C@H](C)[C@@](C)(C2)C(C3)[C@@H]1[C@H]([C@H]2O4)[C@H](C)[C@@H]34)C	0.0034	0.0117	99.9849	CMNPD6251	10.1071/Ch9931363
[C@@]12([C@]([C@@]([C@@]([H])([C@@H]34)C[C@H]1C)([H])CC=C3C)(OOC4C2)C)C	0.0005	0.0011	99.9984	CMNPD6252	10.1071/Ch9931363
[C@@H]1([C@@H]2C[C@]3(C(=CCC(C(CC=C4C(=O)C)[C@]4(C)CC5)C35)[C@H]1O)C(=O)O2)O	25.8871	70.3253	3.7877	CMNPD6260	10.1016/S0040-4020(01)80343-4
C1C(CC[C@@](C2C(CC3)C(CC[C@@H]4C(O)(C(CC([C@@H]5C[C@H]5C)C)O)CO)[C@]4(C)[C@H](O)C2)(C)[C@]13[H])=O	1.0551	0.7012	98.2437	CMNPD6267	10.1021/np50098a019
C1(CC[C@@](C2C([C@H](O)C3)C(CC[C@@H]4C(CCC([C@@H]5C[C@H]5C)C)(O)C)[C@]4(C)[C@H](O)C2)(C)[C@]3([H])C1)=O	19.9319	75.9996	4.0685	CMNPD6268	10.1021/np50098a019
[C@H]1(CCC(=C)[C@@]2(C(=C)CCC2)C1)C(C)C	0.0018	0.0025	99.9957	CMNPD6275	10.1016/S0040-4039(00)79158-1
[C@]1(C[C@]2(C(=C(C)C(=O)O2)C[C@H]1C(C(OC)=O)=C)O)(C)C=C	0.4007	0.1406	99.4587	CMNPD6277	10.1080/10575639308043857
[C@]1(C[C@]2(C(=C(C)C(=O)O2)C[C@H]1C(C(OC)=O)=C)[H])(C)C=C	0.0042	0.0879	99.9079	CMNPD6278	10.1080/10575639308043857
C1C[C@H]([C@]2(OC(=O)CC2)[C@@](CC(=O)C)(C)[C@H]1C)O	0.0057	0.0207	99.9736	CMNPD6279	10.1021/np50092a017
C1C[C@H]([C@]2(O)[C@](C)([C@@H](C(CO)C)C(=O)C=C2)[C@H]1C)O	0.0002	0.0003	99.9995	CMNPD6280	10.1021/np50092a017
C1C(C[C@]2(OC[C@H]3C)[C@](C)([C@@H]3C(=O)CC2)[C@H]1C)=O	0.0006	0.0016	99.9978	CMNPD6284	10.1021/np50094a009
[C@]1([H])(C(=O)CC[C@]2([C@@H](O2)[C@H](O)C[C@@H]3C)[C@]13C)C(=O)C	0.1601	0.2228	99.6171	CMNPD6285	10.1021/np50094a009
[C@@]1([H])(C(=O)CC[C@]2([C@@H](O2)[C@H](O)C[C@@H]3C)[C@]13C)C(=O)C	0.8155	0.2999	98.8846	CMNPD6286	10.1021/np50094a009
c1c(c2c(cc(C(C)CO3)c3cc2C)c1C)Cc4c(c(C)cc(OCC5C)c5c6)c6c(C)c4	0.0019	0.0024	99.9957	CMNPD6287	10.1246/cl.1993.2003
c1c2c(OCC2C)cc(C)c(c(Cc3cc(O)c(O)c(O)c3)cc4C)c14	0.0274	98.8542	1.1184	CMNPD6288	10.1246/cl.1993.2003
C1\C=C(/C[C@]2(\C(=C/C1(C)C)\[C@@H](C)CC2)[H])\C	0.0035	99.9585	0.038	CMNPD6289	10.1246/bcsj.66.324
C(=C\CC(C(=C)C)CC(O1)C1(C)C(=O)CC(=O)C(C(OC)=O)C2)(/CC2O3)\C3=O	0.5864	0.5887	98.8249	CMNPD6310	10.1080/10575639308043853
C(/C1)=C(\CC[C@]([H])(\C(=C(/C)\C)\[C@H](O)C2)[C@]2(C)C\C=C(/C)\C1)/C	0.0006	0.0034	99.9959	CMNPD6321	10.1021/np50100a031
C(=C)[C@@]1(C)CC[C@H](\C(\C)=C\C(O)C(O)C(C)(O)C)C[C@@H]1C(C)=C	0.0006	0.0042	99.9952	CMNPD6323	10.1021/np50096a026
C1(OC1\C=C\C(=O)C)([C@@H]2CC([C@](C)(CC2)C=C)C(C)=C)C	49.0045	0.3546	50.641	CMNPD6324
C=C(C1C[C@@H](C(=O)\C=C\C2OC2(C)C)CC[C@]1(C)C=C)C	0.0145	0.0559	99.9296	CMNPD6325
C12[C@](C3C(=CC1=O)C(CC[C@@H]4[C@](C)([C@H](O)[C@@H](O)CC(C)(O)C)O)[C@]4(C)CC3)(C)C[C@H](O)[C@H](O)C2	0.0043	0.0033	99.9924	CMNPD6370	10.1016/S0040-4039(00)61409-0
c1[nH]c(CN(CCc(c2c(cccc2)[nH]3)c34)[C@@]45[H])c(n1)C5	0.0122	0.0046	99.9832	CMNPD6376	10.1016/S0040-4039(00)61563-0
C(/CCCC(=O)O)=C/C[C@@H]1[C@@H](\C=C\[C@@H](O)CCCCC)C(=O)C[C@@H]1O	0.004	0.0345	99.9615	CMNPD6378	10.1016/S0040-4039(00)73658-6
C(/CCCC(=O)O)=C/C[C@@H]1[C@H]([C@H](O)CC1=O)\C=C\[C@@H](O)CCCCC	0.0294	0.0104	99.9602	CMNPD6379	10.1016/S0040-4039(00)73658-6
C(/C[C@@H]1[C@H]([C@H](O)C[C@@H]1O)\C=C\[C@@H](O)CCCCC)=C/CCCC(=O)O	0.0606	0.099	99.8404	CMNPD6380	10.1016/S0040-4039(00)73658-6
C(/C[C@@H]1[C@H]([C@H](O)C[C@@H]1O)\C=C\C(CCCCC)=O)=C/CCCC(=O)O	0.001	0.008	99.9909	CMNPD6381	10.1016/S0040-4039(00)73658-6
C(/CC\C=C\C([C@@]1([H])[C@](O)([C@@H](O)CCCC(=O)O)C1)=O)=C/CCCCC	0.0012	0.0077	99.991	CMNPD6382	10.1021/ja00060a053
C1(=C(C(C(C(=CN(C)C2=O)C1=O)=C2)=O)SC)SC	0.0071	99.9799	0.013	CMNPD6384	10.1071/Ch9930213
C1=C(C(C(C(=CN(C)C2=O)C1=O)=C2)=O)SC	0.6629	99.2757	0.0613	CMNPD6385	10.1071/Ch9930213
C1(=C(C(C(C(=CN(C)C2=O)C1=O)=C2)=O)SC)N	0.1203	99.8674	0.0124	CMNPD6386	10.1021/np50098a032
c12c(c(sc1CO)ccc3O)c3C(=O)c(c(O)ccc4)c24	0.0135	99.8996	0.0869	CMNPD6387	10.1007/Bf01989426
COC(c(c(c(cccc1O)c1C2=O)c(c2c(O)cc3)c34)s4)=O	0.0206	99.8744	0.1049	CMNPD6388	10.1007/Bf01989426
N1(Cc(c(c(OC)c2NC)NC(C1)c(ccc(O)c3)c3)c(CO)c2)C	0.0698	1.4478	98.4824	CMNPD6389	10.1016/S0040-4039(00)73981-5
C1\C=C\C=C\C(O[C@H]([C@@H](C)[C@H]([C@@H](C)CC[C@H](OC(=O)C(N(C)C)C)[C@H](C)[C@H](OC(=O)C)[C@H](C)\C=C\N(C)C=O)O)C\C=C\C(OC)CC(C)C\C=C(/C)\C(OC)CCC(C)C(O)C(C)C1OC(C(COC)N(C)C)=O)=O	0.0897	99.8636	0.0466	CMNPD6390	10.1016/S0040-4039(00)73981-5
C1\C=C\C=C\C(O[C@H]([C@@H](C)[C@H]([C@@H](C)CC[C@H](OC(=O)C(N(C)C)C)[C@H](C)[C@H](OC(=O)C)[C@H](C)\C=C\N(C)C=O)O)C\C=C\C(OC)CC(C)C\C=C(/C)\C(OC)CCC(C)C(OC(=O)C(N(C)C)COC)C(C)C1O)=O	0.0897	99.8664	0.0439	CMNPD6391	10.1016/S0040-4039(00)73981-5
C1\C=C\C=C\C(O[C@H]([C@@H](C)[C@H]([C@@H](C)CC[C@H](OC(=O)C(N(C)C)C)[C@H](C)[C@H](OC(=O)C)[C@H](C)\C=C\N(C)C=O)O)C\C=C\C(OC)CC(C)C\C=C(/C)\C(OC)CCC(C)C(O)C(C)C1O)=O	0.0037	99.9853	0.011	CMNPD6392	10.1016/S0040-4039(00)73981-5
C1(OC(\C=C\C#C)C(O)CC(O)C(O)C1)C(OC(C)=O)CC	0.0003	0.0012	99.9985	CMNPD6393	10.1016/S0040-4039(00)79183-0
C1(OC(\C=C\C#C)C(OC(=O)C)CC(O)C(O)C1)C(OC(C)=O)CC	0.0004	0.0011	99.9985	CMNPD6394	10.1016/S0040-4039(00)79183-0
[C@@H]([C@H](CC)C)(N(C)C)C(O[C@@H]([C@@H](C)CC)C(N(C)[C@@H]([C@H](CC)C)C(N1CCC[C@H]1C(N[C@H](C(=O)N)Cc2ccccc2)=O)=O)=O)=O	0.0015	99.9953	0.0032	CMNPD6395	10.1016/S0040-4039(00)61355-2
N1[C@H](C)[C@@H](C)C(=O)O[C@H](C(=O)N(C)[C@@H](C(C)C)C(=O)O[C@@H](Cc2ccccc2)C(=O)N[C@@H]([C@@H](C)CC)C1=O)C(C)C	0.0016	99.9961	0.0023	CMNPD6396	10.1016/S0040-4039(00)61355-2
O(C[C@@H](OC(=O)C)CO)C([C@@H]1[C@@](C)(CCC([C@@]2(C)CCC3)C3(C)C)C2CC=C1C)=O	0.7223	99.2764	0.0013	CMNPD6402	10.1007/BF01923538
[C@@H](C)(CC)C(=O)OC(C[C@@H](OC(CC)=C1C)[C@@H](C)C1=O)C(C)C(CC)=O	0.0019	99.9926	0.0055	CMNPD6409	10.1016/S0040-4039(00)61703-3
O(C(C[C@@H]1[C@@H](C)C(=O)C(C)=C(CC)O1)C(C)C(CC)=O)C(CC)=O	0.0008	99.997	0.0023	CMNPD6410	10.1016/S0040-4039(00)61703-3
C1(C[C@@H]2[C@@H](C)C(=O)C(C)=C(CC)O2)=C(C(=O)C(C)=C(CC)O1)C	0.0014	99.9928	0.0058	CMNPD6411	10.1016/S0040-4039(00)61703-3
O1C(CC)(C(C(C(C)C2(O)C(C)C13[C@H](C)[C@H](O)\C(=C\C(=C\CC)\C)\C)O3)C)O2	0.0024	99.9789	0.0187	CMNPD6412	10.1021/ja00057a074
C1(=C(OC([C@H](C)[C@H](O)[C@H]([C@@H](O)\C(=C\[C@H](C2=C(C)C(=O)C(C)=C(CC)O2)C)\C)C)=C(C)C1=O)[C@@H](C)[C@H](CC)O)C	3.6878	96.248	0.0643	CMNPD6413	10.1016/S0040-4039(00)73859-7
CC1=C(OC([C@H](\C=C(\[C@H](O)[C@H](C)[C@@H](O)[C@H](C2=C(C)C(=O)C(C)=C(CC)O2)C)/C)C)=C(C)C1=O)[C@@H](C)[C@H](O)CC	1.9039	98.0629	0.0332	CMNPD6414	10.1016/S0040-4039(00)73859-7
C1(=C(OC([C@H](\C=C(\[C@@H](O)[C@H](C)[C@@H](O)[C@H](C2=C(C)C(=O)C(C)=C(CC)O2)C)/C)C)=C(C)C1=O)[C@H](C)[C@H](O)CC)C	0.7753	99.2014	0.0233	CMNPD6415	10.1016/S0040-4039(00)73859-7
c1c(cncc1)CCC\C=C\C=C\C=C\C[C@H](C)OC(=O)C	0.1693	99.8089	0.0218	CMNPD6418	10.1016/S0040-4020(01)85820-8
c1c(cncc1)C\C=C\C=C\C\C=C\CC[C@H](C)O	0.0023	99.988	0.0097	CMNPD6421	10.1016/S0040-4020(01)85820-8
c1c(cncc1)C\C=C\C=C\C\C=C\CC[C@H](C)OC(=O)C	0.0029	99.9894	0.0077	CMNPD6422	10.1016/S0040-4020(01)85820-8
C1(C)=C(C(C)=C(\C(=C\C(=C\C(\C=C(\C(=O)\C(=C\[C@H](CC)C)\C)/C)C)\C)\C)OC1=O)O	0.002	0.024	99.974	CMNPD6423	10.1016/S0040-4020(01)89902-6
C(CC\C=C\c1ncccc1)[C@H]2[C@H]([C@]3([C@]([H])(C=C2)CCC3)[H])C(=O)C	0.0758	85.7659	14.1582	CMNPD6424	10.1016/S0040-4020(01)89902-6
c1cccc(CC(NCCCCNC(=O)CC(=O)NCCC(=O)c2ccccc2NC=O)=O)c1	0.0019	99.9972	0.0009	CMNPD6426	10.1016/S0040-4039(00)60147-8
c1(c(ccc(CC(NCCCCNC(=O)CC(NCCC(=O)c2ccccc2NC=O)=O)=O)c1)O)OC	0.0091	99.9774	0.0135	CMNPD6427	10.1016/S0040-4039(00)60147-8
c1(c(ccc(CC(NCCCCNC(=O)CC(NCCC(=O)c2ccccc2N)=O)=O)c1)O)OC	0.0044	99.9933	0.0023	CMNPD6428	10.1016/S0040-4039(00)60147-8
C1C\C=C/C[C@H](O)[C@H](OC1=O)\C=C\C=C/C=C\CCCCCC	0.0119	99.1788	0.8093	CMNPD6431	10.1021/ja00066a056
[C@@H]1(OC(=O)CCC\C=C/C[C@@H]1O)\C=C\C=C/C=C\CCCCC	0.0033	0.0239	99.9728	CMNPD6432	10.1021/ja00066a056
C(\C=C\CCCCCCC)C[C@H](CN)O	0.0048	0.0128	99.9824	CMNPD6433	10.1021/jo00078a045
C(/CCCCCCCCC)=C\[C@H](CN)O	0.0078	99.9663	0.0259	CMNPD6434	10.1021/jo00078a045
C(\C=C\CCCCCCCC)[C@@H](O)CN	0.0656	99.3649	0.5695	CMNPD6435	10.1021/jo00078a045
[C@@H]1(CN[C@H](CCCCC\C=C\C=C/CCC)C[C@H]1O)N	0.8687	99.1283	0.003	CMNPD6440	10.1021/jo00062a003
[C@@H]1(CN[C@H](CCCCCCCCCCCC)C[C@H]1O)N	0.6857	99.3052	0.0091	CMNPD6442	10.1021/jo00062a003
[N@]12[C@@](CC[C@H](Cl)C1)(CCCC3)C3C(=O)C[C@@H]2CCCCCC	0.0031	99.9947	0.0021	CMNPD6444	10.1016/S0040-4020(01)96270-2
C1(N[C@H](C(=O)N[C@H](C(N[C@@H](C(C)CC)C(N2[C@@H](CCC2)C(=O)N[C@@H](C(C)CC)C(=O)N[C@H](C(=O)N(CCC3)[C@H]13)C(CC)C)=O)=O)C(C)OC(C)(C)C=C)C(C)C)=O	0.0036	0.0357	99.9607	CMNPD6445	10.1016/S0040-4039(00)60468-9
C1(N[C@H](C(=O)N[C@H](C(N[C@@H](C(C)CC)C(N2[C@@H](CCC2)C(=O)N[C@@H](C(C)CC)C(=O)N[C@H](C(=O)N(CCC3)[C@H]13)C(CC)C)=O)=O)C(C)OC(C)(C)C=C)C(C)CC)=O	0.0043	0.0427	99.953	CMNPD6446	10.1016/S0040-4039(00)60468-9
C([C@]([H])([C@@]([H])(C1(C)C)CC2)c(cc(O)cc3)c3O1)=C2C	0.0154	0.0589	99.9257	CMNPD6447	10.1071/Ch9931079
[C@@](Cl)(C)([C@@H](Br)\C=C\[C@](C)(Cl)CBr)\C=C\Br	7.7462	0.0066	92.2472	CMNPD651	10.1021/jo00876a024
N1(C)C(N(C)C(=O)c(cc(cc2)C3=CCOP(=O)(O)O3)c12)=O	0.2951	96.713	2.9919	CMNPD6521	10.3987/Com-92-S87
N1C(N(C)C(=O)c(cc(cc2)C3=CCOP(=O)(O)O3)c12)=O	0.006	99.9918	0.0022	CMNPD6522	10.3987/Com-92-S87
N1C(NC(=O)c(cc(cc2)C3=CCOP(=O)(O)O3)c12)=O	0.0015	99.9977	0.0008	CMNPD6523	10.3987/Com-92-S87
C(=C/C(C)C(C(C)CC(CCC(C(C)C(OC(=O)\C=C/C=C/C(C)C(O)C1)C(C)\C=C/C=C)O)C)O)/C1O	0.0021	99.964	0.0339	CMNPD6691	10.1039/c39940001111
C(=C(/C)\CC(OC)CC(=CC(O1)=O)CC1C(C)C(OC)CC(OC)\C=C\C(C)C(OC)CC(OC)\C=C\C(C(O2)C(C)C(C(C)CCC(C(C)C(C\C=C\N(C=O)C)OC)=O)OC)C)/C=C/C2=O	1.4117	98.5577	0.0306	CMNPD6698	10.1016/S0040-4020(01)85019-5
C(=C(/C)\CC(OC)CC(=CC(O1)=O)CC1C(C)C(OC)CC(OC)\C=C\C(C)C(O)CC(OC)\C=C\C(C(O2)C(C)C(C(C)CCC(C(C)C(C\C=C\N(C=O)C)OC)=O)OC)C)/C=C/C2=O	1.513	98.46	0.027	CMNPD6699	10.1016/S0040-4020(01)85019-5
[C@H]1([C@@](\C=C\C=C/C=C/CC(O[C@H]2[C@H](C)[C@@H]([C@H](NC(C)=O)C)O)=O)(C)[C@@]3([H])[C@](C=C1)([H])[C@@H](OC(N)=O)C[C@@H](OC)C3)\C=C\C=C\[C@H]2C	0.0173	99.9793	0.0033	CMNPD6700	10.1021/ja00094a022
[C@@H]1(C)\C=C\C=C\[C@@H]2[C@@](\C=C\C=C/C=C/CC(O[C@H]1\C(=C\[C@H](NC(C)=O)C)\C)=O)(C)[C@@]3([H])[C@](C=C2)([H])[C@@H](OC(N)=O)C[C@@H](OC)C3	0.0019	99.9971	0.0009	CMNPD6701	10.1021/ja00094a022
O(CC(=C)CCC(C)C)C(C(O)C\C=C\C[C@@H]1O[C@@H](C[C@@H]2[C@@]1(C)CO)\C=C/C\C=C\C(\C)=C/[C@H]3O[C@@H](C\C=C\C=C\C(=O)O2)C[C@H](O)[C@H]3C)=O	0.0072	99.9911	0.0017	CMNPD6702	10.1021/ja00092a081
C(CCCCC[C@H](N)C)c1nc(C2OC(CC(CC(CC(CCCC(O)CC(O)CC(O)C(C)\C=C(\C(NC3C(C(C)CCCCC(O)CCCC(CC(CCC(C)\C=C\C(OC)CC(O)CCCC(O)CC(O)CCCc4nc(co4)C(=O)OC3C)O)O)OS(O)(=O)=O)=O)/C)O)O)O)C(C)CC2)cs1	0.1114	99.8854	0.0032	CMNPD6703	10.1016/S0040-4020(01)85558-7
C(c1nc(C2OC(CC(CC(CC(CCCC(O)CC(O)CC(O)C(C)\C=C(\C(NC3C(C(C)CCCCC(O)CCCC(CC(CCC(C)\C=C\C(OC)CC(O)CCCC(O)CC(O)CCCc4nc(co4)C(=O)OC3C)O)O)OS(O)(=O)=O)=O)/C)O)O)O)C(C)CC2)cs1)CCCCCCCCC[C@H](N)C	0.1114	99.8858	0.0027	CMNPD6704	10.1016/S0040-4020(01)85558-7
[C@@H]1(O[C@H](C[C@@H](O)C\C=C(\C=C\C(O)=O)/C)C=CC1)C[C@H](OC)[C@H]([C@H](C[C@H]([C@H](C)[C@H](O)[C@H]([C@@H](O)[C@H](CC[C@@H]2O[C@@H](C)C[C@@H](OC)C2)C)C)O)O)C	0.0041	99.9953	0.0006	CMNPD6706	10.1021/ja00099a091
c1oc(cn1)Cc2nc([C@H](OC(CCCCCCCCCCCCCCCCCCCC)=O)C[C@H](O)[C@H](O)[C@H](C)O)co2	0.005	99.9935	0.0015	CMNPD6718	10.1021/np50108a023
c1(O)ccc(CC2NC(C(CCC3)N3C2=O)=O)cc1	0.0033	0.081	99.9157	CMNPD6719	10.1021/np50108a023
c1(cc(ccc1O)C2Oc3c(ccc(C=O)c3)OC2OS([O-])(=O)=O)O	0.0005	0.0004	99.9991	CMNPD6726	10.1016/S0040-4020(01)85673-8
c1c(c(ccc2O)cc2O)cc(cc(O)c(O)c3)c3c1	0.0035	0.0061	99.9904	CMNPD6727	10.1016/S0040-4020(01)85673-8
O=C1NCCC(C2)C12	1.2645	97.3345	1.401	CMNPD6728	10.1080/10575639408044039
c1cc2c([nH]cc2C[C@@H](NCC(O)=O)C(O)=O)cc1	0.1444	6.09	93.7656	CMNPD6729	10.1021/np50113a026
c12c([C@@H](C)C[C@H]1C)c(c(c3c2[nH]cc3)C)C	0.0011	0.0038	99.995	CMNPD6732	10.1248/cpb.42.854
c12c([C@@H](C)C[C@H]1C)c(c(c3c2[nH]cc3)CC)C	0.002	0.0061	99.9918	CMNPD6733	10.1248/cpb.42.854
c12c([C@@H](C)C[C@H]1C)c(c(c3c2[nH]cc3)\C=C\CC)C	0.0858	0.0624	99.8518	CMNPD6734	10.1248/cpb.42.854
c1(c2c(c([C@H](C[C@@H]3C)C)c3c1)[nH]cc2)\C=C\CC	0.0149	99.9143	0.0709	CMNPD6735	10.1248/cpb.42.854
c1(c2[nH]c(c3c4c([nH]c3)cccc4)nc2)c5c(cccc5)[nH]c1	0.0018	99.9941	0.0041	CMNPD6742	10.1039/C39940002085
C1(=C(C(C(C(=CN(C)C2=O)C1=O)=C2N)=O)C)OC	39.9513	59.1579	0.8908	CMNPD6756
CN1Cc(n(C)c(cccc2)c23)c3C(C1C(NC(C(C)(C)C)C(=O)N(C)C(\C=C(\C(O)=O)/C)C(C)C)=O)(C)C	9.8121	0.1621	90.0258	CMNPD6758	10.1021/jo00090a008
CN1C(Cc2cc(I)c(O)cc2)C(NC(C(C)C)C(=O)OC(C)CC(C)\C=C(/C)\CC(C(=O)NC(C)C1=O)C)=O	24.0452	75.9481	0.0067	CMNPD6760	10.1016/S0040-4039(00)73382-X
CN1C(Cc2cc(I)c(O)cc2)C(NC(C)C(=O)OC(C)CC(C)\C=C(/C)\CC(C(=O)NC(C)C1=O)C)=O	3.5811	96.4056	0.0133	CMNPD6762	10.3987/Com-94-S(B)52
CC(C[C@@H]1OC(CCNC(=O)[C@@H](Cc2ccc(OC)cc2)NC(=O)\C=C\C[C@@H]([C@H](C)[C@H]3O[C@@H]3c4ccccc4)OC1=O)=O)C	0.0013	99.9981	0.0006	CMNPD6763	10.1016/0040-4039(94)80024-3
C1(=O)C[C@]2(O)[C@@H](NC(=O)[C@@H](O)C(NC(=O)C[C@@H](O)CNC(=O)CNC([C@@H](Cc3c(C(O)=O)[nH]c(cccc4)c34)NC(CN1C)=O)=O)[C@H](O)[C@@H](O)[C@@H](C)CCCC\C=C\c5ccc(OC)cc5)[C@@H](O)C(=O)N2	0.0071	99.9919	0.001	CMNPD6764	10.1021/ja00096a020
C1(=O)C[C@]2(O)[C@@H](NC(=O)[C@@H](O)C(NC(=O)C[C@@H](O)CNC(=O)CNC([C@@H](Cc3c(C(O)=O)[nH]c(cccc4)c34)NC(CN1C)=O)=O)[C@H](O)[C@@H](O)[C@@H](C)CCCC\C=C\c5ccc(OC)cc5)CC(=O)N2	0.0071	99.9919	0.001	CMNPD6765	10.1021/ja00096a020
N1[C@H](C(=O)N2[C@H](C(=O)N([C@H](C(=O)N[C@H](C(=O)NCC(=O)N(CCC3)[C@@H]3C(=O)N[C@@H]([C@H](O)C)C1=O)Cc4ccccc4)C5)CC5)C[C@@]6(O)[C@]2([H])Nc(cccc7)c67)CC(C)C	0.0058	99.9831	0.011	CMNPD6766	10.1021/jo00086a001
C1(NCC(N2[C@@H](CCC2)C(=O)N[C@@H]([C@H](O)C)C(=O)N[C@H](C(=O)N3[C@H](C(=O)N(CCC4)[C@@H]4C(=O)N[C@H]1Cc(c5)cccc5)C[C@@]6([C@]3(Nc(cccc7)c67)[H])O)CC(C)C)=O)=O	0.0032	99.9891	0.0077	CMNPD6767	10.1021/jo00086a001
[C@@H]12N(C([C@H](C(CC)C)NC(=O)[C@H](C)NC(=O)[C@@H](NC(=O)[C@H](C)NC(=O)[C@@H](CC(=O)N)NC(=O)[C@H](Cc3ccccc3)NC1=O)CCSC)=O)CCC2	0.0277	88.5502	11.4221	CMNPD6768	10.1016/S0960-894x(01)80108-6
[C@@H]1(CC(C)C)NC(=O)[C@@H](NC(=O)[C@H]2N(C(=O)[C@H](Cc3ccccc3)NC([C@H](CCC4)N4C([C@H](C(CC)C)NC(=O)[C@H](CCC5)N5C1=O)=O)=O)CCC2)Cc6c[nH]c(cccc7)c67	0.6235	1.0235	98.353	CMNPD6769	10.1016/S0960-894x(01)80108-6
[C@@H]1(CC(N)=O)NC(=O)[C@@H](NC(=O)[C@H]2N(C(=O)[C@H](CC(C)C)NC(=O)[C@@H](NC(=O)[C@H](Cc3ccccc3)NC([C@H](CCC4)N4C1=O)=O)C(C)C)CCC2)C(C)C	0.3593	1.9965	97.6442	CMNPD6770	10.1021/jm00034a014
[C@@H]1(CC(N)=O)NC(=O)[C@@H](NC(=O)[C@H]2N(C(=O)[C@H](CC(C)C)NC(=O)[C@@H](NC(=O)[C@H](Cc3ccccc3)NC([C@H](CCC4)N4C1=O)=O)C(CC)C)CCC2)C(C)C	0.1014	99.8874	0.0112	CMNPD6771	10.1021/jm00034a014
C1(N[C@@H](Cc2ccc(O)cc2)C(N[C@H](C(=O)N3[C@H](C(N[C@H](C(=O)N[C@H](C(=O)N[C@@H](CC(C)C)C(=O)N(CCC4)[C@@H]4C(=O)N(CCC5)[C@H]15)C(CC)C)CC(C)C)=O)CCC3)C(C)C)=O)=O	0.0224	99.9319	0.0457	CMNPD6772	10.1016/S0960-894x(01)80843-X
O=C1NC(Cc2ccc(O)c(Br)c2)C(NC(CC(=O)N)C(=O)NC(C(C(N\C(\C(=O)N(C)CC(=O)NC(C(O)C(N)=O)C(=O)NC(C(OC)C)C(=O)N(CCC3)C13)=C/C)=O)O)CCC(CC)C)=O	0.0012	99.9982	0.0006	CMNPD6773	10.1016/0040-4039(94)85012-7
N1CCC[C@H](NC([C@@H](CCC)NC(=O)C(O)C(CC)C)=O)C(=O)N([C@H](C(=O)N[C@H](C(=O)C(N[C@@H](C)c(oc2)nc2\C=C\C(=O)N[C@@H](Cc3c[nH]c(ccc(O)c4)c34)C1=O)=O)CC(C)C)CC5)C5	0.0468	99.9483	0.0049	CMNPD6774	10.1021/np50103a011
N1CCC[C@H](NC([C@@H](CC(C)C)NC(=O)C(O)C(CC)C)=O)C(=O)N([C@H](C(=O)N[C@H](C(=O)C(N[C@@H](C)c(oc2)nc2\C=C\C(=O)N[C@@H](Cc3c[nH]c(ccc(O)c4)c34)C1=O)=O)CC(C)C)CC5)C5	0.0914	99.9004	0.0082	CMNPD6775	10.1021/np50103a011
C([C@@H]1NC(=O)[C@H]2N(C(=O)[C@H](C(C)O)NC(=O)[C@H](CC(C)C)NC(=O)[C@H]3N(C(=O)[C@H](C(C)C)NC(=O)[C@@H](NC(=O)[C@H](CCC4)N4C1=O)Cc(c[nH]5)c(c5cc6)cc6)CCC3)CCC2)C(C)C	0.3327	59.6833	39.984	CMNPD6776	10.1016/S0040-4020(01)85006-7
[C@@H]12N(C(=O)[C@@H](NC(=O)[C@H](C(C)C)NC(=O)[C@H](CCCCN)NC(=O)[C@H](Cc3c[nH]c(c3cc4)cc4)NC(=O)[C@H](Cc5ccccc5)NC(=O)[C@H](CC(O)=O)NC([C@H](Cc6ccc(O)cc6)NC1=O)=O)Cc(ccc7O)cc7)CCC2	0.0151	99.9817	0.0032	CMNPD6777	10.1016/S0040-4020(01)85006-7
O=C1N2[C@@H](CCC2)C(=O)N[C@H](C(=O)N[C@@H](CC(O)=O)C(N[C@@H](Cc3ccccc3)C(=O)N[C@H](C(=O)N[C@H](C(=O)N[C@H](C(=O)N[C@H]1C(C)C)C)CCCCN)Cc(c[nH]4)c(cccc5)c45)=O)Cc6ccc(O)cc6	0.0021	99.9949	0.0031	CMNPD6778	10.1016/S0040-4020(01)85006-7
c1cc([C@H](C)[C@@H]2NC([C@@H](NC(=O)[C@H](CC(N)=O)NC(=O)[C@H]3Cn4cc([n+]([C@@H](OC[C@@H](O)[C@H]5O)[C@H]5O)c4)C[C@H](NC(=O)CCC[C@@H](C(=O)[O-])NC(=O)[C@H](O)CNC2=O)C(=O)N[C@@H]([C@@H](O)C)C(=O)N[C@@H](CO)C(=O)N[C@@H](Cc6ccccc6)C(=O)N[C@H]([C@@H](O)\C=C(/C)\C=C\c7ccccc7)CC(=O)N[C@@H](CO)C(=O)N3)[C@@H](O)C(N)=O)=O)ccc1Br	0.0137	99.9848	0.0015	CMNPD6779	10.1021/jo00096a028
C1(=O)NCCC(=O)N[C@H](CC(C)C)C(=O)N(C)[C@H](CC(C)C)C(=O)O[C@@H](C)[C@H](NC([C@H](CC(C)C)N(C)C([C@H](C(C)C)NC(COC)=O)=O)=O)C(=O)NCCC(N[C@H](CC(C)C)C(N(C)[C@@H](C(C)CC)C(NCCC(N[C@@H](C(=O)N(C)[C@@H](C(C)C)C(=O)N[C@H]1C)C(C)CC)=O)=O)=O)=O	0.042	0.0416	99.9164	CMNPD6780	10.1248/cpb.42.1410
[C@H](NC=O)(C(=O)N[C@H](C(=O)N1CCC[C@H]1C(=O)N[C@@H](C(C[C@@H](C(C)(C)C)C(=O)N[C@@H](C(N[C@@H](CCCNC(N)=[NH2+])C(=O)N[C@H](CS([O-])(=O)=O)C(N[C@H](C(=O)N2C)[C@@H](C)OC(=O)CN(C)C(=O)[C@H](CC(N)=O)NC(C([C@@H](C)O)NC(=O)[C@@H](CC(C)C)NC(=O)[C@@H]2CCC(=O)N)=O)=O)=O)CC(c3ccccc3N)=O)=O)C(C)(C)C)Cc4ccccc4)C	25.2646	74.2201	0.5154	CMNPD6781	10.1016/0040-4039(94)88295-9
[C@H](NC=O)(C(=O)N[C@H](C(=O)N1CCC[C@H]1C(=O)N[C@@H](C(C[C@@H](C(C)(C)C)C(=O)N[C@@H](C(N[C@@H](CCCNC(N)=[NH2+])C(=O)N[C@H](CS([O-])(=O)=O)C(N[C@H](C(=O)N2C)[C@@H](C)OC(=O)CN(C)C(=O)[C@H](CC(N)=O)NC(C([C@@H](C)O)NC(=O)[C@@H](CC(C)C)NC(=O)[C@@H]2CCC(=O)N)=O)=O)=O)Cc3c(cccc4)c4[nH]c3)=O)C(C)(C)C)Cc5ccccc5)CC	17.1692	82.3298	0.501	CMNPD6783	10.1016/S0040-4020(01)89347-9
[C@H](NC=O)(C(=O)N[C@H](C(=O)N1CCC[C@H]1C(=O)N[C@@H](C(C[C@@H](C(C)(C)C)C(=O)N[C@@H](C(N[C@@H](CCCNC(N)=[NH2+])C(=O)N[C@H](CS([O-])(=O)=O)C(N[C@H](C(=O)N2C)[C@@H](C)OC(=O)CN(C)C(=O)[C@H](CC(N)=O)NC(C([C@@H](C)O)NC(=O)[C@@H](CC(C)C)NC(=O)[C@@H]2CCC(=O)N)=O)=O)=O)Cc3c(cccc4)c4[nH]c3)=O)C(C)(C)C)Cc5ccccc5)C	25.2646	74.2201	0.5154	CMNPD6785	10.1016/S0040-4020(01)89347-9
[C@H](NC=O)(C(=O)N[C@H](C(=O)N1CCC[C@H]1C(=O)N[C@@H](C(C[C@@H](C(C)(C)C)C(=O)N[C@@H](C(N[C@@H](CCCNC(N)=[NH2+])C(=O)N[C@H](CS([O-])(=O)=O)C(N[C@H](C(=O)N2C)[C@@H](C)OC(=O)CN(C)C(=O)[C@H](CC(N)=O)NC(C([C@@H](C)O)NC(=O)[C@@H](CC(C)C)NC(=O)[C@@H]2CCC(=O)N)=O)=O)=O)Cc3c(cccc4)c4[nH]c3)=O)C(C)C)Cc5ccccc5)C	14.3453	85.2361	0.4186	CMNPD6786	10.1016/S0040-4020(01)89347-9
[C@H](NC=O)(C(=O)N[C@H](C(=O)N1CCC[C@H]1C(=O)N[C@@H](C(C[C@@H](C(C)C)C(=O)N[C@@H](C(N[C@@H](CCCNC(N)=[NH2+])C(=O)N[C@H](CS([O-])(=O)=O)C(N[C@H](C(=O)N2C)[C@@H](C)OC(=O)CN(C)C(=O)[C@H](CC(N)=O)NC(C([C@@H](C)O)NC(=O)[C@@H](CC(C)C)NC(=O)[C@@H]2CCC(=O)N)=O)=O)=O)Cc3c(cccc4)c4[nH]c3)=O)C(C)(C)C)Cc5ccccc5)C	38.1289	61.5053	0.3658	CMNPD6787	10.1016/S0040-4020(01)89347-9
[C@H](NC=O)(C(=O)N[C@H](C(=O)N1CCC[C@H]1C(=O)N[C@@H](C(C[C@@H](C(C)C)C(=O)N[C@@H](C(N[C@@H](CCCNC(N)=[NH2+])C(=O)N[C@H](CS([O-])(=O)=O)C(N[C@H](C(=O)N2C)[C@@H](C)OC(=O)CN(C)C(=O)[C@H](CC(N)=O)NC(C([C@@H](C)O)NC(=O)[C@@H](CC(C)C)NC(=O)[C@@H]2CCC(=O)N)=O)=O)=O)Cc3c(cccc4)c4[nH]c3)=O)C(C)C)Cc5ccccc5)C	7.6747	92.1687	0.1566	CMNPD6788	10.1016/S0040-4020(01)89347-9
c1cc[nH]c1C(N)=O	0.002	99.9923	0.0057	CMNPD6812	10.1080/10575639408044048
c1cc[nH]c1C(=O)NC=O	0.0107	0.0788	99.9105	CMNPD6813	10.1080/10575639408044048
c1ncn(C(=O)NCC2)c12	0.0033	0.0029	99.9938	CMNPD6827	10.1021/np50108a004
c1ccc([nH]cc2CCO)c2c1	0.0011	0.0305	99.9684	CMNPD6837	10.1016/0305-0491(94)90048-5
N(CC(=O)N\C=C\c(ccc1O)cc1)C(=O)[C@@H](N)CCC(O)=O	0.0025	0.0391	99.9584	CMNPD6838	10.1016/0040-4039(94)85235-9
c1(O)ccc(c2c(n(CC(=O)c(ccc(OC)c3)c3)cc2c4ccc(O)cc4)C(OC)=O)cc1	0.0052	0.0222	99.9726	CMNPD6840	10.1071/Ch9941919
c1(O)ccc(c2c(n(CC(=O)c(ccc(OC)c3)c3O)cc2c4ccc(O)cc4)C(OC)=O)cc1	0.0018	0.0026	99.9956	CMNPD6841	10.1071/Ch9941919
c1(c(Cl)nc(c([nH]cc2Cl)c2Cl)o1)c3ccc(cc3)O	0.0013	99.9978	0.0009	CMNPD6842	10.1016/S0040-4039(00)77179-6
c1(cnc(c([nH]c(Cl)c2Cl)c2Cl)o1)c3ccc(cc3)O	0.0038	99.9914	0.0048	CMNPD6843	10.1016/S0040-4039(00)77179-6
c1(cnc(c([nH]cc2Cl)c2Cl)o1)c3ccc(cc3)O	0.0024	99.996	0.0016	CMNPD6844	10.1016/S0040-4039(00)77179-6
c1(cnc(c([nH]cc2)c2Cl)o1)c3ccc(cc3)O	0.0021	99.9936	0.0043	CMNPD6845	10.1016/S0040-4039(00)77179-6
n1c(cnnc2)c2[nH]c1N	0.0018	99.9941	0.0041	CMNPD6854	10.1021/np50112a019
n1c(c(N)nc(OC)n2)c2n([C@H](O[C@H](CO)[C@H]3O)C3)c1	0.0074	99.9835	0.009	CMNPD6855	10.1021/np50112a018
n1c(c(N)nc(C)n2)c2n([C@H](O[C@H](CO)[C@H]3O)[C@@H]3O)c1	0.0073	99.9853	0.0074	CMNPD6856	10.1021/np50112a018
c1(c(c(c(C)c([C@](C)(C[C@H]2C)O)c12)CC)C3=C\C(=C(/C(=O)N4)\C=C4c5c(C)c([C@@H](C)C[C@]6(O)C)c6c(C)c5CC)\C(=O)N3)C	1.8194	94.811	3.3696	CMNPD6857	10.1016/0040-4039(94)85027-5
O=C1C=C(C\C=C(\CC\C=C(\CC\C=C(\C)/C)/C)/C)C(=O)C(OC)=C1	0.1338	99.1934	0.6728	CMNPD6858	10.1021/np50106a019
C\C(\C)=C/CC\C(\C)=C\CC\C(\C)=C\Cc(cc(O)c1)c(O)c1OC	0.0005	0.0012	99.9983	CMNPD6859	10.1021/np50106a019
c1cc(O)c(C\C=C(/C)\CCC2C(C)=CC(=O)CC2(C)C)cc1O	0.0005	0.0014	99.9981	CMNPD6860	10.1016/S0040-4020(01)85297-2
C1(C(=C(C(C)(C)C=C1OC)CC\C(\C)=C\Cc2cc(O)ccc2O)C)=O	0.0004	0.0006	99.999	CMNPD6861	10.1016/S0040-4020(01)85297-2
C1C=CC2(C(C)(C=Cc(cco3)c23)C1C)C	0.1791	20.6277	79.1931	CMNPD6874
C1C=CC2(C(=CCc(cco3)c23)C1(C)C)C	0.0082	99.9189	0.0729	CMNPD6875
[C@@H]1(OC(=O)C)C[C@]([H])(C(C)(C)c(cco2)c2C3)[C@@]3([H])C=C1C	0.0746	0.0843	99.8411	CMNPD6878	10.1016/S0040-4020(01)89664-2
[C@]12([H])[C@](C([C@@](C[C@H]1O)([C@]3([H])CC[C@H]([C@@H](\C=C\[C@H](C)C(C)C)C)[C@@]3(C)CCO)[H])=O)(CO)C[C@@H](O)[C@@H](O)[C@H]2O	15.5031	0.0121	84.4848	CMNPD6953	10.1016/S0040-4020(01)90401-6
[C@@H]1([C@H](C(O[C@H]1C)=O)CCCCCCCCCCCCC2=C[C@H](C)OC2=O)OC(C)=O	0.0021	0.0037	99.9942	CMNPD6978	10.1021/np50105a002
[C@H]1([C@@H](C(O[C@H]1C)=O)CCCCCCCCCCCCC2=C[C@@H](C)OC2=O)OC(C)=O	0.0221	98.3806	1.5973	CMNPD6979	10.1021/np50105a002
C1=C(C(O[C@H]1C)=O)CCCCCCCCCCCCCCC2=C[C@H](C)OC2=O	15.9724	2.7046	81.323	CMNPD6980	10.1021/np50105a002
[C@@H]1([C@H](C(O[C@H]1C)=O)CCCCCCCCCCCCCCC2=C[C@H](C)OC2=O)OC(C)=O	0.0054	0.0167	99.9779	CMNPD6981	10.1021/np50105a002
[C@H]1([C@@H](C(O[C@H]1C)=O)CCCCCCCCCCCCCCC2=C[C@H](C)OC2=O)OC(C)=O	0.0123	0.1599	99.8279	CMNPD6982	10.1021/np50105a002
C1(CCCCCC\C=C/CCCCCCC2=C[C@H](C)OC2=O)=C[C@H](C)OC1=O	37.3185	7.0365	55.645	CMNPD6983	10.1021/np50105a002
[C@@H]1([C@H](C(O[C@H]1C)=O)CCCCCC\C=C/CCCCCCC2=C[C@H](C)OC2=O)OC(=O)C	0.0494	0.0472	99.9034	CMNPD6984	10.1021/np50105a002
C1=C(C(O[C@H]1C)=O)CCCCCCCCCCCCC(=C[C@@H](O2)C)C2=O	1.4219	1.4474	97.1307	CMNPD6985	10.1021/np50105a002
C(/CCCCCCCCC(C(=O)O1)CC1(C)OC)=C/CCCC	0.0027	99.9915	0.0058	CMNPD6986
c1c(c(ccc1C)C(CCCC(C)(O)C)C)O	0.0263	0.0472	99.9265	CMNPD6996	10.3987/COM-93-S22
c1(c(cc(O)c(C)c1)C(CC\C=C(/C)\C)C)O	0.2113	0.2198	99.5689	CMNPD6997	10.3987/COM-93-S22
C1(N(C)C)CSSC1	0.4029	92.7045	6.8926	CMNPD7	10.1080/00021369.1962.10857963
C([C@@]1([C@@H](C(C)=C)C[C@@H](C(=O)\C=C\C2OC2(C)C)CC1)C)=C	0.0017	0.01	99.9883	CMNPD7009
C(=C)[C@@]1(C)CC[C@H](C2(OC2\C=C\C(C)(OC)CO)C)C[C@@H]1C(C)=C	0.0082	0.023	99.9689	CMNPD7010
C12[C@]([H])([C@]([H])(O[C@@]34[H])[C@](OC[C@@H]1C)(C)C[C@](O[C@@]5(C)C3)([H])C5)[C@@]4([H])[C@H](OC(C)=O)[C@H](C)C2	0.1512	6.5061	93.3427	CMNPD7026	10.1016/S0040-4020(01)85062-6
C12[C@]([H])([C@@]([H])([C@](OC[C@@H]1C)(C)C(=O)CC[C@H](C)C3)O[C@@]34[H])[C@@]4([H])[C@H](OC(=O)C)[C@H](C)C2	0.1494	20.0774	79.7732	CMNPD7040	10.1021/np50114a005
C12[C@@]([C@@]([H])([C@](OC[C@@H]1C)(C)CC3)O[C@@]4([H])\C=C(/[C@H]3O)\C)([H])[C@@]4([H])[C@H](OC(=O)C)[C@H](C)C2	21.3766	70.7954	7.828	CMNPD7042	10.1021/np50114a005
[C@H]1(C=C([C@](CC2)([H])[C@@]([C@]3(O)C[C@@]2(C)[C@@H](O)CC3)([H])[C@H]1O)C=O)\C=C(\C)/C	0.051	1.8177	98.1313	CMNPD7058	10.1039/c39940002073
[C@]12([C@@]([H])(C=C(CC1)C)[C@H]([C@H](C)CCC[C@@H](C)[C@@]3(O[C@@H]([C@H](O)[C@H]4O)O[C@H](CO3)[C@H]4O)[H])CC=C2C)[H]	0.0168	0.0148	99.9684	CMNPD7060	10.1021/np50103a024
C1[C@H](CC[C@@](C2=C(CC3)C(CC[C@@H]4[C@H](C)CC\C(\C(C)C)=C/C)[C@]4(C)[C@H](O)C2)(CO)C13)O	0.0012	0.0014	99.9974	CMNPD7077	10.1016/0039-128x(94)90066-3
c12c(CCC(O1)(C)CCCC(CCCC(O)(CCCC(C)(O)C)C)C)c(C)c(O)c(C)c2C	0.02	0.0148	99.9653	CMNPD7082
C1C(=CC=C(C=O)C1(CC\C=C(\C)/C)C)CC\C=C(\C)/C	0.0103	99.8736	0.1161	CMNPD7103	10.3891/acta.chem.scand.48-0765
N(C)(\C=C\[C@@H](C)[C@@H](OC(C)=O)[C@@H](C)[C@@H](CC[C@H](C)[C@H](O)[C@H](C)[C@H](C\C=C\[C@H](OC)C[C@H](C)C\C=C(/C)\[C@@H](OC)CC[C@@H](C)[C@H]1O)OC(=O)\C=C\C=C\C[C@@H](OC(=O)[C@H](COC)N(C)C)[C@H]1C)OC(=O)[C@H](N(C)C)C)C=O	0.0069	99.9874	0.0057	CMNPD7104	10.1021/ja00095a071
N(C)(\C=C\[C@@H](C)[C@@H](OC(C)=O)[C@@H](C)[C@@H](CC[C@H](C)[C@H](O)[C@H](C)[C@H](C\C=C\[C@H](OC)C[C@H](C)C\C=C(/C)\[C@@H](OC)CC[C@@H](C)[C@H]1O)OC(=O)\C=C\C=C\C[C@@H](OC(=O)[C@@H](COC)N(C)C)[C@H]1C)OC(=O)[C@H](N(C)C)C)C=O	0.0069	99.9843	0.0088	CMNPD7105	10.1021/ja00095a071
N(C)(\C=C\[C@@H](C)[C@@H](OC(C)=O)[C@@H](C)[C@@H](CC[C@H](C)[C@H](O)[C@H](C)[C@H](C\C=C\[C@H](OC)C[C@H](C)C\C=C(/C)\[C@@H](OC)CC[C@@H](C)[C@H]1O)OC(=O)\C=C\C=C\C[C@@H](OC(=O)[C@H](COC)N(C)C)[C@H]1C)OC(=O)[C@@H](N(C)C)C)C=O	0.0069	99.9843	0.0088	CMNPD7106	10.1021/ja00095a071
N(C)(\C=C\[C@@H](C)[C@@H](OC(C)=O)[C@@H](C)[C@@H](CC[C@H](C)[C@H](O)[C@H](C)[C@H](C\C=C\[C@H](OC)C[C@H](C)C\C=C(/C)\[C@@H](OC)CC[C@@H](C)[C@H]1O)OC(=O)\C=C\C=C\C[C@@H](OC(=O)[C@@H](COC)N(C)C)[C@H]1C)OC(=O)[C@@H](N(C)C)C)C=O	0.0039	99.986	0.0101	CMNPD7107	10.1021/ja00095a071
CC([C@H]1OC(=O)[C@@H](Cc(ccc2O)cc2I)N(C)C(=O)CNC([C@@H](C)C[C@H](C[C@@H](C)[C@@H](O)C1)C)=O)C	0.0013	99.998	0.0007	CMNPD7108	10.1021/jo00096a002
C(COCC(OC)CCCCCCCCCCCCCC)(O)CO	0.0407	2.8057	97.1536	CMNPD7110	10.1007/BF02033732
C1(C)=C[C@]2([C@](C=C1)([H])C(C)(C)c(cco3)c3C2)[H]	0.1352	2.625	97.2398	CMNPD7112	10.1021/np50106a011
C1(C(=C)CCC[C@@](C)(CC[C@H]2C(C)C)[C@]12[H])=O	10.7843	88.2842	0.9314	CMNPD7115	10.1016/S0040-4020(01)81106-6
C1([C@]([H])([C@@H](C)CC1)[C@@H](C2(C)C)[C@@H]2CC3=O)=C3C	0.0031	0.0416	99.9553	CMNPD7116	10.1016/S0040-4020(01)81106-6
C1(=O)C(C)=C(OC)OC([C@@]2(C)[C@H]([C@H](C(=C3)C)\C(\C)=C\C)[C@@]23C)=C1C	0.0008	0.0024	99.9968	CMNPD7120	10.1021/np50104a017
C(\C(\C)=C\[C@@H](C)C[C@@H](C)C[C@@H](C)CCC)=O	0.0003	0.0008	99.9989	CMNPD7122	10.1016/S0040-4039(00)76923-1
C1([C@@H]2O[C@@](C(C)C(O)(C2C)O3)(O[C@@]13CC)[C@@H](C)[C@@H](O)[C@@H](C)C(=O)[C@H](C)C(OC(CC)=C(C)C4=O)=C4C)C	0.0051	99.9535	0.0414	CMNPD7123	10.1071/Ch9942255
C1=C([C@](O[C@H]2[C@H]1C)(CC)OC(C(C)C(=O)[C@H](C)C\C(=C\CC)\C)=C2C)C	0.063	99.9271	0.0098	CMNPD7124	10.1071/Ch9942255
C1([C@@H]2O[C@@](C(C)C(O)(C2C)O3)(O[C@@]13CC)[C@H](C)[C@H](O)\C(\C)=C\C(\C)=C\CC)C	0.0007	99.9973	0.0021	CMNPD7125	10.1002/jlac.199419940813
N1(C(=O)[C@@H](C)[C@@H](NC(=O)[C@H](C(C)C)NC(=O)[C@H](C(C)C)OC(=O)[C@H](C(C)C)OC(=O)[C@H](C(C)C)N(C)C(=O)[C@H]([C@H](CCCC#C)NC(=O)[C@H](C(C)C)NC(=O)[C@H](C(C)C)OC(=O)[C@H](C(C)C)OC(=O)[C@@H]1C(C)C)C)CCCC#C)C	0.0115	99.951	0.0375	CMNPD7126	10.1016/0040-4039(94)88477-3
N(CCCCNC(=O)Cc(c[nH]1)c(ccc2)c1c2)C(CC(=O)NCCC(=O)c(c(NC=O)ccc3)c3)=O	0.0028	99.996	0.0012	CMNPD7127	10.1016/S0040-4020(01)81334-X
N(CCCCNC(=O)Cc(c[nH]1)c(ccc2)c1c2)C(CC(=O)NCCC(=O)c(c(N)ccc3)c3)=O	0.0023	99.9968	0.0009	CMNPD7128	10.1016/S0040-4020(01)81334-X
c1(ccccc1NC=O)C(CCNC(=O)CC(=O)NCCCCN2C(=O)c(c(N=C2)cc3)cc3)=O	0.3237	87.695	11.9813	CMNPD7129	10.1016/S0040-4020(01)81334-X
[C@H]1([N@@]([C@@H](CCCCCC)CC2=O)[C@@]3(C2CCCC3)CC1)CO	0.1624	1.111	98.7266	CMNPD7136	10.1071/Ch9941355
[C@H]1([N@@]([C@@H](CCCCCC)CC2=O)[C@@]3(C2CCCC3)CC1)COC	0.0268	0.0238	99.9494	CMNPD7137	10.1071/Ch9941355
[C@H]1([N@@]([C@@H](CCCCCC)CC2=O)[C@@]3(C2CCCC3)CC1)COC(=O)C	0.0389	2.7902	97.171	CMNPD7138	10.1071/Ch9941355
[C@H]1([N@@]([C@@H](CCCC)CC2=O)[C@@]3(C2CCCC3)CC1)CSC#N	6.2534	2.0624	91.6842	CMNPD7140	10.1071/Ch9941355
C1C2(OC(CCCNC(C(C)C(O)CNC(=O)CC(OC(CC(=O)CCC)C3)C(C)C3)=O)C(C)C1)CCCC(CCC(\C=C(\C(O)C)/C)C)O2	3.7129	86.5621	9.7249	CMNPD7142	10.1021/np50112a002
C1C2(OC(CCCNC(C(C)C(O)CNC(=O)CC(OC(CC(=O)\C=C\C)C3)C(C)C3)=O)C(C)C1)CCCC(CCC(\C=C(\C(=O)C)/C)C)O2	0.0468	99.749	0.2041	CMNPD7143	10.1021/np50112a002
C1C2(OC(CCCNC(C(C)C(O)CNC(=O)CC(OC(CC(O)\C=C\C)C3)C(C)C3)=O)C(C)C1)CCCC(CCC(\C=C(\C(O)C)/C)C)O2	0.0614	99.8303	0.1083	CMNPD7144	10.1021/np50112a002
C1C2(OC(CCCNC(C(C)C(O)CNC(=O)C(C)C(OC(CC(O)\C=C\C)C3)C(C)C3)=O)C(C)C1)CCCC(CCC(\C=C(\C(O)C)/C)C)O2	0.0133	99.9571	0.0296	CMNPD7145	10.1021/np50112a002
C(N[C@@H](CCC(N)=O)C(=O)O[C@@H](C)C(N1CCC[C@H]1C(=O)N(C)[C@H](CC(C)C)C(N[C@@H]([C@@H](C)OC(=O)[C@H](Cc2ccc(OC)cc2)N(C)C3=O)C(N[C@H]([C@@H](C)CC)[C@@H](O)CC(=O)O[C@H](C(=O)[C@H](C)C(=O)N[C@H](C(=O)N(CCC4)[C@H]34)CC(C)C)C(C)C)=O)=O)=O)(=O)[C@@H]5CCC(=O)N5	0.0087	99.9898	0.0014	CMNPD7147	10.1016/S0040-4039(00)73350-8
[C@@H]12N(C(=O)[C@@H](NC(c(cs3)nc3[C@@H](Cc4ccccc4)NC(=O)c5nc([C@H](C(C)C)NC(=O)[C@H]([C@@H](C)O6)N=C16)sc5)=O)Cc7ccccc7)CCC2	0.004	99.9941	0.0019	CMNPD7148	10.1016/0040-4039(94)88300-9
c1ccccc1\C=C\C=C\C(CC(O)=O)O	0.0017	99.9805	0.0178	CMNPD7149	10.1021/np50107a014
S1c(c(SS1)c2CCN)c(OC)c(OC)c2SC	43.3325	56.6211	0.0463	CMNPD7156	10.1016/S0040-4020(01)81200-X
C(c1c(SC)c(SC)c(OC)c(O)c1)CN	0.0018	99.9977	0.0006	CMNPD7157	10.1021/jo00101a018
c12c(c(c3c(n1)cccc3)ccn4)c4C(=O)C(SC)=C2CCNC(CC(C)C)=O	0.7726	99.2262	0.0012	CMNPD7159	10.1021/jo00101a018
c12c(c(c3c(n1)cccc3)ccn4)c4C(=O)C(SC)=C2CCNC(\C(\C)=C\C)=O	0.0061	99.9922	0.0017	CMNPD7160	10.1021/jo00101a018
c12c(cccc1)[nH]c(c3c(c4c5C(=O)NC4=O)c6c(cccc6)[nH]3)c25	0.3262	45.6844	53.9895	CMNPD7170	10.1007/bf01956468
c12c(cccc1)[nH]c(c3c(c4c5CNC4=O)c6c(cccc6)[nH]3)c25	0.0012	99.9982	0.0006	CMNPD7171	10.1007/bf01956468
c1c2c(ccc1)[nH]cc2c3nccc(c4c(cccc4)[nH]5)c35	1.3987	5.7804	92.8209	CMNPD7172	10.1021/np50106a016
c12c(cccc1)c(c[nH]2)C3=C(C(N4)=NCC3)c(ccc5)c4c5	0.0019	99.9945	0.0036	CMNPD7173	10.1021/np50106a016
C(=C\C=C\C(=O)O[C@@H](C)\C=C/C\C=C\C=C\C(O[C@H]1[C@@H](O)[C@H](O)[C@@H](O[C@H]1C)O[C@@H]([C@@H](O[C@@H]2CO)n(c(c(C(=O)N3)n4)N=C3)c4)[C@@H]2O)=O)/CCC	0.0076	99.8411	0.1513	CMNPD7177	10.1021/jo00080a046
C(=C\CCC)/C=C/C(=O)OC(C)\C=C\C\C=C\C=C\C(O[C@H]1[C@@H](O)[C@H](O)[C@@H](O[C@H]1C)O[C@@H]([C@@H](O[C@@H]2CO)n(c(c(C(=O)N3)n4)N=C3)c4)[C@@H]2O)=O	0.0295	98.6844	1.286	CMNPD7178	10.1016/S0040-4020(01)85338-2
CC(OC(\C=C\C=C\CCC)=O)\C=C/C\C=C\C=C/C(O[C@H]1[C@@H](O)[C@H](O)[C@@H](O[C@H]1C)O[C@@H]([C@@H](O[C@@H]2CO)n(c(c(C(=O)N3)n4)N=C3)c4)[C@@H]2O)=O	0.0094	99.8388	0.1518	CMNPD7179	10.1016/S0040-4020(01)85338-2
C(/C=C/C(=O)OC(C)\C=C/C\C=C\C=C\C(O[C@H]1[C@@H](O)[C@H](O)[C@@H](O[C@H]1C)O[C@@H]([C@@H](O[C@@H]2CO)n(c(c(C(=O)N3)n4)N=C3)c4)[C@@H]2O)=O)=C/CCC	0.0101	99.8873	0.1025	CMNPD7180	10.1016/S0040-4020(01)85338-2
C(/C=C/CCC)=C/C(=O)OC(C)\C=C/C\C=C\C=C\C(O[C@H]1[C@@H](O)[C@H](O)[C@@H](O[C@H]1C)O[C@@H]([C@@H](O[C@@H]2CO)n(c(c(C(=O)N3)n4)N=C3)c4)[C@@H]2O)=O	0.0155	99.6882	0.2963	CMNPD7181	10.1016/S0040-4020(01)85338-2
C(\C=C\C=C\C(=O)OC(C)\C=C/C\C=C\C=C\C(O[C@H]1[C@@H](O)[C@H](O)[C@@H](O[C@H]1C)O[C@@H]([C@@H](O[C@@H]2CO)n(c(c(C(=O)N3)n4)N=C3)c4)[C@@H]2O)=O)\C=C/CC	0.0013	99.9783	0.0204	CMNPD7182	10.1016/S0040-4020(01)85338-2
C(C\C=C\C=C\C(=O)OC(C)\C=C/C\C=C\C=C\C(O[C@H]1[C@@H](O)[C@H](O)[C@@H](O[C@H]1C)O[C@@H]([C@@H](O[C@@H]2CO)n(c(c(C(=O)N3)n4)N=C3)c4)[C@@H]2O)=O)CCC	0.1309	1.0686	98.8005	CMNPD7183	10.1016/S0040-4020(01)85338-2
c12c(n(C)c(N=O)n1)N(C)C(=O)N(C)C2=O	0.0609	0.0144	99.9248	CMNPD7222	10.1021/np50103a012
O=C1N(C)c(ncc([C@H](CC)O)n2)c2C(=O)N1C	0.0015	0.0022	99.9962	CMNPD7227	10.3987/Com-94-6690
C(=C\C(C)C\C(\C)=C\C=C\CCC=C)/C=C/C[C@H]1O[C@@](C)([C@H](C)[C@@H](O)C1)O	0.0038	99.9839	0.0123	CMNPD7458	10.1016/0040-4020(94)01017-T
C(=C\C(C)C\C(\C)=C\C=C\CCC=C)/C=C/C[C@H]1O[C@@](C)([C@H](C)[C@@H](O)[C@H]1C)O	0.0017	99.9932	0.0052	CMNPD7459	10.1016/0040-4020(94)01017-T
C[C@](O1)([C@H](C)[C@@H](O)C[C@H]1C\C=C\C=C\C(C)C\C(\C)=C\CCC=C)O	0.002	99.9931	0.0049	CMNPD7460	10.1016/0040-4020(95)00761-V
C1(=N[C@@]1(C(OC)=O)[H])\C=C\CCCCCCCCCCCCC	0.0906	99.6694	0.24	CMNPD7461	10.1021/np50123a021
C1=CC(O)(C\C=C\C=C\C(CC)C)NC1=O	0.0129	0.6091	99.378	CMNPD7465	10.1016/0040-4039(95)01175-H
C(=C\[C@@H](CCCCC)O)/[C@@H](O)[C@]1([H])C[C@@]1([H])[C@]2([H])C\C=C/CCCC(=O)O2	15.952	19.8215	64.2265	CMNPD7468	10.1016/0040-4039(95)00588-4
C(=C\CCCCCCCCCCCCCCCC)/[C@@H](C#C)O	1.8652	88.597	9.5378	CMNPD7469	10.1021/np50126a001
c1cc(ccc1O)CCCCCCCCCCCCCCCCCC\C(\C)=C\[C@H](C(=O)O)C	1.0055	98.9852	0.0093	CMNPD7504	10.1016/0040-4039(95)00432-C
C(/[C@H](C)\C=C(\C)/C\C=C\CCc1occ(n1)c2occ(n2)[C@H](OC)C[C@H](O[C@@](C)(OC)C3)C[C@H]3O)=C\C	0.0918	99.9074	0.0008	CMNPD7513	10.1021/ja00106a075
C1([C@H](CCC)NC([C@@H]2N1CC(C)C2)=O)=O	0.002	99.9731	0.0249	CMNPD7514	10.1021/np50116a007
c1nc(C(C(C)C)NC(=O)\C=C\C=C\CC(C)C(Cl)(Cl)Cl)sc1	0.0004	99.9991	0.0005	CMNPD7515	10.1016/0040-4039(95)00029-C
O=C1O[C@@H](C)C[C@@H](C)C(=O)C(=C)C[C@H](C)C(=O)N[C@@H](C)C(=O)N(C)[C@@H](C(=O)N[C@H]1C)Cc2ccc(O)c(I)c2	40.8084	59.1843	0.0072	CMNPD7517	10.1016/0040-4020(95)00646-P
c1c2c(ccc1)[nH]cc2C(C(NC)C(N[C@@H](C(C)(C)C)C(=O)N(C)[C@@H](C(C)C)\C=C(/C)\C(=O)O)=O)(C)C	0.5857	97.9722	1.4421	CMNPD7518	10.1016/0040-4020(95)00646-P
c1c2c(ccc1)[nH]cc2C(C(NC)C(N[C@@H](C(C)C)C(=O)N(C)[C@@H](C(C)C)\C=C(/C)\C(=O)O)=O)(C)C	0.9017	64.2479	34.8504	CMNPD7519	10.1016/0040-4020(95)00646-P
NC(NCCCC(C(C(=O)N[C@@H]1CC(C)C)=O)NC(=O)[C@H](CCC2)N2C([C@@H](NC=O)CNC(=O)\C=C\C(Cc3ccc(O)cc3)NC1=O)=O)=N	0.0402	99.958	0.0018	CMNPD7523	10.1016/0968-0896(95)00106-Q
N(CCCC(C(C(=O)N[C@@H]1[C@H](C)CC)=O)NC(=O)[C@H]2N(CCC2)C([C@@H](NC(=O)[C@H](C)NC(Cc3ccccc3)=O)CNC(=O)\C=C\[C@H](Cc4ccc(O)cc4)NC1=O)=O)C(=N)N	1.4936	98.5047	0.0017	CMNPD7524	10.1016/0968-0896(95)00106-Q
[C@@H]1(CCCNC(=O)[C@H](Cc2c3c([nH]c2Br)ccc(O)c3)NC(=O)\C=C\c4nc([C@H](C)NC(=O)C(=O)[C@H](CC(C)C)NC(=O)[C@@H](N(C5)C1=O)CC5)oc4)NC(=O)[C@H](CCC)NC(=O)[C@H](C(C)CC)NC(=O)[C@@H](O)[C@@H](C)CC	0.0054	99.994	0.0007	CMNPD7525	10.1016/0040-4020(95)00017-3
C(=C(\C(=O)NC[C@@H](C(=O)N[C@@H](C)C(N[C@H](C(C)CC)C(=O)C(N[C@@H](COC)c(nc1\C=C\C2=O)sc1)=O)=O)NC(=O)[C@H](C(CC)C)NC(=O)[C@H](O)CNC=O)/N2)/c3c4c([nH]c3)cccc4	0.0052	99.9932	0.0016	CMNPD7526	10.1016/0040-4020(95)00017-3
N1C(=O)[C@H](Cc2c3c([nH]c2)cccc3)NC(=O)\C=C\c4nc([C@H](COC)NC(=O)C([C@@H](C(C)CC)NC(=O)[C@H](C)NC(=O)[C@@H](NC(=O)[C@H](C(CC)C)NC(=O)[C@H](O)CNC=O)C1)=O)sc4	0.0014	99.9964	0.0022	CMNPD7528	10.1016/0040-4020(95)00017-3
CC(C)C[C@@H]1NC(=O)[C@H](C)NC(=O)C(NC(=O)C(N)Cc2ccccc2)Cc3cn(c(cccc4)c34)C5(CC6NC1=O)C(N(C(Cc7ccccc7)C8=O)C6=O)N8c(cccc9)c59	0.0547	86.4165	13.5287	CMNPD7529	10.1021/ja00136a026
[C@@H]1(C(CC)C)NC(=O)[C@@H](N(C(=O)[C@H](CO)NC(=O)[C@@H](NC(=O)[C@H](C(C)CC)NC(=O)[C@H](CC(C)C)NC([C@H](CCC2)N2C1=O)=O)Cc3ccccc3)CC4)C4	0.0025	99.9931	0.0044	CMNPD7530	10.1021/jo00130a027
[C@H]1(NC(=O)[C@H](C(C)CC)NC(=O)[C@H](Cc2ccccc2)NC(=O)[C@H]3N(C(=O)[C@H](NC(=O)[C@H]4N(CCC4)C(=O)[C@H](CO)NC1=O)C(C)O)CCC3)Cc5ccccc5	0.0045	0.0525	99.9431	CMNPD7531	10.3987/COM-94-S45
C1(NC(=O)[C@@H](NC(=O)[C@H]2N(C([C@H](CCC3)N3C(=O)[C@H](CC(C)C)NC(=O)[C@H](C(C)C)NC(=O)[C@@H](NC(=O)[C@@H](C(C)CC)NC(=O)[C@@H](N(C(=O)[C@H]4N(CCC4)C1=O)CC5)C5)Cc6ccccc6)=O)CCC2)Cc(ccc(O)c7)c7)C(C)C	21.8349	77.963	0.2021	CMNPD7534	10.1016/0960-894x(95)00219-J
N1C(=O)[C@@H](N(C(=O)[C@H](C(C)O)NC(=O)[C@H](CC(C)C)NC(=O)[C@H]2N(CCC2)C(=O)[C@H](C(C)C)NC(=O)[C@@H](NC(=O)[C@H](CCC3)N3C(=O)[C@@H]1C(C)CC)Cc4c[nH]c(cccc5)c45)CC6)C6	0.0252	0.1249	99.8499	CMNPD7535	10.1021/np50120a025
C1[C@@H]2N(C(=O)[C@@H](NC(=O)[C@H](C(C)C)NC(=O)[C@@H](NC([C@H](C(C)C)NC(=O)[C@H](Cc3ccccc3)NC(=O)[C@H](CCC4)N4C2=O)=O)C(C)C)CC(=O)N)CC1	0.0118	0.0953	99.8929	CMNPD7537	10.1002/jlac.1995199505112
N1[C@H](C(N[C@H](C(=O)N[C@H](C(=O)NC[C@H](O)C(N[C@H](C([O-])=O)C[C@@H](O)CC(N[C@@H](Cc(cn2C[C@@H]3C1=O)[n+](O[C@H](O[C@@H]4CO)[C@H](O)[C@@H](O)[C@H]4O)c2)C(N[C@@H]([C@@H](O)C)C(N[C@@H](CO)C(=O)N[C@@H](Cc5ccccc5)C(N[C@@H](CC(N[C@@H](CO)C(=O)N3)=O)[C@@H](O)\C=C(/C)\C=C\c6ccccc6)=O)=O)=O)=O)=O)[C@@H](C)c7ccc(Br)cc7)[C@@H](O)C(=O)N)=O)CC(=O)N	0.0171	99.9815	0.0015	CMNPD7538	10.1021/jo00110a020
[C@H]1(NC([C@H]2Cn(cn3)cc3C[C@@H](C(N[C@@H]([C@@H](O)C)C(N[C@@H](CO)C(=O)N[C@@H](Cc4ccccc4)C(N[C@@H](CC(=O)N[C@H](C(=O)N2)CO)[C@@H](O)\C=C(/C)\C=C\c5ccccc5)=O)=O)=O)NC(=O)C[C@H](O)C[C@H](NC(=O)[C@@H](O)CNC(=O)[C@@H](NC(=O)[C@H]([C@@H](O)C(=O)N)NC1=O)[C@@H](C)c(ccc6Br)cc6)C(=O)O)=O)CC(=O)N	0.0117	99.9869	0.0015	CMNPD7539	10.1021/jo00110a020
[C@H]1(NC([C@H]2Cn(cn3)cc3C[C@@H](C(N[C@@H]([C@@H](O)C)C(N[C@@H](CO)C(=O)N[C@@H](Cc4ccccc4)C(N[C@@H](CC(=O)N[C@H](C(=O)N2)CO)[C@@H](O)\C=C(/C)\C=C\c5ccc(cc5)Br)=O)=O)=O)NC(=O)C[C@H](O)C[C@H](NC(=O)CCNC(=O)[C@@H](NC(=O)[C@H]([C@@H](O)C(=O)N)NC1=O)Cc(ccc6)cc6)C(=O)O)=O)CC(=O)N	0.0115	99.9844	0.0041	CMNPD7540	10.1021/jo00110a020
N1[C@H](C(N[C@H](C(=O)N[C@H](C(=O)NCCC(N[C@H](C([O-])=O)C[C@@H](O)CC(N[C@@H](Cc(cn2C[C@@H]3C1=O)[n+](O[C@H](CO4)[C@@H](O)[C@H](O)[C@@H]4O)c2)C(N[C@@H]([C@@H](O)C)C(N[C@@H](CO)C(=O)N[C@@H](Cc5ccccc5)C(N[C@@H](CC(N[C@@H](CO)C(=O)N3)=O)[C@@H](O)\C=C(/C)\C=C\c6ccc(cc6)Br)=O)=O)=O)=O)=O)Cc7ccc(Br)cc7)[C@@H](O)C(=O)N)=O)CC(=O)N	0.0157	99.9829	0.0015	CMNPD7541	10.1021/jo00110a020
N1[C@H](C(N[C@H](C(=O)N[C@H](C(=O)NCCC(N[C@H](C([O-])=O)C[C@@H](O)CC(N[C@@H](Cc(cn2C[C@@H]3C1=O)[n+](O[C@H](O[C@@H]4CO)[C@H](O)[C@@H](O)[C@H]4O)c2)C(N[C@@H]([C@@H](O)C)C(N[C@@H](CO)C(=O)N[C@@H](Cc5ccccc5)C(N[C@@H](CC(N[C@@H](CO)C(=O)N3)=O)[C@@H](O)\C=C(/C)\C=C\c6ccc(cc6)Br)=O)=O)=O)=O)=O)Cc7ccc(Br)cc7)[C@@H](O)C(=O)N)=O)CC(=O)N	0.0145	99.9835	0.0019	CMNPD7542	10.1021/jo00110a020
N([C@H](C)C(=O)N[C@H](C(=O)N1CCC[C@H]1C(N[C@@H](C(=O)C[C@@H](C(C)(C)C)C(=O)N[C@@H](C(=O)N[C@@H](CCCNC(N)=N)C(=O)N[C@@H](C(=O)N[C@@H]([C@@H](C)OC2=O)C(N(C)[C@@H](CCC(=O)N)C(=O)N[C@@H](C(=O)NC([C@@H](C)O)C(N[C@H](C(=O)NC2)CC(=O)N)=O)Cc3ccccc3)=O)CS([O-])(=O)=O)Cc4c5c(cccc5)[nH]c4)C(C)C)=O)Cc(ccc(Br)c6)c6)C=O	4.5537	95.2539	0.1924	CMNPD7544	10.1021/jm00002a015
c12c(C(NCC1)=CC(=O)C3=O)c3[nH]c2	0.0013	0.0047	99.994	CMNPD7576	10.1021/np50126a008
c1cc(ccc1O)c2c[nH]c(C(OC)=O)c2c3ccc(O)cc3	0.0029	0.0159	99.9813	CMNPD7578	10.1071/Ch9951491
Oc1ccc(cc1)c2cn(C3=CC=C(O)CC3)c(C(OC)=O)c2c4ccc(O)cc4	0.0053	99.9709	0.0239	CMNPD7579	10.1071/Ch9951491
c1c(c(ccc1CC#N)OC)Br	7.0834	92.9094	0.0072	CMNPD7597	10.1021/np50119a006
c1(c(cc(cc1Br)O)O)Br	5.7467	0.3869	93.8664	CMNPD7616	10.1021/np50123a008
c1c(cc(cc1OC(C)=O)\C=C\c2ccc(OC(C)=O)cc2)OC(C)=O	0.0006	0.0015	99.9979	CMNPD7618	10.1021/np50126a028
C1CC2=C(C(OC2c3ccc(O)cc3)=O)NC1	0.0765	99.9139	0.0096	CMNPD7619	10.1016/0040-4020(95)00322-Y
c1cc(ccc1O)\C=C\C(CC(C)(O)C)=O	0.0258	82.9134	17.0608	CMNPD7623	10.1021/np50116a018
n1c(c(N)n2)c(nc2Cl)n([C@H](O[C@H](C)[C@H]3O)[C@]3(C)O)c1	0.0168	99.97	0.0132	CMNPD7626	10.1021/jo00118a059
N1C(=O)c2c(N=C1)n([C@H](O[C@H](C)[C@H]3O)[C@]3(C)O)cn2	0.0077	99.9761	0.0162	CMNPD7627	10.1021/jo00118a059
C1=Cc2c(ccc(c2)O)O[C@@]1(C)CCC3C(C)=CC(=O)CC3(C)C	0.0144	99.9732	0.0124	CMNPD7638	10.1021/np50118a023
c1c(c(C\C=C(\CC\C=C(\CC\C=C(\CC\C=C(\CC\C=C(\CC\C=C(\C)/C)/C)/C)/C)/C)/C)cc(O)c1)O	0.2098	0.005	99.7852	CMNPD7650	10.1021/np50123a017
C1[C@]2([H])[C@](CC[C@H]1C(C)=C)(CO)C=CC(=O)[C@H]2C	0.0009	0.0031	99.996	CMNPD7658	10.1080/10575639508043157
C1(C(CC\C=C(/C)\CC\C=C(/C)\C)C2C(O2)O1)=O	5.6059	90.5432	3.8508	CMNPD7659	10.1071/Ch9951757
CC([C@@H]1CC[C@@](CC[C@](C)([C@]2([H])[C@H](C3)[C@@]3(C)[C@@H]4O)C4)(C)[C@]12[H])C	0.0023	99.9909	0.0069	CMNPD7665	10.1021/np50115a024
CC([C@@H]1CC[C@@](CC[C@@](C)(C[C@H]2O)[C@]3([H])C=C(C)C2)(C)[C@]13[H])C	0.9543	47.2757	51.77	CMNPD7666	10.1021/np50115a024
C(CCC(CCC1C(C)CCCC1(C)C)C)C(C=C)(O)C	0.0057	99.9667	0.0275	CMNPD7670	10.1016/0040-4039(95)01905-W
[C@H]12CC[C@]3([C@]([H])([C@@](CC[C@@H](O)C4(C)C)(C)[C@]4([H])CC3)C1)C[C@]2(C)O	0.0004	0.0004	99.9992	CMNPD7675	10.1002/mrc.1260330411
C(=O)([C@@](C)(CC1)[C@H]2C(C)C)O[C@@](O)([C@@H]2Br)c(c(O)c(O)c(C)c3)c13	0.0006	0.0008	99.9986	CMNPD7677	10.1021/np50120a020
[C@@]12([C@@H](CCC3=C(C(=O)C(O)=C(C(C)(C)C(=O)CC4)[C@@]34C)C)[C@](C)(CCC(=O)C(C)(C)O5)[C@]5([H])CC1)OC2	0.0069	0.0035	99.9896	CMNPD7695	10.1021/np50125a009
CC(C)C[C@@]1([C@](C([C@@]([C@]([H])([C@@H](O)[C@@H]2O)[C@@]3([H])[C@@](C)(CC[C@@H](O)C4)[C@@]24[H])([H])[C@]5(C)CC3)=O)([H])[C@]5([H])[C@H](C)C1)O	0.9847	60.7174	38.2979	CMNPD7699	10.1021/np50116a029
CC(C)C[C@@]1([C@](C([C@@]([C@]([H])([C@@H](O)[C@@H]2O)[C@@]3([H])[C@@](C)([C@H](O)[C@H](O)[C@@H](O)C4)[C@@]24[H])([H])[C@]5(C)CC3)=O)([H])[C@]5([H])[C@H](C)C1)O	0.2526	95.0387	4.7087	CMNPD7700	10.1021/np50116a029
C(CCCC(=O)O)=C(Br)CCC=CCCCCCCCCC	0.7769	99.2108	0.0123	CMNPD7712	10.1021/np50125a007
OC1(CC(NC)=C(OC)C(=[NH+]C(C([O-])=O)C(O)C)C1)CO	0.0022	99.9937	0.0041	CMNPD7717	10.1016/00404-0399(50)0950h-
OC1(CC(=[NH+]C)C(OC)=C(NC(C([O-])=O)C(O)C)C1)CO	0.0059	99.9874	0.0067	CMNPD7718	10.1016/00404-0399(50)0950h-
C1C(C(=C(NCC(O)=O)C[C@@]1(O)CO)OC)=O	0.0089	99.9879	0.0032	CMNPD7719	10.1021/jo00117a008
C(C(OC)=O)c1cc(c(cc1O)C\C=C(\CC\C=C(\[C@H](O)C(\C=C(\C)/C)=O)/C)/C)O	0.0006	0.0013	99.9981	CMNPD7720	10.1016/0040-4039(95)00461-K
C(C(OC)=O)c1cc(c(cc1O)C\C=C(\CC\C=C(\[C@H](OC(=O)C)C(\C=C(\C)/C)=O)/C)/C)O	0.001	0.0013	99.9977	CMNPD7721	10.1016/0040-4039(95)00461-K
C(C(OC)=O)c1cc(c(cc1O)C\C=C(\CC\C=C(\CC(\C=C(\C)/C)=O)/C)/C)O	0.0018	0.0037	99.9945	CMNPD7722	10.1016/0040-4039(95)00461-K
C12(OC1(C)C)CCC(=C)[C@]([H])(CC=C3C)[C@]3([H])[C@@H]2OC(C)=O	14.5069	0.0806	85.4125	CMNPD7727
C(\C=C(\C1=C[C@]2([C@]([H])([C@](C)(CC1)O)CC=C2C)[H])/C)CC(C)C	0.0054	99.9865	0.0082	CMNPD7728
C1CC=C2[C@](C)([C@@H](C(CO)=C)CCC2)[C@H]1C	0.0696	0.2608	99.6696	CMNPD7730
[C@]12([C@]([H])([C@](OC)(CC[C@@H](C3(C)C)[C@H]13)C)CC[C@]2(C)O)[H]	0.9693	0.0811	98.9496	CMNPD7731	10.1016/0040-4020(95)00655-R
C1C[C@]2([H])[C@@]([H])([C@@H](C3(C)C)[C@@H]3CC[C@]2(C)OC)[C@@]1(O)C	0.2814	0.3071	99.4115	CMNPD7732	10.1016/0040-4020(95)00655-R
C1\C(=C/CC\C(\C)=C/C(=O)[C@]([C@]([H])(C1)\C(\C2)=C(\C)/C)(C)C2)\C	0.1347	0.0059	99.8594	CMNPD7758	10.1021/np50116a010
C1C[C@]([H])([C@](C\C=C(\C[C@H](C(=O)C)[C@@H](O2)[C@@]12C)/CO)(C)C3)\C(\C3=O)=C(\C)/C	0.0008	0.0014	99.9978	CMNPD7763	10.1021/np50122a004
C1C[C@]2([H])[C@](C\C=C(\CC[C@@H](O3)[C@@]13C)/C)(C)C(=O)C=C2C(C)C	0.0007	0.0006	99.9987	CMNPD7764	10.1021/np50122a004
C1C[C@]([H])([C@]2(C\C=C(\CC[C@@H](O3)[C@@]13C)/C)C)\C(\C=C2)=C(\COC(C)=O)/COC(C)=O	0.0017	0.0019	99.9963	CMNPD7765	10.1021/np50122a004
[C@]1(C)(CC[C@H](C(O)(C)\C=C\C=C(/C)\C=O)C[C@@H]1C(=C)C)C=C	0.4356	0.3529	99.2115	CMNPD7791
[C@]1(C)(CC[C@H](C2(OC2\C=C\C(C)(O)C)C)C[C@@H]1C(=C)C)C=C	0.0113	0.0401	99.9485	CMNPD7792
[C@H]1(C[C@@H]([C@](C)(CC1)C=C)C(C)=C)\C(\C)=C\C=O	0.0281	0.0472	99.9247	CMNPD7794	10.1246/cl.1995.695
C1(CC[C@]2([C@@]([H])(CC[C@@H]2[C@H](C)\C=C\C(C(C)C)C)[C@@H]1CCc(c(ccc3O)C)c3)C)=O	7.6166	0.354	92.0294	CMNPD7817	10.1021/np50122a024
C1=CC([C@H](OC(=O)C1)CC(C(CC[C@@H]2[C@H](C)\C=C\[C@H](C)C(C)C)[C@]2(C)C[C@H]3O)C34)=C4C	0.2961	99.5334	0.1705	CMNPD7828	10.1246/cl.1995.1109
C1([C@]([C@]2([H])C(=CC1=O)[C@](O)(CC[C@@H]3[C@](C)([C@H](O)CCC(C)(O)C)O)[C@]3(C)CC2)(C)C[C@H](O)[C@@H]4O)=C4	0.001	0.0009	99.9981	CMNPD7833	10.1021/np50116a017
c1c(c2c(cc1Br)NC(=O)C2(O)CC(=O)C)Br	7.2416	92.7545	0.0039	CMNPD7834	10.1016/0040-4039(95)00395-S
c1c(c2c(cc1Br)NC(=O)C2(O)CCCl)Br	5.8686	94.1244	0.007	CMNPD7835	10.1016/0040-4039(95)00395-S
c1c([C@@](C2)(C\C=C(\C)/C)[C@]3([H])N(C)C2=O)c(ccc1)N3C\C=C(/C)\C	0.3032	97.6246	2.0723	CMNPD7838	10.3891/acta.chem.scand.49-0068
N1c(c([C@@](CC(N2C)=O)(C\C=C(\C)/C)[C@@]12[H])cc3)cc3	0.003	99.992	0.005	CMNPD7839	10.3891/acta.chem.scand.49-0068
C([C@H]1O[C@@H]([C@H](O[C@H]2[C@@H](Br)C)C1)[C@@H](Br)[C@@H](O)[C@@H](C3)[C@H]23)=C=CBr	0.0013	0.0128	99.9859	CMNPD7843	10.1016/0040-4039(95)01205-V
N(C)(\C=C\[C@@H](C)[C@@H](OC(=O)C)[C@@H](C)[C@@H](CC[C@H](C)[C@H](O)[C@H](C)[C@H](C\C=C\[C@H](OC)C[C@H](C)C\C=C(/C)\[C@@H](OC)CC[C@@H](C)[C@H]1OC(C(COC)N(C)C)=O)OC(=O)\C=C\C=C\C[C@@H](O)[C@H]1C)OC(=O)C(N(C)C)C)C=O	0.0037	99.9807	0.0156	CMNPD7844	10.1016/0040-4039(95)00921-X
N(C)(\C=C\[C@@H](C)[C@@H](OC(=O)C)[C@@H](C)[C@@H](CC[C@H](C)[C@H](O)[C@H](C)[C@H](C\C=C\[C@H](OC)C[C@H](C)C\C=C(/C)\[C@@H](OC)CC[C@@H](C)[C@H]1O)OC(=O)\C=C\C=C\C[C@@H](O)[C@H]1C)OC(=O)C(N(C)C)C)C=O	0.0067	99.9894	0.0039	CMNPD7845	10.1016/0040-4039(95)00921-X
C1[C@H](O)C[C@H](OC(C)=O)C[C@H](CC[C@@H](C)[C@H](O)[C@H](C)C(=O)O[C@H](C[C@H](O)\C=C(\C[C@H](OC(C)=O)CCC)/C)C[C@H](O)CCC\C=C(/C)\C1)OC(C)=O	0.5178	99.4351	0.0471	CMNPD7847	10.1016/0040-4039(95)01605-8
C(C(C)(Cl)Cl)CC[C@H](OC(=O)c(n1)csc1[C@H](O)CO)[C@@H](C)C(=O)O[C@H](c2scc(C(OC)=O)n2)C(C)C	0.0019	99.9975	0.0006	CMNPD7848	10.1021/jo00120a021
[C@@H](C)([C@H]1NC(=O)[C@@H]2N=C([C@@H](C)NC(=O)c(nc(o3)[C@H](C)NC(=O)c(nc14)cs4)c3)SC2)CC	0.001	99.9981	0.0008	CMNPD7849	10.1016/00404-0399(50)0922y-
[C@@H]1(C[C@@]([H])([C@](C)(CC[C@@H]2C(CC\C=C(/C)\C)C)[C@]2(C)[C@@H](O)C3)[C@@]34C)[C@]([C@H]4CCCO)(O1)C(C)=O	0.374	23.2721	76.3539	CMNPD7861	10.1016/0040-4039(95)00118-V
C(=O)(CCC)[C@@H]([C@H](O)\C(\C)=C\C(\C)=C\C)C	0.0039	0.0114	99.9847	CMNPD7862	10.1021/jo00108a057
C1(=C(OC([C@H](C)\C=C(\[C@H](O)[C@H](C)[C@@H](O)[C@H](C2=C(C)C(=O)C(C)=C(CC)O2)C)/C)=C(C)C1=O)[C@H](C)[C@H](CC)O)C	4.1249	95.8032	0.0719	CMNPD7863	10.1016/0040-4039(95)00986-M
NC[C@@H](O)C\C=C\CCCCCCC=C	0.4154	0.0566	99.528	CMNPD7872	10.1080/10575639508044084
NC[C@@H](O)C\C=C\CCCCCCCC	0.0656	99.3649	0.5695	CMNPD7873	10.1080/10575639508044084
[C@@H]1(NC[C@@H](N)[C@@H](O)C1)\C=C\C=C\CCC\C=C\C=C\CCCC	0.0072	99.9913	0.0015	CMNPD7874	10.1021/jo00126a053
C(=C\CCCC)/C=C/C#CCCC1CCCN1CC	24.1345	41.7213	34.1442	CMNPD7879	10.1016/0040-4039(95)01246-E
C(CC1CCCN1CC)\C=C\C=C\CCCCCC	0.0413	2.5567	97.402	CMNPD7880	10.1016/0040-4039(95)01246-E
c12nc([C@@H](Cc3ccccc3)NC([C@H]4N=C([C@H](C(C)C)NC(=O)c5nc([C@H](NC(=O)[C@@H](N=C6[C@H](C(C)C)NC1=O)[C@@H](C)O6)C(C)C)sc5)OC4)=O)sc2	0.0016	99.9978	0.0006	CMNPD7887	10.1021/np50118a020
n(c([C@@H](Cc1ccccc1)NC(=O)[C@@H](N=C([C@H](C(C)CC)NC(=O)C(NC([C@@H](C)NC([C@H]([C@@H](C)O2)N=C2[C@H](CC(C)C)NC3=O)=O)S4)=C4)O5)[C@H]5C)sc6)c36	0.0062	99.989	0.0049	CMNPD7888	10.1021/jo00118a007
n(c([C@@H](Cc1ccccc1)NC(=O)[C@@H](N=C([C@H](C(C)CC)NC(=O)C(NC([C@@H](C)NC([C@H]([C@@H](C)O2)N=C2[C@H](C(C)C)NC3=O)=O)S4)=C4)O5)[C@H]5C)sc6)c36	0.0014	99.9981	0.0005	CMNPD7889	10.1021/jo00118a007
[C@@H]12N(C(=O)[C@@H](NC(c(cs3)nc3[C@@H](Cc4ccccc4)NC(=O)[C@H]5N=C([C@H](C(C)C)NC(=O)[C@@H](N=C16)[C@@H](C)O6)SC5)=O)Cc7ccccc7)CCC2	2.7082	97.2848	0.0071	CMNPD7890	10.1016/0040-4039(95)01166-F
c12nc([C@H](C(C)C)NC(=O)[C@H]3N=C([C@H]4N(C(=O)[C@H](C(C)C)NC(=O)[C@@H](N=C5[C@@H](Cc6ccccc6)NC1=O)[C@@H](C)O5)CCC4)SC3)sc2	0.2449	23.1592	76.5959	CMNPD7891	10.1016/0040-4039(95)01806-S
C(N1CCC[C@H]1C(N([C@H](CC(C)C)C(N[C@@H]([C@@H](C)OC(=O)[C@H](Cc2ccc(OC)cc2)N(C)C3=O)C(N[C@H]([C@@H](C)CC)[C@@H](O)CC(=O)O[C@H](C(=O)[C@H](C)C(=O)N[C@H](C(=O)N(CCC4)[C@H]34)CC(C)C)C(C)C)=O)=O)C)=O)(=O)[C@H](C)OC([C@H](CCC(O)=O)NC([C@@H](CCC(N)=O)NC)=O)=O	0.0087	99.9898	0.0014	CMNPD7892	10.1021/ja00118a010
C(N1CCC[C@H]1C(N([C@H](CC(C)C)C(N[C@@H]([C@@H](C)OC(=O)[C@H](Cc2ccc(O)cc2)NC3=O)C(N[C@H]([C@@H](C)CC)[C@@H](O)CC(=O)O[C@H](C(=O)[C@H](C)C(=O)N[C@H](C(=O)N(CCC4)[C@H]34)CC(C)C)C(C)C)=O)=O)C)=O)(=O)[C@H](C)O	0.0047	99.9946	0.0007	CMNPD7893	10.1021/ja00118a010
C(N1CCC[C@H]1C(N([C@H](CC(C)C)C(N[C@@H]([C@@H](C)OC(=O)[C@H](Cc2ccc(OC)cc2)N(C)C3=O)C(N[C@H]([C@@H](C)CC)[C@@H](O)CC(=O)O[C@H](C(=O)[C@H](C)C(=O)N[C@H](C(=O)N(CCC4)[C@H]34)CC(C)C)C(C)C)=O)=O)C)=O)(=O)[C@H](C)OC([C@H](CCC(N)=O)NC([C@H](CCC(=O)N)NC([C@H](CCC(NC(C[C@@H](CCCCCCC)O)=O)=O)NC)=O)=O)=O	0.0107	99.9877	0.0015	CMNPD7894	10.1021/ja00118a010
C(N1CCC[C@H]1C(N([C@H](CC(C)C)C(N[C@@H]([C@@H](C)OC(=O)[C@H](Cc2ccc(OC)cc2)N(C)C3=O)C(N[C@H]([C@@H](C)CC)[C@@H](O)CC(=O)O[C@H](C(=O)[C@H](C)C(=O)N[C@H](C(=O)N(CCC4)[C@H]34)CC(C)C)C(C)C)=O)=O)C)=O)(=O)[C@H](C)OC([C@H](CCC(N)=O)NC([C@H](CCC(=O)N)NC([C@H](CCC(=O)N)NC([C@H](CCC(NC(=O)C[C@@H](CCCCCCC)O)=O)NC)=O)=O)=O)=O	0.0107	99.9863	0.003	CMNPD7895	10.1021/ja00118a010
C(N1CCC[C@H]1C(N([C@H](CC(C)C)C(N[C@@H]([C@@H](C)OC(=O)[C@H](Cc2ccc(O)cc2)NC3=O)C(N[C@H](C(C)C)[C@@H](O)CC(=O)O[C@H](C(=O)[C@H](C)C(=O)N[C@H](C(=O)N(CCC4)[C@H]34)CC(C)C)C(C)C)=O)=O)C)=O)(=O)[C@H](C)O	0.0059	99.9931	0.001	CMNPD7896	10.1021/ja00118a010
N12[C@@H](CCC1)C(N(C)[C@@H](Cc3ccc(OC)cc3)C(=O)O[C@H](C)[C@@H](C(N[C@H]([C@@H](C)CC)[C@@H](O)CC(=O)O[C@H](C(C)C)C(=O)[C@H](C)C(=O)N[C@H](C2=O)CC(C)C)=O)NC([C@H](NC)CC(C)C)=O)=O	0.0031	99.9963	0.0006	CMNPD7897	10.1021/ja00118a010
N(C(=O)[C@@H]1CCCN1C(=O)[C@@H](NC(=O)[C@@H](C)C(=O)[C@H](C(C)C)OC(=O)C[C@H](O)[C@@H]([C@@H](C)CC)NC([C@H]([C@@H](C)O)NC([C@H](NC)CC(C)C)=O)=O)CC(C)C)(C)[C@@H](Cc2ccc(OC)cc2)C(=O)O	0.0014	99.9978	0.0009	CMNPD7898	10.1021/ja00118a010
C1[C@H]2N(C(=O)[C@@H](NC(=O)[C@@H](C)C(=O)[C@H](C(C)C)OC(=O)C[C@H](O)[C@@H]([C@@H](C)CC)NC([C@H]([C@@H](C)OC(=O)[C@H](Cc3ccc(OC)cc3)N(C)C2=O)NC([C@H](N(C)C(=O)[C@@H]4CCCN4C([C@@H](O)C)=O)CC(C)C)=O)=O)CC(C)C)CC1	0.006	99.9929	0.0011	CMNPD7899	10.1016/0040-4020(95)00813-N
c1c2c(ccc1)[nH]cc2C3=NCCc(c4c(cccc4)[nH]5)c35	0.0019	0.0012	99.9969	CMNPD7908	10.1021/np50124a030
C1(C)\C=C\C(\C(\C)=C/Cc2c(C(OC(C\C=C\C(\N)=C\C=C/ON(OC)O3)CC(=O)O1)=O)c3ccc2)O	0.0012	99.9982	0.0006	CMNPD7913	10.1071/Ch9951253
C1(C)\C=C\C(\C(\C)=C/Cc2c(C(OC(C\C=C\C(\N)=C\C=C\ON(OC)O3)CC(=O)O1)=O)c3ccc2)O	0.001	99.9984	0.0006	CMNPD7914	10.1071/Ch9951253
C1(CO)\C=C\C(\C(\C)=C/Cc2c(C(OC(C\C=C\C(\N)=C\C=C/ON(OC)O3)CC(=O)O1)=O)c3ccc2)O	0.0011	99.9984	0.0006	CMNPD7915	10.1071/Ch9951253
C1(CO)\C=C\C(\C(\C)=C/Cc2c(C(OC(C\C=C\C(\N)=C\C=C\ON(OC)O3)CC(=O)O1)=O)c3ccc2)O	0.001	99.9986	0.0004	CMNPD7916	10.1071/Ch9951253
C1(CO)\C=C\C(\C(\C)=C/Cc2c(C(OC(C\C=C\C(\N)=C\C=C/ON(OC)O3)CC(=O)O1)=O)c3ccc2)OC(=O)C	0.0014	99.998	0.0006	CMNPD7917	10.1071/Ch9951253
C1(CO)\C=C\C(\C(\C)=C/Cc2c(C(OC(C\C=C\C(\N)=C\C=C\ON(OC)O3)CC(=O)O1)=O)c3ccc2)OC(=O)C	0.0014	99.9981	0.0005	CMNPD7918	10.1071/Ch9951253
C1(COC(=O)C)\C=C\C(\C(\C)=C/Cc2c(C(OC(C\C=C\C(\N)=C\C=C/ON(OC)O3)CC(=O)O1)=O)c3ccc2)O	0.0027	99.9963	0.001	CMNPD7919	10.1071/Ch9951253
N1(C)C(NC(=O)c(nc(C(CCC)=O)cn2)c12)=O	0.2219	8.9524	90.8257	CMNPD7977	10.3987/Com-94-6998
N1(C)C(N(C)C(=O)c(nc(C(CCO)=O)cn2)c12)=O	0.0004	0.0008	99.9988	CMNPD7978	10.3987/Com-94-6998
C1(N(C)c2c(nc(C(C)=O)cn2)C(=O)N1C)=O	0.0006	0.002	99.9974	CMNPD7979	10.3987/Com-94-6998
C1(N[C@@](O)(C2C3(C(C(C(C2)C)OC(=O)[C@@H]3O)O)N1)[H])=[NH2+]	2.6694	97.3262	0.0043	CMNPD7982	10.1016/0040-4039(95)02020-P
C1(N[C@@]([H])(C2C3(C(C(C(C2)C)OC(=O)[C@@H]3O)O)N1)O)=[NH2+]	2.6694	97.3262	0.0043	CMNPD7983	10.1016/0040-4039(95)02020-P
N(C)(CCC[N+](C)(C)CCCNCCCCNCCC[N+](C)(C)CCCN(C)C(CCC(C)CCCCCC)=O)C(CCC(C)CCCCCC)=O.[Cl-].[Cl-]	0.0505	0.0194	99.9301	CMNPD8125	10.1016/0040-4039(95)02134-5
N(C)(CCC[N+](C)(C)CCCNCCCCNCCC[N+](C)(C)CCCN(C)C(CC(C)CCCCCCC)=O)C(CC(C)CCCCCCC)=O.[Cl-].[Cl-]	2.741	0.0218	97.2373	CMNPD8126	10.1016/0040-4039(95)02134-5
N1[C@@H](CCCCCCCCCC[C@H](O)[C@@H](C)CC)[C@@H](O)[C@@H]1CO	0.0455	0.0641	99.8904	CMNPD8128	10.1016/S0040-4039(96)01465-7
N1[C@@H](CCCCCCCCCC[C@H](O)CC(C)C)[C@@H](O)[C@@H]1CO	3.7666	4.4864	91.747	CMNPD8129	10.1016/S0040-4039(96)01465-7
N1[C@@H](CCCCCCCCCCCC(CCCCCC)C)[C@@H](O)[C@@H]1CO	48.2997	2.8418	48.8585	CMNPD8130	10.1002/jlac.199619960706
O[C@H](\C=C\CCCCCCCCC\C=C\CCCCCC)C#C	16.0648	42.8108	41.1244	CMNPD8150	10.1039/p19960000961
C1C[C@@H](O)C[C@H](C[C@@H](O)[C@]2([H])CSC(=O)N2)OC(=O)\C=C(\C)/CC\C=C\C=C/[C@H]1C	0.0025	99.9951	0.0024	CMNPD8163	10.1246/cl.1996.255
C(N([C@@]1([C@H]([C@H](C)\C=C\[C@H](O)\C=C(/Cl)\CCOC2=O)CCC1)CCC3)[C@]3([H])C4)C2=C4	0.0249	0.0068	99.9682	CMNPD8166	10.1016/0040-4039(96)00703-4
[C@@H]12O[C@@](O)(CC(=O)OC(\C=C\C=C\C#C[C@@H]3[C@@H](Cl)C3)C\C(\C)=C\[C@H](OC)[C@@H]1C)C[C@@H](O[C@H]4O[C@H](C)[C@H](NC(=O)O5)[C@@]5(C)[C@@H]4OC)[C@@H]2C	0.001	99.9986	0.0004	CMNPD8168	10.1021/ja9621004
C(/C[C@@H](OC)\C=C\C(\C)=C\[C@@H](O)C1C[C@@H](OC)C[C@](O)(O1)Cc2nc(\C=C(/C)\[C@@H]3O[C@H](C\C=C\c(oc4)nc45)[C@H](C)[C@H](OC(\C=C/C[C@@H]6O[C@@H](C[C@H](C[C@](O)([H])C7)O[C@@H]57)CC(=C)C6)=O)[C@H]3C)co2)=C\Br	5.0123	94.983	0.0046	CMNPD8169	10.1021/ja962092r
C(/C[C@@H](OC)\C=C\C(\C)=C\[C@@H](O)C1C[C@@H](OC)C[C@](O)(O1)Cc2nc(\C=C(/C)\[C@@H]3O[C@H](C\C=C\c(oc4)nc45)[C@H](C)[C@H](OC(\C=C/C[C@@H]6O[C@@H](C[C@H](C[C@]([H])(O)C7)O[C@@H]57)CC(=C)C6)=O)[C@H]3C)co2)=C\Br	5.0123	94.983	0.0046	CMNPD8170	10.1021/ja962092r
c1c2c(c(cn2C(=O)O)CCC[C@H]3NC(=O)[C@@H](C(CC)C)NC3=O)ccc1	1.6603	78.9489	19.3908	CMNPD8171	10.1021/np9600917
C(=C(\C(OC)=O)/C)/[C@H](C(C)C)N(C)C(=O)[C@H](C(C)(C)C)NC(=O)[C@@H](NC)C(C)(C)c1cn(C)c(cccc2)c12	0.103	99.8909	0.0061	CMNPD8172	10.1107/S0108270195016556
C1(=O)N[C@@H](CCCNC(=N)N)C(=O)N(CCC2)[C@@H]2C(=O)N(CCC3)[C@@H]3C(=O)N[C@@H](C)C(=O)N[C@@H](C(C)C)C(=O)N[C@@H](CCSC)C(=O)N[C@H]1CC(C)C	3.6221	96.3765	0.0015	CMNPD8175	10.1016/0040-4020(96)00281-5
O=C1[C@H](CCC2)N2C(=O)[C@H](CCS(=O)C)NC(=O)c(nc3[C@H](Cc(c4)cccc4)NC(=O)[C@H](CCC5)N5C([C@H](CCS(=O)C)NC([C@H](CCC6)N16)=O)=O)cs3	10.2288	6.7406	83.0306	CMNPD8176	10.1021/jo960771e
[C@@H]1(CCC2)N2C([C@H](C(C)C)NC([C@H](CCC3)N3C([C@H](C(C)CC)NC(=O)[C@@H](N)Cc4cn([C@]5([C@@]([H])(N(C(=O)[C@@H]6Cc7ccc(O)cc7)c(cccc8)c58)N6C9=O)C[C@@H]9NC(=O)[C@H](C(CC)C)NC1=O)c(cccc%10)c4%10)=O)=O)=O	0.0487	99.9458	0.0055	CMNPD8177	10.1021/jo960725e
C1(=O)N2[C@]([H])(N(C(=O)[C@@H]2Cc3ccccc3)c(cccc4)c45)[C@@]5(n(c(cccc6)c67)cc7C[C@@H](C(=O)N[C@@H](C)C(=O)N[C@@H](CC(C)C)C(=O)N8)NC(=O)[C@@H](N)Cc9ccccc9)C[C@@H]18	0.035	0.9597	99.0053	CMNPD8178	10.1021/jo960725e
[C@@H]1(CCC2)N2C([C@H](C(C)C)NC([C@H](CCC3)N3C([C@H](C(C)CC)NC(=O)[C@H]4N[C@]([H])(N([C@]5([C@@]([H])(N(C(=O)[C@@H]6Cc7ccc(O)cc7)c(cccc8)c58)N6C9=O)C[C@@H]9NC(=O)[C@H](C(CC)C)NC1=O)c(cccc%10)c%10%11)[C@@]%11(O)C4)=O)=O)=O	0.1966	99.7304	0.0731	CMNPD8179	10.1021/jo960725e
[C@@H]1(CCC2)N2C([C@H](C(C)C)NC([C@H](CCC3)N3C([C@H](C(C)CC)NC(=O)[C@H]4N[C@@]([H])(N([C@]5([C@@]([H])(N(C(=O)[C@@H]6Cc7ccc(O)cc7)c(cccc8)c58)N6C9=O)C[C@@H]9NC(=O)[C@H](C(CC)C)NC1=O)c(cccc%10)c%10%11)[C@]%11(O)C4)=O)=O)=O	0.0092	99.9896	0.0012	CMNPD8180	10.1021/jo960725e
O=C1[C@@H]([C@H](O)C)NC([C@@H](NC(\C(\NC(=O)[C@@H](O)[C@H](O[C@@H]2[C@@H](O)[C@@H](O)[C@H](O)CO2)\C=C\C=C\CCCCCC)=C/C)=O)[C@H](C)NC(=O)[C@@H](NC(=O)[C@@H](CCC(=O)N)NC(CNC(=O)[C@@H]([C@@H](O)CC(=O)N)N3)=O)Cc(c(c(c(O)cc4)cc4C[C@@H](C(=O)N\C(=C\C)\C3=O)N1)nc5)[nH]5)=O	0.0036	99.995	0.0014	CMNPD8184	10.1021/ja953628w
O=C1[C@@H]([C@H](O)C)NC([C@@H](NC(\C(\NC(=O)[C@@H](O)[C@H](O[C@@H]2[C@@H](O)[C@@H](O)[C@H](O)CO2)\C=C\C=C\CCCCCCC)=C/C)=O)[C@H](C)NC(=O)[C@@H](NC(=O)[C@@H](CCC(=O)N)NC(CNC(=O)[C@@H]([C@@H](O)CC(=O)N)N3)=O)Cc(c(c(c(O)cc4)cc4C[C@@H](C(=O)N\C(=C\C)\C3=O)N1)nc5)[nH]5)=O	0.0035	99.995	0.0015	CMNPD8185	10.1021/ja953628w
O=C1[C@@H]([C@H](O)C)NC([C@@H](NC(\C(\NC(=O)[C@@H](O)[C@H](O[C@@H]2[C@@H](O)[C@@H](O)[C@H](O)CO2)\C=C\C=C\CCCCCCCC)=C/C)=O)[C@H](C)NC(=O)[C@@H](NC(=O)[C@@H](CCC(=O)N)NC(CNC(=O)[C@@H]([C@@H](O)CC(=O)N)N3)=O)Cc(c(c(c(O)cc4)cc4C[C@@H](C(=O)N\C(=C\C)\C3=O)N1)nc5)[nH]5)=O	0.0035	99.995	0.0015	CMNPD8186	10.1021/ja953628w
N1[C@@H](Cc2c([nH]c(ccc(O)c3)c23)Br)C(=O)NCCCC[C@@H](C(=O)N[C@@H](C)C(=O)N[C@@H](CC(C)C)C(=O)N(C)[C@@H](CC(C)C)C1=O)NC(=O)N[C@@H](CC(C)C)C(=O)O	0.0069	99.992	0.0012	CMNPD8187	10.1002/anie.199613361
C([C@@H](O)[C@@H](O)[C@H](O)C)[C@H](O)c1nc([C@H](c2ocnc2)OC(CCCCCCCCCCCC)=O)oc1	0.0045	99.9785	0.017	CMNPD8188	10.1021/jo952261a
C([C@@H](O)[C@@H](O)[C@H](O)C)[C@H](O)c1nc([C@H](c2ocnc2)OC(CCCCCCCCCCC(C)C)=O)oc1	0.0008	99.9986	0.0006	CMNPD8189	10.1021/jo952261a
C([C@@H](O)[C@@H](O)[C@H](O)C)[C@H](O)c1nc([C@H](c2ocnc2)OC(CCCCCCCCCCCCCC)=O)oc1	0.002	99.9939	0.0041	CMNPD8190	10.1021/jo952261a
C([C@@H](O)[C@@H](O)[C@H](O)C)[C@H](O)c1nc([C@H](c2ocnc2)OC(CCCCCCCCCCCC(C)CC)=O)oc1	0.0014	99.9976	0.001	CMNPD8191	10.1021/jo952261a
C([C@@H](O)[C@@H](O)[C@H](O)C)[C@H](O)c1nc([C@H](c2ocnc2)OC(CCCCCCCCCCCCCCC)=O)oc1	0.0026	99.9932	0.0042	CMNPD8192	10.1021/jo952261a
C1c2[n+](c(C(=O)O)c(c3ccccc3)cc2)CCC1	0.0351	99.6443	0.3206	CMNPD8193	10.1016/0040-4039(96)00333-4
C1N(C)C(=O)c(c(C(=O)O)[nH]c2)c2C1	0.0284	1.2077	98.7639	CMNPD8214	10.1021/np9604947
n1c(c2c3c(cccc3)[nH]c2)[nH]cc1c4c[nH]c(cccc5)c45	0.0015	99.9979	0.0006	CMNPD8226	10.1248/cpb.44.1831
C(/c1ccc(O)cc1)=C\NC(=O)c(n(CCc2ccc(O)cc2)c3C(=O)N\C=C\c4ccc(O)cc4)c(c5cc(O)c(O)c(O)c5)c3c6cc(O)c(O)c(O)c6	6.2542	91.4557	2.29	CMNPD8227	10.1016/0040-4020(96)00009-9
C(/c1ccc(O)c(O)c1)=C\NC(=O)c(n(CCc2ccc(O)cc2)c3C(=O)N\C=C\c4ccc(O)cc4)c(c5cc(O)c(O)c(O)c5)c3c6cc(O)c(O)c(O)c6	0.9392	0.0645	98.9963	CMNPD8228	10.1016/0040-4020(96)00009-9
C(/c1ccc(O)c(O)c1)=C\NC(=O)c(n(CCc2ccc(O)cc2)c3C(=O)N\C=C\c4cc(O)c(O)cc4)c(c5cc(O)c(O)cc5)c3c6cc(O)c(O)c(O)c6	40.9274	0.0221	59.0505	CMNPD8229	10.1016/0040-4020(96)00009-9
C(/c1ccc(O)c(O)c1)=C\NC(=O)c(n(CCc2ccc(O)cc2)c3C(=O)N\C=C\c4cc(O)c(O)cc4)c(c5cc(O)c(O)c(O)c5)c3c6cc(O)c(O)c(O)c6	0.567	0.0585	99.3745	CMNPD8230	10.1016/0040-4020(96)00009-9
C1(=O)C2=C(C=CN(\C=C\C(=O)C)C2COC(=O)\C(\C)=C/C)C(=O)C(C)=C1OC	1.0402	53.8309	45.1289	CMNPD8240	10.1021/np960258w
c1cc(Oc2c(O)c(Br)c(Br)cc2)c(Br)cc1Br	0.3951	99.6034	0.0014	CMNPD8273	10.1021/np960542n
c1cc(Oc2c(OC)cc(Br)cc2Br)c(Br)cc1Br	2.4812	97.5164	0.0024	CMNPD8274
c1(CC(=O)O)cc(C\C=C(/C)\CC\C=C(/C)\CC\C=C(/C)\CC\C=C(/C)\C)c(O)cc1	23.3145	57.6581	19.0274	CMNPD8277	10.1021/np960367a
C1(C)(C)[C@@]2([H])[C@@](C)([C@@]([H])(c3c(C(O4)=CC(=O)C5=O)c5c([C@@]6([H])[C@](C)(CC[C@@]([H])(C(C)(C)CCC7)[C@@]67C)O8)c(C8=CC(=O)C9=O)c39)[C@]4(C)CC2)CCC1	31.1215	68.8022	0.0762	CMNPD8282	10.1016/0040-4039(96)00700-9
C1(C)(C)[C@@]2([H])[C@@](C)([C@@H]3[C@H](CO[C@H]3O)CC2)CCC1	0.0098	99.768	0.2223	CMNPD8286	10.1021/np9603737
C1(C)(C)[C@@]2([H])[C@@](C)([C@@H](COC(=O)C)[C@@H](COC(=O)C)CC2)CCC1	0.0241	7.2327	92.7432	CMNPD8287	10.1021/np9603737
C1(C)(C)[C@@]2([H])[C@@](C)([C@@H](C=O)[C@H](C(O)=O)CC2)CCC1	9.6441	9.8195	80.5364	CMNPD8288	10.1021/np9603737
C1([C@](CCO2)(C2=O)CC(=O)[C@H]1CCC(=O)C)(C)C	0.0012	0.0043	99.9945	CMNPD8294	10.1039/cc9960001887
C1=C(C)CC[C@@]([H])(C(C)=CC[C@@H]2C(C\C=C\C(C)C)C)[C@]12[H]	0.0595	0.1557	99.7849	CMNPD8296	10.1016/0040-4020(95)01079-3
C(/CN(C(=O)CC\C=C\CC(CCCCCCC)OC)C)(\Cl)=C/[C@]12[C@H](O1)C[C@@H]([C@H](C)C2=O)OC(C)=O	0.0328	98.1981	1.7692	CMNPD831	10.1021/ja00492a039
[C@@H]1(C)[C@]2(C)[C@@](C)([C@@H](CCC(C)(O)C=C)C(=C)CC2)CCC1	1.388	86.3775	12.2345	CMNPD8316	10.1021/np960110c
C1(C)=CC(=O)C[C@]([H])([C@@](C)(CCC(O)(C)C=C)[C@H](C)CC2)[C@]12C	3.8184	94.8305	1.3511	CMNPD8317	10.1021/np960110c
C1(C)=CC(=O)C[C@]([H])([C@@](C)(CCC(O)(C)C=C)[C@H](C)CC2)[C@@]12C	0.3092	96.1564	3.5344	CMNPD8318	10.1021/np960110c
c1(ccc[nH]1)C(=O)OCC2=CCC[C@]([H])([C@@](C)(CCC(O)(C)C=C)[C@H](C)CC3)[C@@]23C	0.0306	99.9675	0.0019	CMNPD8319	10.1021/np960110c
C(/CC(CCCCCCC)OC)=C\CCC(N(C\C(\Cl)=C/[C@]12[C@H](O1)CC=C(C)C2=O)C)=O	0.046	99.8223	0.1317	CMNPD832	10.1021/ja00492a039
C(C[C@H](C)[C@@H]([C@H](C[C@H](C)[C@@H](C1)[C@@H]12)O)C([C@@H](O)OC3=O)=C23)\C=C(/C)\C	0.0044	0.0044	99.9912	CMNPD833	10.1021/jo00159a026
C(C[C@H](C)[C@@H]([C@H](C[C@H](C)[C@@H](C1)[C@@H]12)OC(=O)C)C([C@@H](O)OC3=O)=C23)\C=C(/C)\C	0.18	0.0064	99.8136	CMNPD834	10.1021/jo00159a026
C(C[C@H](C)[C@@H]([C@H](C[C@H](C)[C@@H](C1)[C@@H]12)O)C(COC3=O)=C23)\C=C(/C)\C	0.0004	0.0011	99.9985	CMNPD835	10.1021/jo00159a026
C(/[C@@]1(C)[C@]([C@H](CC1)C(C)(O)C)([H])[C@H](O)C[C@@]2(C)[C@@H](O2)CC3)=C\[C@H]3C	0.0549	94.6972	5.2479	CMNPD836	10.1016/S0040-4039(00)81608-1
C1=C2[C@@](C)(C(CC[C@](C)([C@@H]([C@H](C)\C=C\[C@H](C)C(C)C)CC3)C34)=C4[C@@H](O)C2)CC[C@@H]1O	0.0005	0.0013	99.9982	CMNPD8365
C1C2[C@@](C)(C(C[C@@H](O)[C@](C)([C@@H]([C@]3(OC3)[C@H](O)C[C@@H](C)[C@@H]4C[C@H]4C)CC5)C56)C6CC2)CCC1(OC)OC	0.0386	99.9568	0.0045	CMNPD8369	10.1248/cpb.44.1840
C(/[C@H](Cl)[C@](Cl)(C=C)C)=C\C(=C\Cl)\C(Br)Br	0.0077	7.1181	92.8742	CMNPD837	10.1007/Bf01920128
C1C2[C@@](C)(C(C[C@@H](O)[C@](C)([C@@H]([C@@](O)(CCl)[C@H](O)C[C@@H](C)[C@@H]3C[C@H]3C)CC4)C45)C5CC2)CCC1(OC)OC	12.1583	87.8377	0.004	CMNPD8370	10.1248/cpb.44.1840
C(=C/[C@@H]1CC)/C=C\C[C@H](Cl)[C@H](C\C=C/C#C)O1	0.1027	16.6983	83.199	CMNPD838	10.1073/pnas.76.8.3576
C(CCCCCC(CCCCCCC)=O)C(=O)NCCc1ccccc1	0.0011	99.9919	0.007	CMNPD8381	10.1021/np960032t
C(CCCCCC(CCCCCCC)O)C(=O)NCCc1ccccc1	0.0018	99.9891	0.0091	CMNPD8382	10.1021/np960032t
[C@@]([H])(O)(\C=C\[C@@H](O)C\C=C/CCCCC)[C@]1([H])C[C@@]1([H])[C@@]2(OC(=O)CCCCC2)[H]	0.011	0.4937	99.4952	CMNPD8387	10.1016/0040-4020(96)00606-0
[C@@](O)([H])(\C=C\[C@@H](O)C\C=C/CCCCC)[C@]1([H])C[C@@]1([H])[C@@]2(OC(=O)CCCCC2)[H]	0.003	0.0199	99.9771	CMNPD8388	10.1016/0040-4020(96)00606-0
[C@@]([H])(O)(\C=C\[C@@H](O)C\C=C/C\C=C/CC)[C@]1([H])C[C@@]1([H])[C@@]2(OC(=O)CCCCC2)[H]	0.0012	99.9973	0.0015	CMNPD8389	10.1016/0040-4020(96)00606-0
[C@@](O)([H])(\C=C\[C@@H](O)C\C=C/C\C=C/CC)[C@]1([H])C[C@@]1([H])[C@@]2(OC(=O)CCCCC2)[H]	0.0024	99.9956	0.002	CMNPD8390	10.1016/0040-4020(96)00606-0
[C@@]([H])(O)(\C=C\[C@@H](O)C\C=C/CCCCC)[C@]1([H])C[C@@]1([H])[C@@]2(OC(=O)CC\C=C/C2)[H]	0.9959	7.1727	91.8314	CMNPD8391	10.1016/0040-4020(96)00606-0
[C@@](O)([H])(\C=C\[C@@H](O)C\C=C/CCCCC)[C@]1([H])C[C@@]1([H])[C@@]2(OC(=O)CC\C=C/C2)[H]	0.1504	4.1317	95.7179	CMNPD8392	10.1016/0040-4020(96)00606-0
[C@@]([H])(O)(\C=C\[C@@H](O)C\C=C/C\C=C/CC)[C@]1([H])C[C@@]1([H])[C@@]2(OC(=O)CC\C=C/C2)[H]	2.7042	97.2849	0.011	CMNPD8393	10.1016/0040-4020(96)00606-0
[C@@](O)([H])(\C=C\[C@@H](O)C\C=C/C\C=C/CC)[C@]1([H])C[C@@]1([H])[C@@]2(OC(=O)CC\C=C/C2)[H]	0.8328	99.1557	0.0114	CMNPD8394	10.1016/0040-4020(96)00606-0
C(=C\C(O)C(O)C\C=C/CCCCC)/[C@]1([H])C[C@@]1(O)[C@@]2(OC(=O)CCCCC2)[H]	0.0048	0.0632	99.9319	CMNPD8395	10.1016/0040-4020(96)00606-0
c1(O)cc(CC(OC(=O)C)C(O)(COC(=O)C)[C@@]23O[C@@](C)(C[C@@H](\C=C(/C)\CC\C=C(/C)\C)O2)CC3)c(O)cc1C	0.0004	0.0005	99.9991	CMNPD8398	10.1021/np960118m
C\C(=C\CC\C(=C\CC\C(=C\CC\C(=C\Cc1cc(O[C@H]2[C@H]([C@@H]([C@@H](CO2)O)O)O)c(cc1O)C)\C)\C)\C)\C	0.0007	0.0006	99.9987	CMNPD8399	10.1021/np960118m
C([C@@]1(O[C@@]2([C@](Oc(ccc3)c2c3CC)([H])C1)[H])[H])=C=CBr	0.0007	0.0006	99.9987	CMNPD840	10.1016/S0040-4039(01)83389-X
Oc1cc(C\C=C(\CC\C=C(\CC\C=C(\CC\C=C(\C)/C)/C)/C)/C)c(O)cc1C	0.0008	0.0008	99.9984	CMNPD8400	10.1021/np960118m
[C@H]1(O)[C@H](O)[C@H](Oc2cc(C\C=C(\CC\C=C(\CC\C=C(\CC\C=C(\C)/C)/C)/C)/C)c(O)cc2C)OC[C@H]1OC(=O)C	0.0048	0.004	99.9913	CMNPD8401	10.1021/np960118m
C1(C)=CC(=O)C(C2OC2(C)CC\C=C(/C)\C=C)O1	0.0315	99.7127	0.2557	CMNPD8402
C=C(C(OC)=O)C1CC(=C(C)C(=O)N2)[C@]2(O)C[C@@]1(C)C=C	0.0071	0.0097	99.9833	CMNPD8403
[C@@]123[C@@]([H])(CC(=O)C1=C)[C@@H](C(C)(C)C2)CC[C@@H]3C	16.8769	3.2599	79.8632	CMNPD8404	10.1016/0040-4039(96)00528-X
[C@]1(O2)([C@@H]23)[C@](O4)([C@@]4(C)C3)CC(=C(C)C(=O)O5)[C@]5(O)C[C@H]1C	0.0041	0.0079	99.988	CMNPD8405	10.1021/np960326e
[C@@]1(O2)([C@H]23)[C@@](O4)([C@]4(C)C3)CC(=C(C)C(=O)O5)[C@]5(O)C[C@H]1C	35.7199	0.2442	64.0359	CMNPD8406	10.1021/np960326e
[C@]1(O2)([C@@H]23)[C@](O4)([C@@]4(C)C3)CC(=C(C)C(=O)O5)[C@]5([H])C[C@H]1C	0.0027	0.0021	99.9952	CMNPD8407	10.1021/np960326e
[C@]1(O2)([C@@H]23)[C@](O4)([C@@]4(C)C3)CC(=C(C)C(=O)O5)[C@]5(OC)C[C@H]1C	0.7003	0.2258	99.0738	CMNPD8408	10.1021/np960326e
C1=CCC[C@H](C)[C@]2([H])C1=C(C)CC2	0.0289	99.5937	0.3774	CMNPD8411	10.1021/ja961561m
C1[C@H](O)\C(\C)=C\C[C@@H]([C@H](C)C(=O)O2)C[C@@H]2[C@](C)(O)CCC[C@@](C)(O)C1	35.199	4.2438	60.5572	CMNPD8424	10.1080/10575639608044936
[C@H]1(O[C@@](C[C@@H]2Cl)([H])[C@@](O[C@H]2C\C=C\C#C)([H])C[C@H]1Br)CC	0.0018	0.0068	99.9914	CMNPD843	10.1021/jo00338a026
C1[C@@H](C(O)(C)\C=C\C=C(/C)\C(O)=O)CC[C@](C)(C=C)[C@H]1C(C)=C	0.0226	0.0344	99.943	CMNPD8437
C1[C@@H](\C(\C)=C\C=C\C(C)=O)CC[C@](C)(C=C)[C@H]1C(C)=C	0.1526	0.0564	99.7909	CMNPD8438
C1[C@@H](C2(OC2C(O)CC(C)=O)C)CC[C@](C)(C=C)[C@H]1C(C)=C	0.3441	0.0829	99.573	CMNPD8439
[C@H]1(O[C@@](C[C@@H]2Cl)([H])[C@@](O[C@H]2C\C=C/C#C)([H])C[C@H]1Br)CC	0.0053	0.01	99.9848	CMNPD844	10.1021/jo00338a026
C1[C@@H](C(C)CC(O)C(O)C(C)=C)CC[C@](C)(C=C)[C@H]1C(C)=C	0.002	0.006	99.992	CMNPD8440
C1[C@@H](C(O)(C)\C=C\C(O)C(O)(C)C)CC[C@](C)(C=C)[C@H]1C(C)=C	0.008	1.528	98.464	CMNPD8441
C(=C\C#C)/CC1OC2CC1OC2CC(Br)C(Br)CC	0.0004	0.0018	99.9978	CMNPD845	10.1021/jo00338a026
C(=C/C#C)/CC1OC2CC1OC2CC(Br)C(Br)CC	0.0004	0.0019	99.9977	CMNPD846	10.1021/jo00338a026
C1=C\C(=C\Br)\CC[C@]12[C@](O)(C)C[C@H](Br)CC2(C)C	0.1083	0.0548	99.8369	CMNPD848	10.1016/S0040-4039(00)81545-2
Br\C=C(\CC[C@@]12[C@](O)(C)C[C@H](Br)CC1(C)C)/C=C2	0.0004	0.0004	99.9991	CMNPD849	10.1016/S0040-4039(00)81545-2
C1[C@]([H])([C@H](C[C@@](Cl)(C)[C@H]1Br)O)[C@]2(C)CC[C@@H](Br)C(C)(C)O2	0.0211	0.0263	99.9526	CMNPD850	10.1016/0040-4020(79)80153-2
C1[C@@]2(O)[C@@](C)(C(CC[C@](C)([C@@H](C(C\C=C(/C)\C)C)CC3)C34)[C@]45[C@H](O5)[C@@H]2O)CC[C@@H]1O	0.0052	0.0048	99.99	CMNPD8508	10.1021/np960173v
C1[C@](O)(CC[C@@](Cl)(C)[C@H]1Br)[C@]2(C)CC[C@@H](Br)C(C)(C)O2	0.0326	0.144	99.8234	CMNPD851	10.1021/jo00338a026
C1[C@@]2([C@H](O2)C[C@]3([H])[C@]4([H])[C@H](OC(=O)C)C[C@](C)([C@@H]([C@H](C)\C=C\[C@H](C)C(C)C)CC5)[C@]35[H])[C@]4(C)C(=O)C=C1	6.2012	0.6301	93.1687	CMNPD8514	10.1016/0039-128x(96)00077-3
C1[C@](O)([C@H](CC(C)(C)[C@H]1Br)O)[C@]2(C)[C@@H](C[C@@H](Br)C(C)(C)O2)OC(=O)C	0.0005	0.0026	99.9969	CMNPD852	10.1021/jo01296a042
C1[C@]2([H])[C@@](C)([C@@]([H])(CC[C@](C)([C@@H]([C@@](C)(O)[C@H](O)[C@@H](O)CC(O)(C)C)CC3)[C@@]34O)C4=CC2=O)C[C@H](O)[C@@H]1O	0.001	0.0011	99.9979	CMNPD8527	10.1016/0040-4020(96)00897-6
C1[C@]2([H])[C@](CC[C@H]1C(C)(O)C)(C)[C@H](Br)CCC2=C	0.0023	0.0193	99.9785	CMNPD853	10.1016/S0040-4039(01)93613-5
c1cc(\C=C\N=C(/SC)\SC)ccc1O	0.0016	99.9974	0.0009	CMNPD8530	10.1016/S0040-4039(96)02157-0
C(/SC)(=N\C=C/c(ccc1O)cc1)\SC	0.0009	99.9984	0.0007	CMNPD8531	10.1016/S0040-4039(96)02157-0
n1c(csc1SC)c(ccc2O)cc2	0.0016	99.9956	0.0028	CMNPD8532	10.1016/S0040-4039(96)02157-0
Cl[C@H]1C[C@](N([C@@](C1(C)C)(C2=N3)NC3=O)c(c4ccc5)c5)([C@@H]4CC6=O)N6C=C2	0.0156	99.9288	0.0556	CMNPD8536	10.1021/jo951527a
C(C)(C)(C)C(=O)O[C@@H](C[C@@H](C[C@@H](O)CC(=O)O1)O[C@@]2(O)C[C@H](C\C(=C\C(OC)=O)\C3)O[C@H]3\C=C\C(C)(C)C(=C\C(=C\C(OC)=O)\C4)O[C@@H]4C[C@@H]1[C@H](O)C)C2(C)C	12.1992	87.7517	0.0491	CMNPD8544	10.1021/np960100b
[C@@H]1(OC(CC(C)C)=O)[C@@H]([C@](OC([C@H](C)CC)=C(C)C2=O)([C@H]2C)O[C@@H]([C@@H](C)C3=C(C)C(=O)C(C)=C(CC)O3)[C@H]1C)C	0.0028	99.9952	0.0021	CMNPD8547	10.1016/0040-4039(96)01041-6
[C@@H]1(OC(C(C)CC)=O)[C@@H]([C@](OC([C@H](C)CC)=C(C)C2=O)([C@H]2C)O[C@@H]([C@@H](C)C3=C(C)C(=O)C(C)=C(CC)O3)[C@H]1C)C	0.0008	99.9983	0.0009	CMNPD8548	10.1016/0040-4039(96)01041-6
O([C@@]([H])(C(C(=O)\C=C(\C[C@@H](OC(=O)[C@H]1C)\C=C\C=C\Br)/C)(C)C)C[C@@H](O[C@H](O[C@@H](C)[C@H](OC)[C@H]2O[C@H](O[C@@H](C)[C@H](O)[C@H]3O)[C@@H]3OC)[C@@H]2OC)C4)[C@]14O	0.0018	99.9976	0.0006	CMNPD8549	10.1021/jo961302f
[C@H]1(C(C)C)CC(C)(C)[C@]([H])(O)C([C@H](C)CC2)=C12	0.0011	0.0046	99.9943	CMNPD855	10.1016/0040-4020(78)89006-1
O([C@@]([H])(C(C(=O)\C=C(\C[C@@H](OC(=O)[C@H]1C)\C=C\C=C\Br)/C)(C)C)C[C@@H](O[C@H](O[C@@H](C)[C@H](OC)[C@H]2OC(N)=O)[C@@H]2OC)C3)[C@]13O	0.0017	99.9977	0.0006	CMNPD8550	10.1021/jo961302f
N(\C=C\[C@@H](C)[C@@H](OC(=O)C)[C@@H](C)[C@@H](CC[C@H](C)[C@H](O)[C@H](C)[C@H]1OC(=O)\C=C\C=C\C[C@@H](CC(=O)C(COC)N(C)C)[C@@H](C)[C@H](O)[C@H](C)CC[C@H](OC)\C(\C)=C\C[C@@H](C)C[C@@H](OC)\C=C\C1)OC(=O)C(N(C)C)C)(C)C=O	0.0037	99.9825	0.0138	CMNPD8551	10.1021/jo9606113
C(=O)(N[C@@H]([C@@H](C)CC)C(=O)N(C)[C@@H]([C@H](CC)C)[C@H](OC)CC(=O)N1CCC[C@H]1[C@H](OC)[C@@H](C)C(OC[C@@H](O)Cc(c2)cccc2)=O)[C@H](C(C)C)N(C)C	0.0028	99.996	0.0012	CMNPD8552	10.1021/ja9519086
C(=O)(N[C@@H]([C@@H](C)CC)C(=O)N(C)[C@@H]([C@H](CC)C)[C@H](OC)CC(=O)N1CCC[C@H]1[C@H](OC)[C@@H](C)C(O[C@H](CO)Cc(c2)cccc2)=O)[C@H](C(C)C)N(C)C	0.0014	99.9979	0.0007	CMNPD8553	10.1021/ja9519086
C1CCN(C(=O)[C@H](COC)N(C(=O)[C@H](C(C)C)N(C(=O)[C@H]([C@@H](C)CC)N(C)C(=O)\C=C(\OC)/C(=C/C[C@H](C)[C@H](OC(=O)[C@H](C)[C@H](O)CCC[C@H](OC(=O)[C@H]2N(C(=O)[C@H](C(C)C)N(C)C3=O)CCC2)C(C)C)C)/C)C)C)[C@@H]13	0.0115	99.9702	0.0184	CMNPD8554	10.1016/0040-4039(96)01653-X
C1CCN(C(=O)[C@H](COC)N(C)C(=O)[C@H](C(C)C)N(C(=O)[C@H]([C@@H](C)CC)N(C)C(=O)CC(=O)\C(=C\C[C@H](C)[C@H](OC(=O)[C@H](C)[C@H](O)CCC[C@H](OC(=O)[C@H]2N(C(=O)[C@H](C(C)C)N(C)C3=O)CCC2)C(C)C)C)\C)C)[C@@H]13	0.0112	99.9734	0.0154	CMNPD8555	10.1016/0040-4039(96)01653-X
C(C)(C)C[C@H]1N(C(=O)[C@H](C(C)C)NC(=O)[C@@H]([C@@H](C)CC)OC(=O)\C(\C)=C\C[C@H](O)[C@H](C)[C@H](OC(=O)[C@H](C)N(C(=O)[C@H](C(C)C)NC(=O)CN(C)C1=O)C)\C(\C)=C\CC)C	0.0073	99.9918	0.001	CMNPD8556	10.1016/S0040-4039(96)01464-5
C1C[C@@H](C(=O)N[C@@H](C(C)C)C(N[C@@H](C)C(=O)O[C@@H](C(C)(C)C(=O)N[C@@H](C(C)C)C(=O)N(C)[C@H](C(C)C)C(=O)O[C@@H](Cc(c2)cccc2)C3=O)CCCC#C)=O)N3C1	0.0029	99.9934	0.0036	CMNPD8557	10.1021/ja9620301
N(C)([C@@H](C(C)C)C(=O)N[C@@H](C(C)C)C(=O)N(C)[C@@H](Cc1ccc(OC)cc1)C(=O)N([C@H](C(=O)O)C(C)CC)C)C(=O)CCC	0.0039	99.9631	0.0329	CMNPD8558	10.1016/S0040-4039(96)02111-9
NC(=N)NCCCC(C(=O)N[C@H](Cc1ccc(O)cc1)C(=O)N[C@H]2[C@H](C)CC)NC(=O)[C@@H](Cc3ccc(O)cc3)NC(=O)[C@H](NC(=O)[C@@H](Cc(c4)cccc4)NC(CCC)=O)[C@H](C)OC2=O	0.0009	99.9985	0.0006	CMNPD8559	10.1021/jo960877+
[C@H]1(C(C)C)CC(C)(C)[C@](O)([H])C([C@H](C)CC2)=C12	0.0014	0.0015	99.9972	CMNPD856	10.1016/0040-4020(78)89006-1
c1([nH]c(cccc2)c2c1)C[C@@H](NC(CC(OC(=O)[C@H](CCCNC(N)=N)NC(=O)[C@H](CCC3)N34)CCCC(C)C)=O)C4=O	2.2914	97.7047	0.0039	CMNPD8560	10.1021/jo960877+
C1C(CCCCCCC(C)C)OC(=O)[C@H](Cc2c[nH]c(cccc3)c23)NC(=O)C(CC(C)C)NC(=O)[C@H](CCC4)N4C(=O)C(CC(C)C)NC(=O)[C@@H](C)NC(=O)[C@@H](C)NC1=O	0.0049	99.9943	0.0008	CMNPD8561	10.1021/jo960877+
C1C[C@@H](C(=O)NCC(=O)N[C@@H](COC(C)(C)C=C)C(=O)N[C@@H](CC(C)C)C(=N[C@@H](C2)C(=O)N[C@@H](C(C)CC)C3=O)S2)N3C1	0.0061	0.0871	99.9067	CMNPD8562	10.1021/np960153t
C1(=O)O[C@@H](C(C)C)C(=O)O[C@@H]([C@@H](C)CC)C(=O)N2[C@@H](CCC2)C(=O)O[C@H](CCCC#C)[C@@H](C)C(=O)N(C)[C@H](C(C)C)C(=O)O[C@@H](C(C)C)C(=O)O[C@@H]([C@@H](C)CC)C(=O)N(CCC3)[C@H]3C(=O)O[C@H](CCCC#C)[C@@H](C)C(=O)N(C)[C@@H]1C(C)C	0.0091	99.9804	0.0105	CMNPD8563	10.1021/ja961314i
c1c2c(OC(C)(CC\C=C(/C)\CC\C=C(/C)\C)CC2)ccc1O	0.1071	1.0209	98.872	CMNPD8564
c1c2c(OC(C)(CC\C=C(/C)\CC\C=C(/C)\C)CC2)c(OC)cc1O	0.0986	0.643	99.2584	CMNPD8565
[C@H]1(C(C)C)CC(C)(C)[C@@]([H])(C([C@H](C)CC2)=C12)OC(=O)C	0.001	0.0021	99.9969	CMNPD857	10.1016/0040-4020(78)89006-1
C1(C)(C)C2[C@@](C)(C([C@@H](OC(=O)C)C=C(C(=O)CC3)[C@@]34O)[C@@]4(C)[C@@H](OC(=O)C)C2)CCC1	0.0027	0.0223	99.975	CMNPD8570	10.1016/0040-4020(96)00388-2
C1(C)(C)C2[C@@](C)(C([C@@H](OC(=O)C)C=C(C(=O)CC3)[C@@]34O)[C@@]4(C)CC2)CCC1	0.0034	0.0076	99.989	CMNPD8571	10.1016/0040-4020(96)00388-2
C1(C)(C)C2[C@@](C)(C([C@@H](OC(=O)C)CC(C(OC3)=O)=C34)[C@@]4(C)[C@@H](OC(=O)C)C2)CCC1	0.0011	0.0015	99.9975	CMNPD8572	10.1016/0040-4020(96)00388-2
C1(C)(C)C2[C@@](C)(C([C@@H](OC(=O)C)C=C(C(=O)CC3)[C@@]34[H])[C@@]4(C)[C@@H](OC(=O)C)C2)CCC1	0.012	0.0156	99.9724	CMNPD8573	10.1016/0040-4020(96)00388-2
C1(C)(C)C2[C@@](C)(C3[C@]4([C@H](C(=O)OC4)[C@H](C(OC)=O)CC3)[C@H](OC(=O)C)C2)CCC1	4.7549	0.502	94.7431	CMNPD8576	10.1016/0040-4020(96)00388-2
O1C(=C(C)C=C(C)[C@H]2\C(=C\CC(C)C)\C)[C@]2(C)C(=O)C(C)=C1OC	0.1867	24.0233	75.79	CMNPD8583	10.1016/0040-4039(96)00811-8
[C@H](C)([C@@H](O)[C@@H](C)C(=O)CC)C(=O)O[C@@H]([C@H]([C@@](CC)(O)O[C@@H]1C(C)C)C)[C@@H]1C	0.0029	99.9712	0.0259	CMNPD8584	10.1016/0040-4020(96)00764-8
C(=C(\C[C@H](C(=O)[C@H](C)[C@]1(O)[C@@H](C)[C@@H](O)[C@@H](C)C([C@H](C)C(=O)CC)O1)C)/C)/CC	0.0055	99.9885	0.006	CMNPD8585	10.1016/0040-4020(95)01015-7
C(=C(\C[C@H](C(=O)[C@@H](C)[C@]1(O)[C@@H](C)[C@@H](O)[C@@H](C)C([C@H](C)C(=O)CC)O1)C)/C)/CC	0.0033	99.9896	0.0071	CMNPD8586	10.1016/0040-4020(95)01015-7
[C@@H]1(CC)OC([C@H](C)C2=C(C(C(C)=C(CC)O2)=O)C)=C(C)C(=O)[C@H]1C	0.0035	99.9803	0.0162	CMNPD8587	10.1016/0040-4039(96)00957-4
n1c(CC\C=C\CC\C=C\C=C\CCN)cccc1	0.001	99.9975	0.0015	CMNPD8589	10.1016/0040-4020(96)00504-2
C1C(C)[C@](C)(O[C@](C=C)(C)CC2)[C@]2([H])C(C)=C1	0.0085	0.0235	99.968	CMNPD860	10.1021/jo00415a050
C(C12)C(C(O)(C(=O)O1)C3C(=O)c4ccccc4)(O)C(C5=CC(=CC(=O)O5)OC)C3(O)C2O	0.0046	99.9945	0.0009	CMNPD8600	10.1021/jo951794g
C(C12)C(C(O)(C(=O)O1)C3C(=O)c4ccccc4)(O)C(C5=CC(=CC(=O)O5)OC)C3(O)C2	0.0048	99.9943	0.0009	CMNPD8601	10.1021/jo951794g
C(C1OC2=O)C(C2(O)C3C(=O)c4ccccc4)(O)C(C5=CC(=CC(=O)O5)OC)C3(O)C1OC(CCCCCCCCCCCCCCCCCCCCC)=O	0.0091	99.9893	0.0016	CMNPD8602	10.1021/jo951794g
C(C1OC2=O)C(C2(O)C3C(=O)c4ccccc4)(O)C(C5=CC(=CC(=O)O5)OC)C3(O)C1OC(CCCCCCCCCCCCCCCCCCC)=O	0.0077	99.991	0.0013	CMNPD8603	10.1021/jo951794g
C(C(NC(OC)=O)=C(C(C#C\C=C/C#C1)O[C@H]2[C@H](O[C@H]3C[C@@H]([C@@H](NC(C)C)CO3)OC)[C@H]([C@@](C(CO)O[C@H]4C[C@H](O)[C@H](SC)[C@@H](C)O4)(SC)[C@@H](C)O2)O)\C(=C/CS(C)(=S)=S)\C15O)(C5)=O	0.0098	99.9888	0.0014	CMNPD8604	10.1021/ja961122n
[C@H]1(N)CS[C@@H]([C@@]([H])([C@@H]2N(C)[C@H](Cc(cc(C)c(OC)c3O)c23)[C@@H]4O)N45)c(c(OC(=O)C)c(C)c6OC)c([C@@H]5COC1=O)c6O	0.0098	99.9874	0.0028	CMNPD8605	10.1021/ja950054m
[C@H]1(N)CS[C@@H]([C@@]([H])([C@@H]2N[C@H](Cc(cc(C)c(OC)c3O)c23)[C@@H]4O)N45)c(c(OC(=O)C)c(C)c6OC)c([C@@H]5COC1=O)c6O	0.0133	99.9813	0.0054	CMNPD8606	10.1021/ja950054m
C1(=O)CS[C@@H]([C@@]([H])([C@@H]2N(C)[C@H](Cc(cc(C)c(OC)c3O)c23)[C@@H]4O)N45)c(c(OC(=O)C)c(C)c6c7OCO6)c7[C@@H]5COC1=O	0.0014	99.998	0.0005	CMNPD8607	10.1021/ja950054m
C1(=O)CS[C@@H]([C@@]([H])([C@@H]2N(C)[C@H](Cc(cc(C)c(OC)c3O)c23)[C@@H]4O)N45)c(c(OC(=O)C)c(C)c6OC)c([C@@H]5COC1=O)c6O	0.0039	99.9941	0.002	CMNPD8608	10.1021/ja950054m
C1(=O)NC(OC)(C(N1C)=S)c(ccc2OC)cc2	0.0129	0.2867	99.7004	CMNPD8611	10.1016/0040-4039(96)00293-6
C1(=O)NC(O)(C(N1C)=S)c(ccc2OC)cc2	0.0455	99.6626	0.2919	CMNPD8612	10.1016/0040-4039(96)00293-6
C1(=O)NC(OC)(C(N1C)=O)c(ccc2OC)cc2	0.0077	0.0617	99.9305	CMNPD8613	10.1016/0040-4039(96)00293-6
c1cc(C(=O)C(NC)=S)ccc1OC	0.175	73.8362	25.9888	CMNPD8614	10.1021/jo960040e
C1=C[C@](C)(CC[C@@]1([C@@H](C)CC[C@@]([H])([C@](O)(C)CC[C@H]2Br)C2(C)C)[H])O	0.0007	0.0006	99.9987	CMNPD862	10.1021/jo01328a024
C(=C(/C)\C)/CN(C\C=C(/C)\C)[C@@H](Cc1ccccc1)C(=O)N[C@@H](C(C)C)C(=O)N[C@@H](C(C)C)c(nc2)sc2	0.0024	99.9921	0.0055	CMNPD8624	10.1021/jo951379o
c1nc([C@H](C(C)C)NC(=O)[C@H](Cc(c2)cccc2)NC(=O)[C@H](Cc3ccccc3)NC(C)(C)C=C)sc1	0.0009	99.9958	0.0034	CMNPD8625	10.1021/jo951379o
c1nc([C@H](Cc2ccccc2)NC(=O)[C@H](Cc(c3)cccc3)NC(=O)[C@H](Cc4ccccc4)NC(C)(C)C=C)sc1	0.0018	99.9841	0.014	CMNPD8626	10.1021/jo951379o
C(=C)C(C)(C)OC(C)C(C(=O)NC1CC(C)C)N(C(=O)C(NC(C(C(C)C)NC(C(C(C)OC(C)(C)C=C)NC(C(N=C12)CS2)=O)=O)=O)CC3)C3	0.0036	99.9903	0.0061	CMNPD8627	10.1071/Ch9960659
O=C1[C@H](C(C)C)NC([C@H](C(C)OC(C)(C)C=C)NC([C@@H](CS2)N=C2[C@H](CC(C)C)NC(=O)[C@@H](NC(=O)[C@H](CCC3)N13)C(C)OC(C)(C)C=C)=O)=O	0.0285	5.8484	94.1231	CMNPD8628	10.1071/Ch9960659
C(=C)C(C)(C)O[C@H](C)[C@@H](C(=O)N[C@@H](CC(C)C)C1=N[C@H](C(=O)N[C@H](C(=O)N[C@@H](CC(C)C)C(=O)N2[C@H](C(=O)N[C@@H](C(C)C)C(=O)N(CCC3)[C@@H]34)CCC2)[C@@H](C)OC(C)(C)C=C)CS1)NC4=O	0.0028	99.9948	0.0024	CMNPD8629	10.1071/Ch9960659
[C@]12([H])C([C@]3(C)[C@]([H])([C@@]4(CO)[C@H](C4)[C@H](C3)OC(C)=O)C[C@@H]1O)=CC[C@](C)(C2)C(Br)CO	0.0012	0.0086	99.9903	CMNPD863	10.1016/S0040-4039(01)83710-2
C12N(C(C(C(C)C)NC(=O)C(CCC3)N3C(=O)C(CC(C)C)NC(=O)C(NC(=O)C(N=C4C(C(C)C)NC(=O)C(C(OC(C)(C)C=C)C)NC1=O)CS4)C(OC(C)(C)C=C)C)=O)CCC2	0.0048	99.9858	0.0094	CMNPD8630	10.1071/Ch9960659
[C@@H]12N(C([C@H](C(C)C)NC(=O)[C@H](CCC3)N3C(=O)[C@H](C(C)C)NC(=O)[C@@H](NC(=O)[C@@H](N=C4[C@H](Cc5ccccc5)NC(=O)[C@H](COC(C)(C)C=C)NC1=O)CS4)[C@@H](C)OC(C)(C)C=C)=O)CCC2	0.0698	0.1145	99.8156	CMNPD8631	10.1071/Ch9960659
C1([C@H](C(C)C)NC(=O)[C@@H](N(C(=O)[C@H](Cc2ccccc2)NC(=O)[C@H]([C@@H](C)OC(C)(C)C=C)NC(=O)[C@@H](N=C3[C@H](C(C)C)NC(=O)[C@H]([C@@H](C)OC(C)(C)C=C)NC(=O)[C@H](CCC4)N14)CS3)C5)CC5)=O	0.503	99.3441	0.1529	CMNPD8632	10.1071/Ch9960659
C1SC([C@H](Cc2ccccc2)NC(=O)[C@H]3N(CCC3)C(=O)[C@H](C)NC(=O)[C@H]([C@@H](C)CC)NC(=O)[C@H](COC(C)(C)C=C)NC(=O)[C@H]([C@@H](C)OC(C)(C)C=C)NC4=O)=N[C@@H]14	0.0018	0.0049	99.9933	CMNPD8633	10.1071/Ch9960659
C1(=O)N(CCC2)[C@@H]2C(=N[C@@H]3C(=O)N[C@H](C(C)C)C(SC4)=N[C@@H]4C(=O)N[C@H](Cc(c5)cccc5)C(=N[C@@H]6C(=O)N[C@H]1Cc7ccccc7)SC6)O[C@@H]3C	0.0306	99.9619	0.0075	CMNPD8634	10.1021/ja962859f
c1c2c(O[C@](C)(\C=C\C=C(/C)\C)C=C2)ccc1O	0.0024	0.0119	99.9856	CMNPD8635	10.1071/Ch9961217
c1c2c(O[C@](C)(CC(=O)CC(C)C)C=C2)ccc1O	0.0042	0.0164	99.9794	CMNPD8636	10.1071/Ch9961217
C1(C)(C)C2[C@@](C)([C@@H](C[C@H](O)[C@@]3([H])CC(=O)NC3=O)C(=C)[C@@H](O)C2)C[C@@H](Cl)[C@@H]1Cl	1.0109	98.7042	0.2849	CMNPD8637	10.1021/np960375r
n1cnc(N)c(ccn2[C@@H]3O[C@H](C)[C@@H](O)[C@H]3O)c12	0.0064	99.9772	0.0164	CMNPD8639	10.1021/np960457f
[C@]12([H])C([C@]3(C)[C@]([H])([C@@]4(CO)[C@H](C4)[C@H](C3)OC(C)=O)C[C@@H]1O)=CC[C@](C)(C2)C(Br)COC(=O)C	0.0024	0.0205	99.9771	CMNPD864	10.1016/S0040-4039(01)83710-2
n1cnc(N)c(c(Br)cn2[C@@H]3O[C@H](C)[C@@H](O)[C@H]3O)c12	0.026	99.8744	0.0996	CMNPD8640	10.1021/np960457f
c1(c2C)nc(cc([n-]3)C(=C(C(=O)C4)c3c4c([C@H]5CCC(=O)O)nc([C@H]5C)cc([n-]c6c1)c(C)c6OC(CCCCCCCCCCCCC)=O)C)c2CC.[Ni+2]	1.6983	98.0053	0.2963	CMNPD8641	10.1073/pnas.93.20.10560
c1(c2C)nc(cc([n-]3)C(=C(C(=O)C4)c3c4c([C@H]5CCC(=O)O)nc([C@H]5C)cc([n-]c6c1)c(C)c6OC(CCCCCCCCCCCCCC)=O)C)c2CC.[Ni+2]	1.66	98.119	0.2209	CMNPD8642	10.1073/pnas.93.20.10560
c1(c2C)nc(cc([n-]3)C(=C(C(=O)C4)c3c4c([C@H]5CCC(=O)O)nc([C@H]5C)cc([n-]c6c1)c(C)c6OC(CCCCCCCCCCCCCCC)=O)C)c2CC.[Ni+2]	1.6565	98.1518	0.1917	CMNPD8643	10.1073/pnas.93.20.10560
c1(c2C)nc(cc([n-]3)C(=C(C(=O)C4)c3c4c([C@H]5CCC(=O)O)nc([C@H]5C)cc([n-]c6c1)c(C)c6OC(CCCCCCCCCCCCCCCC)=O)C)c2CC.[Ni+2]	1.7853	98.0069	0.2078	CMNPD8644	10.1073/pnas.93.20.10560
c1(c2C)nc(cc([n-]3)C(=C(C(=O)C4)c3c4c([C@H]5CCC(=O)O)nc([C@H]5C)cc([n-]c6c1)c(C)c6OC(CCCCCCCCCCCCCCCCC)=O)C)c2CC.[Ni+2]	1.7853	98.0069	0.2078	CMNPD8645	10.1073/pnas.93.20.10560
c1(c2C)nc(cc([n-]3)C(=C(C(=O)C4)c3c4c([C@H]5CCC(=O)O)nc([C@H]5C)cc([n-]c6c1)c(C)c6OC(CCCCCCCCCCCCCCCCCC)=O)C)c2CC.[Ni+2]	1.7853	98.0069	0.2078	CMNPD8646	10.1073/pnas.93.20.10560
c1(c2C)nc(cc([n-]3)C(=C(C(=O)C4)c3c4c([C@H]5CCC(=O)O)nc([C@H]5C)cc([n-]c6c1)c(C)c6OC(CCCCCCCCCCCCCCCCCCC)=O)C)c2CC.[Ni+2]	1.7853	98.0069	0.2078	CMNPD8647	10.1073/pnas.93.20.10560
c1(c2C)nc(cc([n-]3)C(=C(C(=O)C4)c3c4c([C@H]5CCC(=O)O)nc([C@H]5C)cc([n-]c6c1)c(C)c6OC(CCCCCCCCCCCCCCCCCCCC)=O)C)c2CC.[Ni+2]	2.2763	97.4588	0.265	CMNPD8648	10.1073/pnas.93.20.10560
c1(c2C)nc(cc([n-]3)C(=C(C(=O)C4)c3c4c([C@H]5CCC(=O)O)nc([C@H]5C)cc([n-]c6c1)c(C)c6OC(CCCCCCCCCCCCCCCCCCCCC)=O)C)c2CC.[Ni+2]	1.6741	98.2149	0.111	CMNPD8649	10.1073/pnas.93.20.10560
[C@]12([H])C([C@]3(C)[C@]([H])([C@@]4(C)[C@H](C4)[C@H](C3)OC(C)=O)C[C@@H]1O)=CC[C@](C)(C2)C(Br)CO	0.0041	0.0215	99.9745	CMNPD865	10.1016/S0040-4039(01)83710-2
c1(c2C)nc(cc([n-]3)C(=C(C(=O)C4)c3c4c([C@H]5CCC(=O)O)nc([C@H]5C)cc([n-]c6c1)c(C)c6OC(CCCCCCCCCCCCCCCCCCCCCC)=O)C)c2CC.[Ni+2]	1.2305	98.6879	0.0816	CMNPD8650	10.1073/pnas.93.20.10560
c1(c2C)nc(cc([n-]3)C(=C(C(=O)C4)c3c4c([C@H]5CCC(=O)O)nc([C@H]5C)cc([n-]c6c1)c(C)c6OC(CCCCCCC\C=C\CCCC)=O)C)c2CC.[Ni+2]	1.0203	98.8299	0.1498	CMNPD8651	10.1073/pnas.93.20.10560
c1(c2C)nc(cc([n-]3)C(=C(C(=O)C4)c3c4c([C@H]5CCC(=O)O)nc([C@H]5C)cc([n-]c6c1)c(C)c6OC(CCCCCCC\C=C\CCCCC)=O)C)c2CC.[Ni+2]	7.4318	81.4822	11.086	CMNPD8652	10.1073/pnas.93.20.10560
c1(c2C)nc(cc([n-]3)C(=C(C(=O)C4)c3c4c([C@H]5CCC(=O)O)nc([C@H]5C)cc([n-]c6c1)c(C)c6OC(CCCCCCC\C=C\CCCCCC)=O)C)c2CC.[Ni+2]	0.8137	99.0503	0.136	CMNPD8653	10.1073/pnas.93.20.10560
c1(c2C)nc(cc([n-]3)C(=C(C(=O)C4)c3c4c([C@H]5CCC(=O)O)nc([C@H]5C)cc([n-]c6c1)c(C)c6OC(CCCCCCC\C=C\CCCCCCC)=O)C)c2CC.[Ni+2]	24.9485	39.0806	35.9709	CMNPD8654	10.1073/pnas.93.20.10560
c1(c2C)nc(cc([n-]3)C(=C(C(=O)C4)c3c4c([C@H]5CCC(=O)O)nc([C@H]5C)cc([n-]c6c1)c(C)c6OC(CCCCCCC\C=C\CCCCCCCC)=O)C)c2CC.[Ni+2]	22.315	41.0567	36.6283	CMNPD8655	10.1073/pnas.93.20.10560
c1(c2C)nc(cc([n-]3)C(=C(C(=O)C4)c3c4c([C@H]5CCC(=O)O)nc([C@H]5C)cc([n-]c6c1)c(C)c6OC(CCCCCCCCC\C=C\CCCCCC)=O)C)c2CC.[Ni+2]	0.7517	99.1226	0.1257	CMNPD8656	10.1073/pnas.93.20.10560
c1(c2C)nc(cc([n-]3)C(=C(C(=O)C4)c3c4c([C@H]5CCC(=O)O)nc([C@H]5C)cc([n-]c6c1)c(C)c6OC(CCCCCCCC\C=C\CCCCCCCC)=O)C)c2CC.[Ni+2]	28.6359	39.6706	31.6936	CMNPD8657	10.1073/pnas.93.20.10560
c1(c2C)nc(cc([n-]3)C(=C(C(=O)C4)c3c4c([C@H]5CCC(=O)O)nc([C@H]5C)cc([n-]c6c1)c(C)c6OC(CCCCCCCCCCC\C=C\CCCCCC)=O)C)c2CC.[Ni+2]	0.6	99.3471	0.053	CMNPD8658	10.1073/pnas.93.20.10560
c1(c2C)nc(cc([n-]3)C(=C(C(=O)C4)c3c4c([C@H]5CCC(=O)O)nc([C@H]5C)cc([n-]c6c1)c(C)c6OC(CCCCCCC\C=C\C\C=C\CCC)=O)C)c2CC.[Ni+2]	0.2121	99.7586	0.0293	CMNPD8659	10.1073/pnas.93.20.10560
C1([C@]([C@H](C[C@@]([H])([C@]2([C@H](CC2)[C@H](C3)OC(C)=O)O)[C@@]13C)O)([H])C[C@](C)(C(Br)CO)C4)=C4	0.0019	0.0158	99.9823	CMNPD866	10.1016/S0040-4039(01)83710-2
c1(c2C)nc(cc([n-]3)C(=C(C(=O)C4)c3c4c([C@H]5CCC(=O)O)nc([C@H]5C)cc([n-]c6c1)c(C)c6OC(CCCCCCC\C=C\C\C=C\CCCCC)=O)C)c2CC.[Ni+2]	1.3374	98.3206	0.342	CMNPD8660	10.1073/pnas.93.20.10560
c1(c2C)nc(cc([n-]3)C(=C(C(=O)C4)c3c4c([C@H]5CCC(=O)O)nc([C@H]5C)cc([n-]c6c1)c(C)c6OC(CCCCCCC\C=C\CCC\C=C\CCCC)=O)C)c2CC.[Ni+2]	0.2583	99.7248	0.0169	CMNPD8661	10.1073/pnas.93.20.10560
c1(c2C)nc(cc([n-]3)C(=C(C(=O)C4)c3c4c([C@H]5CCC(=O)O)nc([C@H]5C)cc([n-]c6c1)c(C)c6OC(CCCCCCCC\C=C\C=C\CCCCCCC)=O)C)c2CC.[Ni+2]	10.8836	83.1281	5.9883	CMNPD8662	10.1073/pnas.93.20.10560
c1(c2C)nc(cc([n-]3)C(=C(C(=O)C4)c3c4c([C@H]5CCC(=O)O)nc([C@H]5C)cc([n-]c6c1)c(C)c6OC(CCCCCC\C=C\CC\C=C\C\C=C\CC)=O)C)c2CC.[Ni+2]	0.563	99.393	0.044	CMNPD8663	10.1073/pnas.93.20.10560
c1(c2C)nc(cc([n-]3)C(=C(C(=O)C4)c3c4c([C@H]5CCC(=O)O)nc([C@H]5C)cc([n-]c6c1)c(C)c6OC(CCCCC\C=C\C\C=C\C\C=C\CCCCCC)=O)C)c2CC.[Ni+2]	0.2535	99.7115	0.035	CMNPD8664	10.1073/pnas.93.20.10560
c1(c2C)nc(cc([n-]3)C(=C(C(=O)C4)c3c4c([C@H]5CCC(=O)O)nc([C@H]5C)cc([n-]c6c1)c(C)c6OC(CCC\C=C\C\C=C\C\C=C\C\C=C\C\C=C\CC)=O)C)c2CC.[Ni+2]	0.4281	99.4893	0.0825	CMNPD8665	10.1073/pnas.93.20.10560
c1(c2C)nc(cc([n-]3)C(=C(C(=O)C4)c3c4c([C@H]5CCC(=O)O)nc([C@H]5C)cc([n-]c6c1)c(C)c6OC(CCC\C=C\C\C=C\C\C=C\C\C=C\CCCCC)=O)C)c2CC.[Ni+2]	8.4377	90.2429	1.3194	CMNPD8666	10.1073/pnas.93.20.10560
c1(c2C)nc(cc([n-]3)C(=C(C(=O)C4)c3c4c([C@H]5CCC(=O)O)nc([C@H]5C)cc([n-]c6c1)c(C)c6OC(CC\C=C\C\C=C\CCCC\C=C\C\C=C\C\C=C\CC)=O)C)c2CC.[Ni+2]	0.0942	99.8967	0.0091	CMNPD8667	10.1073/pnas.93.20.10560
c1(c2C)nc(cc([n-]3)C(=C(C(=O)C4)c3c4c([C@H]5CCC(=O)O)nc([C@H]5C)cc([n-]c6c1)c(C)c6OC(CCCCC\C=C\C\C=C\C\C=C\C\C=C\C\C=C\CC)=O)C)c2CC.[Ni+2]	0.1784	99.7988	0.0228	CMNPD8668	10.1073/pnas.93.20.10560
C1(=O)NC(C)C(=O)N(C2CC(O)C(CC2O)N(CC(=O)NC3C)C3=O)C1	0.0003	0.0007	99.999	CMNPD8669
C1([C@]([C@H](C[C@@]([H])([C@]2([C@H](CC2)[C@H](C3)OC(C)=O)O)[C@@]13C)O)([H])C[C@](C)(C(Br)COC(=O)C)C4)=C4	0.003	0.1322	99.8649	CMNPD867	10.1016/S0040-4039(01)83710-2
C1C2[C@@](C)(C(CC[C@](C)([C@@H]([C@@H](\C=C\C[C@H](C)CO)C)[C@@H](O)[C@@H]3O)C34)C4C[C@H]2O)CC[C@@H]1O	1.8625	0.7294	97.4081	CMNPD8679	10.1016/0040-4020(96)00618-7
[C@H]1([C@]2(C)[C@](CC[C@]1(O)C)([H])[C@](C)(CC[C@@H](Br)C3(C)C)[C@]3([H])CC2)CO	0.0219	0.0067	99.9714	CMNPD868	10.1016/S0040-4039(01)83710-2
C1C2[C@@](C)(C(CC[C@](C)([C@@H]([C@@H](\C=C\C[C@@H](C)CO)C)[C@@H](O)[C@@H]3O)C34)C4C[C@H]2O)CC[C@@H]1O	0.2429	0.307	99.4501	CMNPD8680	10.1016/0040-4020(96)00618-7
C1C2[C@@](C)(C(CC[C@](C)([C@@H]([C@@](O)(\C=C\C[C@H](C)CO)C)[C@@H](O)[C@@H]3O)C34)C4C[C@H]2O)CC[C@@H]1O	2.8111	1.2489	95.9401	CMNPD8683	10.1016/0040-4020(96)00618-7
C1C2[C@@](C)(C(CC[C@](C)([C@@H]([C@@H](\C=C\C[C@H](C)CO)C)[C@@H](O)[C@@H]3O)C34)[C@@]4(O)C[C@H]2O)CC[C@@H]1O	0.0136	0.008	99.9784	CMNPD8684	10.1016/0040-4020(96)00618-7
C1C2[C@@](C)(C(CC[C@](C)([C@@H]([C@@H](\C=C\C[C@@H](C)CO)C)[C@@H](O)[C@@H]3O)C34)[C@@]4(O)C[C@H]2O)CC[C@@H]1O	0.0292	0.041	99.9298	CMNPD8685	10.1016/0040-4020(96)00618-7
C1C2[C@@](C)(C(CC[C@](C)([C@@H]([C@H](C)\C=C\[C@H](O)C(C)C)C[C@@H]3O)C34)[C@@]4(O)C[C@H]2O)CC[C@@H]1O	0.0079	0.0128	99.9793	CMNPD8689	10.1016/0040-4020(96)00618-7
[C@@H]1(O)C2[C@@](C)(C(CC[C@](C)([C@@H]([C@H](C)\C=C\[C@H](O)C(C)C)C[C@H]3O)C34)[C@@]4(O)C[C@@H]2O)CC[C@@H]1O	0.0019	0.0045	99.9936	CMNPD8690	10.1016/0040-4020(96)00618-7
[C@@H]1(O)C2[C@@](C)(C(CC[C@](C)([C@@H]([C@@H](\C=C\C[C@@H](C)CO[C@@H]3[C@@H](O[C@H]4[C@H](OC)[C@@H](O)[C@H](OC)CO4)[C@H](O)[C@@H](CO)C3)C)C[C@H]5O)C56)[C@@]6(O)C[C@@H]2O)CC[C@@H]1O	0.3665	0.562	99.0715	CMNPD8695	10.1016/0040-4020(96)00618-7
[C@@H]1(O)C2[C@@](C)(C(CC[C@](C)([C@@H]([C@@H](\C=C\C[C@@H](C)CO[C@@H]3[C@@H](O)[C@H](O)[C@@H](CO)C3)C)C[C@H]4O)C45)[C@@]5(O)C[C@@H]2O)CC[C@@H]1O	0.0075	0.0175	99.975	CMNPD8696	10.1016/0040-4020(96)00618-7
[C@@H]1(O)C2[C@@](C)(C(CC[C@](C)([C@@H]([C@@H](\C=C\C[C@@H](C)CO[C@@H]3[C@@H](O)[C@H](O)[C@@H]([C@H](O)CO)C3)C)C[C@H]4O)C45)[C@@]5(O)C[C@@H]2O)CC[C@@H]1O	0.0067	0.0072	99.9861	CMNPD8697	10.1016/0040-4020(96)00618-7
C1(=O)[C@@H](C)[C@H](\C=C\C(\C)=C/C=C/C(/C)=C/C=C/C=C(\C)/C=C/C=C(/C)\C=C\[C@H]2[C@H](C)C(=O)CCC2(C)C)C(C)(C)CC1	0.0023	99.9965	0.0012	CMNPD8728	10.1021/np960022s
C1(=O)[C@@H](C)[C@H](\C=C\C(\C)=C/C=C/C(/C)=C/C=C/C=C(\C)/C=C/C=C(/C)\C=C\[C@H]2[C@H](C)[C@@H](O)CCC2(C)C)C(C)(C)CC1	0.0013	99.9981	0.0006	CMNPD8729	10.1021/np960022s
[C@@H]1(O)[C@@H](C)[C@H](\C=C\C(\C)=C/C=C/C(/C)=C/C=C/C=C(\C)/C=C/C=C(/C)\C=C\[C@H]2[C@H](C)[C@@H](O)CCC2(C)C)C(C)(C)CC1	0.0012	99.9981	0.0006	CMNPD8730	10.1021/np960022s
n1cc(C(=O)[C@@H](C)CCC(=O)c2cnc3c(C(N(C)C(=O)N3C)=O)n2)nc(C(=O)N(C)C(=O)N4C)c14	0.0005	0.0014	99.9981	CMNPD8731	10.3987/COM-95-S40
C(O)(CO)CO\C=C/CCCCCCCCCCCCCC(C)C	0.6226	99.3763	0.0011	CMNPD8732	10.1007/Bf01969743
C(O)(CO)CO\C=C/CCCCCCCCCCCCC(C)C	0.64	99.3582	0.0018	CMNPD8733	10.1007/Bf01969743
C(OC)(C\C=C/CCCCCCCCCCC)COCC(O)CO	0.0177	0.1267	99.8556	CMNPD8734	10.1007/Bf01969743
C(O)(COCC(CCCCCCCCCCCCC)OC)CO	0.0304	0.6154	99.3542	CMNPD8735	10.1007/Bf01969743
C=C(CNC(=O)C(CCCCCCCCCCCCC)=O)C(OC)=O	2.2199	94.7018	3.0782	CMNPD878	10.1016/S0040-4039(01)85685-9
C=C(CNC(=O)C(CCCCCCCCCCCCCC)=O)C(OC)=O	3.5508	95.0726	1.3765	CMNPD879	10.1016/S0040-4039(01)85685-9
C=C(CNC(=O)C(CCCCCCCCCCCCCCC)=O)C(OC)=O	19.2712	79.0566	1.6722	CMNPD880	10.1016/S0040-4039(01)85685-9
C=C(CNC(=O)CCCCCCCCCCCCCC)C(OC)=O	0.3377	99.6487	0.0137	CMNPD884	10.1016/S0040-4039(01)85685-9
C=C(CNC(=O)CCCCCCCCCCCCCCC)C(OC)=O	0.7567	99.2193	0.024	CMNPD885	10.1016/S0040-4039(01)85685-9
C=C(CNC(=O)CCCCCCCCCCCCCCCC)C(OC)=O	1.4121	98.5545	0.0334	CMNPD886	10.1016/S0040-4039(01)85685-9
C=C(CNC(=O)CCCCCCCCCCCCCC)C(O)=O	0.0885	99.9064	0.0051	CMNPD887	10.1016/S0040-4039(01)85685-9
C=C(CNC(=O)CCCCCCCCCCCCCCC)C(O)=O	0.4018	99.5888	0.0094	CMNPD888	10.1016/S0040-4039(01)85685-9
[C@H]1(O)[C@@H](O[C@H](CO)[C@H](O)[C@@H]1O)OC[C@H](O)COC(CCCCCCCCCCCCCCC)=O	0.0064	99.9258	0.0678	CMNPD8880	10.1139/v97-110
C(\C=C\CCCC(O)=O)[C@@H]1[C@]2([H])[C@@]([H])(CC=CC2)C[C@H]1CCCC	0.0049	99.9263	0.0688	CMNPD8882	10.1016/S0040-4039(97)00690-4
[C@@H](OC(=O)C)(CN(O)N=O)CCCCCCCCCCCCCCC	0.0171	99.9767	0.0063	CMNPD8883	10.1016/S0040-4039(97)10260-X
C1[C@H](\C=C\C(=C/[C@H](C)C\C=C\C(\C)=C\[C@@H](C)C(=O)[C@@H](C)[C@H](O)[C@@H](C)CC)\CC)OC(=O)C=C1	0.0044	99.9934	0.0022	CMNPD8886	10.1016/s0040-4039(97)00482-6
C=C(CNC(=O)CCCCCCCCCCCCCCCC)C(O)=O	1.1965	98.7752	0.0283	CMNPD889	10.1016/S0040-4039(01)85685-9
c1(c(cc2c(O[C@@](C)([C@@H](C)CC3)[C@]23C)c1)Br)C	0.1536	0.0614	99.785	CMNPD89	10.1016/S0040-4020(01)99222-1
C(O)(\C=C\C=C\CC\C=C/C\C=C/C\C=C/C\C=C/C\C=C/CC\C=C\C(O)C(N)C)C(N)C	0.5474	99.4513	0.0013	CMNPD8902	10.1016/S0041-0101(96)00218-8
N(C(CCCCCCCCCCCCC(C)C)=O)CC(=C)C(O)=O	2.7876	97.2094	0.003	CMNPD8904	10.1080/10575639708043730
N(C(CCCCCCCCCCCCCC(C)C)=O)CC(=C)C(O)=O	5.297	94.7	0.003	CMNPD8905	10.1080/10575639708043730
N(C(CCCCCCCCCCCCC(C)CC)=O)CC(=C)C(O)=O	0.0069	99.9913	0.0018	CMNPD8906	10.1080/10575639708043730
N(C(CCCCCCCCCCC\C=C/CCCC)=O)CC(=C)C(O)=O	0.002	99.9933	0.0047	CMNPD8907	10.1080/10575639708043730
c1c(CO)[nH]c(C(CCCCCCCCCCCC\C=C/CCCC)=O)c1	0.0095	99.9825	0.0081	CMNPD8913	10.1016/S0040-4020(96)00989-1
c1c(CO)[nH]c(C(CCCCCCCCCC\C=C/C\C=C/CCCCC)=O)c1	0.4654	98.9425	0.5921	CMNPD8915	10.1016/S0040-4020(96)00989-1
c1c(CO)[nH]c(C(CCCCCCCCCCCC\C=C/C\C=C/CCCCC)=O)c1	5.7601	91.5245	2.7154	CMNPD8916	10.1016/S0040-4020(96)00989-1
c1c(CO)[nH]c(C(CCCCCCCCCCCCCCC(C)C)=O)c1	0.0014	99.9939	0.0047	CMNPD8917	10.1016/S0040-4020(96)00989-1
c1c(CO)[nH]c(C(CCCCCCCCCCCC\C=C/CCCCCC)=O)c1	0.0076	99.9861	0.0064	CMNPD8918	10.1016/S0040-4020(96)00989-1
c1c(CO)[nH]c(C(CCCCCCCCCCCCCCCCCC)=O)c1	0.0102	99.9744	0.0154	CMNPD8919	10.1016/S0040-4020(96)00989-1
[C@H]1(O)[C@@H](O[C@@H]2O[C@H](CO)[C@@H](O)[C@H](O)[C@H]2O)[C@H](O[C@@H](OCCCCCCCCCCCCCCCCCCCCC\C(\O)=C(\C([C@@H](CC(O)=O)N3C)=O)/C3=O)[C@@H]1O)C(O)=O	0.0012	0.0016	99.9972	CMNPD8922	10.1021/jo9711201
[C@@H](N(C)C)([C@H](O)[C@H](O)C(=O)NCC[C@H](C)c1occ(\C=C\C[C@H]2[C@H]([C@@H](C[C@@](O[C@H]([C@@H](OC)C[C@H](O)[C@@H]([C@@H]3O[C@@](C)(\C(\C)=C\C=C\C(\C)=C/C#N)[C@H](Br)[C@H]3C)C)[C@@H]4OP(O)(O)=O)(C4(C)C)O2)O)C)n1)COC	0.0088	99.9897	0.0014	CMNPD8923	10.1021/jo961746b
[C@@H](N(C)C)([C@H](O)[C@H](O)C(=O)NCC[C@H](C)c1occ(\C=C\C[C@H]2[C@H]([C@@H](C[C@]3(O[C@H]([C@@H](OC)C[C@H](O)[C@@H]([C@H](O)[C@H](C)\C=C(/C)\C(\C)=C\C=C\C(\C)=C/C(N)=O)C)[C@H](OP(O)(O)=O)C3(C)C)O2)O)C)n1)COC	0.0085	99.9904	0.0012	CMNPD8924	10.1021/jo961746b
[C@@H](N(C)C)([C@H](O)[C@H](O)C(=O)NCC[C@H](C)c1occ(\C=C\C[C@H]2[C@H]([C@@H](C[C@]3(O[C@H]([C@@H](OC)C[C@H](O)[C@@H]([C@H](O)[C@H](C)\C=C(/C)\C(\C)=C/C=C/C(/C)=C/C(=O)N)C)[C@H](OP(O)(O)=O)C3(C)C)O2)O)C)n1)COC	0.0085	99.9904	0.0012	CMNPD8925	10.1021/jo961746b
[C@@H](NC)([C@H](O)[C@H](O)C(=O)NCC[C@H](C)c1occ(\C=C\C[C@H]2[C@H]([C@@H](C[C@]3(O[C@H]([C@@H](OC)C[C@H](O)[C@@H]([C@H](O)[C@H](C)\C=C(/C)\C(\C)=C\C=C\C(\C)=C/C#N)C)[C@H](OP(O)(O)=O)C3(C)C)O2)O)C)n1)COC	0.0095	99.9891	0.0014	CMNPD8926	10.1021/jo961746b
[C@@H](N(C)C)([C@H](O)[C@H](O)C(=O)NCC[C@H](C)c1occ(\C=C\C[C@H]2[C@H]([C@@H](C[C@]3(O[C@H]([C@@H](OC)C[C@H](O)[C@@H]([C@H](O)[C@H](C)\C=C(/C)\C(\C)=C\C=C\C(\C)=C/C#N)C)[C@H](O)C3(C)C)O2)O)C)n1)COC	0.0057	99.9935	0.0008	CMNPD8927	10.1021/jo961746b
[C@@H](N(C)C)([C@H](O)[C@H](O)C(=O)NCC[C@H](C)c1occ(\C=C\C[C@H]2[C@H]([C@@H](C[C@]3(O[C@H]([C@@H](OC)C[C@H](O)[C@@H]([C@H](O)[C@H](C)\C=C(/C)\C(\C)=C\C=C\C(\C)=C/C#N)C)[C@H](OP(O)(O)=O)C3(C)C)O2)O)C)n1)COC	0.0095	99.9891	0.0014	CMNPD8928	10.1021/jo961746b
[C@@H](N(C)C)([C@H](O)[C@H](O)C(=O)NCC[C@H](C)c(oc1)nc1\C=C\C[C@H]2[C@H]([C@@H](C[C@@]3(O[C@H]([C@@H](OC)C[C@H](O)[C@@H]([C@H](O)[C@H](C)\C=C(/C)\C(\C)=C\C=C\C(\C)=C\C(N)=O)C)[C@H](OP(O)(O)=O)C3(C)C)O2)O)C)COC	0.0085	99.9904	0.0012	CMNPD8929	10.1021/jo961745j
[C@H](O)([C@H](CC[C@H]1C[C@@H](C[C@H](C)O1)OC)C)[C@@H]([C@H]2OC(=O)\C=C\C(\C)=C\C[C@H](OC)C[C@@H](O[C@@H]3C[C@H](OC)[C@@H](C)[C@@H](O)C[C@@H](O)[C@H](C)[C@H](OC(=O)\C=C\C(\C)=C\C[C@H](OC)C[C@@H](O[C@@H]4C[C@H](OC)[C@@H](C)[C@@H](O)C[C@@H](O)[C@@H]2C)C=CC4)[C@@H](C)[C@@H](O)[C@H](CC[C@H]5C[C@@H](C[C@@H](O5)C)OC)C)C=CC3)C	0.0162	99.979	0.0048	CMNPD8930	10.1021/jo961745j
c1c2c(C(O[C@H](C\C=C\NC(=O)\C=C/C=C\CC)C[C@H](O)[C@H](C)C\C=C\C2)=O)c(O)cc1	0.0009	99.9983	0.0008	CMNPD8935	10.1021/jo971556g
c1c2c(C(O[C@H](C\C=C/NC(=O)\C=C/C=C\CC)C[C@H](O)[C@H](C)C\C=C\C2)=O)c(O)cc1	0.0009	99.9983	0.0008	CMNPD8936	10.1021/jo971556g
[C@]1(O)(C)[C@](NC=O)([H])[C@@H](C)C[C@@H](O[C@@H](C[C@@](O[C@@]23[H])(O)CC(O[C@@H](\C=C\C=C\C#C[C@H]4C[C@@H]4Cl)C\C(\C)=C\[C@@H](OC)[C@H]2C)=O)[C@H]3C)[C@H]1OC	0.0017	99.9976	0.0006	CMNPD8937	10.1016/S0040-4020(97)00035-5
[C@]1(O)(C)[C@]([H])(O)[C@@H](C)C[C@@H](O[C@@H](C[C@@](O[C@@]23[H])(O)CC(O[C@@H](\C=C\C=C\C#C[C@H]4C[C@@H]4Cl)C\C(\C)=C\[C@@H](OC)[C@H]2C)=O)[C@H]3C)[C@H]1OC	0.0016	99.9974	0.001	CMNPD8938	10.1016/S0040-4020(97)00035-5
C(=C\[C@@H](O)[C@H](O)[C@@H](O)[C@@H](OC)C(=O)N[C@H](C(NC[C@@H](OC(CCCCCCCCCCCC)=O)C1)=O)C1)/C(C)C	0.0057	99.9863	0.008	CMNPD8944	10.1021/np970050q
C(=C\[C@@H](O)[C@H](O)[C@@H](O)[C@@H](OC)C(=O)N[C@H](C(N(C)C[C@@H](OC(CCCCCCCCCCCC)=O)C1)=O)C1)/C(C)C	0.0065	99.9806	0.0129	CMNPD8945	10.1021/np970050q
C(=C\[C@@H](O)[C@H](O)[C@@H](O)[C@@H](OC)C(=O)N[C@H](C(NC[C@@H](OC(CCCCCCCCCCCCCC)=O)C1)=O)C1)/C(C)C	0.006	99.986	0.008	CMNPD8946	10.1021/np970050q
C(=C\[C@@H](O)[C@H](O)[C@@H](O)[C@@H](OC)C(=O)N[C@H](C(N(C)C[C@@H](OC(CCCCCCCCCCCCCC)=O)C1)=O)C1)/C(C)C	0.0079	99.9796	0.0125	CMNPD8947	10.1021/np970050q
C1C[C@@H](O)[C@@H]([NH2+]C)[C@@]([H])(C[C@](C([O-])=O)(C[C@H]([NH3+])C([O-])=O)C2)[C@]12[H]	0.5199	97.861	1.6191	CMNPD8949	10.1021/ja963953z
N1(C)\C(=C\[C@H](C)C(Cl)Cl)\C(=O)N(C)[C@@H](C[C@H](C)C(Cl)Cl)C1=O	0.004	99.9792	0.0167	CMNPD8950	10.1071/C96111
N1(C)\C(=C\[C@H](C)C(Cl)(Cl)Cl)\C(=O)N[C@@H](C[C@H](C)C(Cl)(Cl)Cl)C1=O	0.0076	26.1345	73.8579	CMNPD8951	10.1071/C96111
C([C@H](C(=O)NCc1sccn1)N(C)C(=O)C[C@@H](C(Cl)Cl)C)[C@H](C)C(Cl)Cl	0.0016	99.9937	0.0046	CMNPD8952	10.1071/C96111
N1(C(CC(C(Cl)(Cl)Cl)C)C(=O)N(C)C(CC(C)C(Cl)Cl)C1=O)C	0.0073	5.3558	94.6369	CMNPD8953	10.1021/np970079u
N1C(=O)\C=C/NC(=O)N\C=C(\C)/C1=O	0.0034	0.0175	99.979	CMNPD8954
[C@H]1(NC(=O)N[C@@H]([C@H](C)CC)C(O)=O)CCCCNC(=O)[C@H](Cc(c2)cccc2)NC(=O)[C@H](Cc3c4c(ccc(Br)c4)[nH]c3)N(C)C(=O)[C@H](CC(C)C)NC(=O)[C@@H](C(C)C)NC1=O	0.0031	99.9952	0.0017	CMNPD8957	10.1021/np970195x
[C@H]1(NC(=O)N[C@@H]([C@H](C)CC)C(O)=O)CCCCNC(=O)[C@H](Cc(c2)cccc2)NC(=O)[C@H](Cc3c4c(ccc(Br)c4)[nH]c3)N(C)C(=O)[C@H](CC(C)C)NC(=O)[C@@H]([C@@H](C)CC)NC1=O	0.0443	99.9541	0.0016	CMNPD8958	10.1021/np970195x
C(/CCCCCC)=C/CCCCCCCCCCCCC#C	0.0074	99.982	0.0106	CMNPD896	10.1016/S0040-4039(01)95360-2
N([C@H](C(=O)N[C@@H](C(C)(C)C)C(=O)N(C)[C@@H](C(C)C)\C=C(\C(O)=O)/C)C(C)(C)c1cn(C)c(cccc2)c12)C	0.007	99.9731	0.0199	CMNPD8961	10.1016/S0040-4039(96)02335-0
N1C(C)(C)CC(CC(=O)C)=CC1(C)C	1.4206	89.3304	9.249	CMNPD8963	10.1021/np970328e
N1C(C)(C)C\C(=C/C(=O)C)\CC1(C)C	0.0763	70.4203	29.5034	CMNPD8964	10.1021/np970328e
c1(C(O)=O)n[nH]cc1	0.0072	99.9797	0.0131	CMNPD8981	10.1021/np970134z
c1(C(O)=O)n[nH]cc1C	0.0033	99.9672	0.0295	CMNPD8982	10.1021/np970134z
n1cc(NC(=N)N)ccc1	0.0506	99.9449	0.0046	CMNPD8984	10.1021/np960562p
C(/C(CCCCCCCCCCCCCCCC)=O)=C\Cl	0.0388	99.6307	0.3304	CMNPD9	10.1016/S0040-4039(00)91755-6
C1[C@H](OC[C@@H]1c2ccccc2)c3ccccc3	0.0013	99.9869	0.0117	CMNPD9004	10.1021/np970215v
C1[C@H](OC[C@H]1c2ccccc2)c3ccccc3	0.0031	99.9653	0.0316	CMNPD9005	10.1021/np970215v
C1(C)(C)C2=C(C(C(=CC(=O)C=C3)[C@]3(O)C4)=C4[C@@H](C)CC2)CCC1	0.0274	0.0095	99.9631	CMNPD9019	10.1016/S0040-4020(97)00205-6
C1(C)(C)C2=C(C(C([C@@](O)(C=CC3=O)OC4)=C3)=C4[C@@H](C)CC2)CCC1	1.5427	0.0195	98.4378	CMNPD9020	10.1016/S0040-4020(97)00205-6
[C@]1(C)(CC\C=C(/C)\C)[C@@]2([H])[C@@](C)([C@@H](Cc3c(O)ccc(C(O)=O)c3)C(C)=CC2)CCC1	0.002	99.9971	0.0009	CMNPD9025	10.1021/jo970036i
[C@]12([H])[C@](C)(CC[C@@H]1C(=C)C)[C@@]([H])(CC[C@H]3C)[C@]23[H]	0.0123	99.9485	0.0392	CMNPD9028	10.1021/jo970015o
C1C[C@@H](C)C(=C[C@@H](C(=C)C)CC[C@@H]2C)[C@]12[H]	0.0488	0.8371	99.1141	CMNPD9029	10.1021/jo970015o
C(CC)(C\C(\C)=C\C(=O)CC)\C=C\CC	0.0043	99.9919	0.0038	CMNPD903	10.1021/jo00412a006
C1=C(C)CC[C@@]([H])([C@@](C)(S)CC[C@H]2C(C)C)[C@@]12[H]	0.2281	99.0008	0.7711	CMNPD9030	10.1021/jo970015o
C1(C)(C)[C@@]2([H])[C@@](C)([C@@H](COC(=O)C)[C@@H](OC(=O)C)CC2)CCC1	5.5642	75.2138	19.222	CMNPD9037	10.1021/np9703297
c1c(C)ccc([C@@H](C)CCCC(O2)(C)C)c12	0.0337	0.0842	99.8821	CMNPD9041	10.1021/jo962175q
C(C12C)C3C(C(C)(CC3C(C)C)C1)C[C@H]2N=C=S	0.0137	99.9825	0.0038	CMNPD9042	10.1071/C97070
C(=O)NC1(C)[C@H]([C@@](C)(C[C@H]2C3)CC13)C[C@H]2C(C)C	0.049	99.5596	0.3914	CMNPD9043	10.1021/np960652u
C(NCCc(c1)cccc1)(=O)NC2(C)[C@H]([C@@](C)(C[C@H]3C4)CC24)C[C@H]3C(C)C	0.0053	99.99	0.0047	CMNPD9044	10.1021/np960652u
C1C[C@]2(C)[C@]([H])([C@H](C(C)C)CC2)[C@@]([H])([C@@]3([H])[C@]([H])([C@@](C)(O)C3)C4)[C@@]14C	0.0584	99.811	0.1306	CMNPD9048	10.1246/cl.1997.489
C(/C)(=C/C(=C/[C@]1([C@H](C)OC(=O)[C@@H]1C)[H])/CC)\C=C\c2ccccc2	0.0322	99.5605	0.4073	CMNPD905	10.1021/jo01332a005
C(/C)(=C/C(=C/[C@]1([C@H](C)OC(=O)[C@@H]1CC)[H])/CC)\C=C\c2ccccc2	0.0175	99.7257	0.2568	CMNPD906	10.1021/jo01332a005
C(/C(=C/C(C(C(C)C(=O)OC)O)C)/CC)=C(\C=C\c1ccccc1)/C	0.0638	97.6607	2.2755	CMNPD907	10.1021/jo01332a005
C1(C)(C)[C@]2([H])[C@](C)([C@H](CC)C(C)=CC2)CCC1	0.7493	7.0407	92.2099	CMNPD9076	10.1021/np970313g
C(=C\c1ccccc1)/C(C)=O	0.0161	78.4544	21.5295	CMNPD908	10.1021/jo01332a005
C(/CC)(=C/C(\C=C\C)C)\C=C(\C=C\c1ccccc1)/C	0.0152	80.5056	19.4791	CMNPD909	10.1021/jo01332a005
C(/C)(=C/C(/CC)=C/C(C)\C=C/C)\C=C\c1ccccc1	0.0608	69.8878	30.0514	CMNPD910	10.1021/jo01332a005
C1(C)(C)C2[C@@](C)(C(CCC(C=C(CC(O)=O)C(=O)C3)C34)[C@@]4(C)CC2)CCC1	0.4679	99.5312	0.0008	CMNPD9104	10.1016/S0040-4020(97)00656-X
[truncated: 1,997 more rows]
